# Supplementary material for: Dietary restriction of amino acids for Cancer therapy
Source: Nutr Metab (Lond). 2020 Mar 14;17:20. doi: 10.1186/s12986-020-00439-x (PMC7071719; doi:10.1186/s12986-020-00439-x)
Supplement: Supplementary file 1 — Additional file 1. [file 12986_2020_439_MOESM1_ESM.xlsx]

## Sheet: AA-PCT
UniprotID	Prolength	PctA	PctC	PctD	PctE	PctF	PctG	PctH	PctI	PctK	PctL	PctM	PctN	PctP	PctQ	PctR	PctS	PctT	PctV	PctW	PctY	Head info of Protein
A0A024QYW1	160	7.5	1.25	3.75	2.5	8.12	3.12	2.5	8.12	5.62	11.87	1.87	6.87	5.62	1.87	2.5	11.25	5	6.25	1.87	2.5	A0A024QYW1_HUMAN Transmembrane protein 191C OS=Homo sapiens OX=9606 GN=TMEM191C PE=4 SV=1
A0A024QZ18	275	8.36	1.45	3.27	5.81	1.09	11.63	3.63	2.54	2.54	10.54	0.72	1.45	11.63	4.36	9.81	7.63	4.72	6.18	1.45	1.09	A0A024QZ18_HUMAN PDZ domain containing
A0A024QZ33	504	5.55	0.79	7.34	15.47	1.78	2.77	3.57	2.18	12.89	3.57	1.78	4.76	2.57	5.95	11.9	7.73	2.77	3.57	0.39	2.57	A0A024QZ33_HUMAN Coiled-coil domain containing 55
A0A024QZ42	121	2.47	0.82	11.57	3.3	9.09	7.43	0.82	8.26	4.13	5.78	2.47	4.13	0	8.26	8.26	5.78	4.13	5.78	2.47	4.95	A0A024QZ42_HUMAN HCG1985580
A0A024QZB8	438	8.9	2.28	2.51	4.33	5.7	8.21	2.73	4.1	1.14	16.66	1.14	2.51	5.02	3.19	4.1	11.18	4.56	6.16	2.28	3.19	A0A024QZB8_HUMAN Battenin OS=Homo sapiens OX=9606 GN=CLN3 PE=1 SV=1
A0A024QZP7	297	4.37	0.33	6.39	6.06	3.7	6.06	2.69	7.74	8.08	12.12	2.69	3.36	5.05	3.36	5.05	7.07	4.37	5.38	1.34	4.71	A0A024QZP7_HUMAN Cell division cycle 2
A0A024QZW4	369	6.23	2.16	2.43	1.62	7.85	7.31	0.54	8.13	5.96	12.19	2.98	4.33	2.71	2.98	2.71	7.58	7.04	9.21	0.81	5.14	A0A024QZW4_HUMAN Adenosine 3'-phospho 5'-phosphosulfate transporter 2 OS=Homo sapiens OX=9606 GN=SLC35B3 PE=1 SV=1
A0A024QZX5	380	6.84	1.57	4.73	9.21	7.36	5.78	1.31	3.68	7.1	9.47	5.52	4.47	2.63	3.42	3.94	7.63	6.05	6.31	0.78	2.1	A0A024QZX5_HUMAN Serpin B6 OS=Homo sapiens OX=9606 GN=SERPINB6 PE=1 SV=1
A0A024R0K5	702	5.98	1.85	3.7	3.98	2.27	5.27	1.7	5.69	2.27	8.83	0.28	9.4	7.97	4.84	3.56	10.68	8.83	6.98	1.85	3.98	A0A024R0K5_HUMAN Carcinoembryonic antigen-related cell adhesion molecule 5
A0A024R0T9	101	6.93	0	3.96	7.92	3.96	4.95	0	0.99	5.94	14.85	2.97	0.99	4.95	7.92	1.98	8.91	9.9	6.93	0.99	4.95	A0A024R0T9_HUMAN Apolipoprotein C-II isoform 1 OS=Homo sapiens OX=9606 GN=APOC4-APOC2 PE=1 SV=1
A0A024R0Y4	443	6.54	2.93	6.99	8.35	4.51	4.28	2.48	5.19	6.77	9.7	3.38	3.38	5.19	4.06	7.9	5.86	4.74	2.93	0.9	3.83	A0A024R0Y4_HUMAN Transcriptional adapter OS=Homo sapiens OX=9606 GN=TADA2A PE=1 SV=1
A0A024R161	153	15.68	3.26	2.61	5.88	1.3	9.8	0.65	0.65	1.96	13.72	1.96	1.3	8.49	4.57	9.15	4.57	2.61	5.22	1.96	4.57	A0A024R161_HUMAN Guanine nucleotide-binding protein subunit gamma OS=Homo sapiens OX=9606 GN=DNAJC25-GNG10 PE=3 SV=1
A0A024R1R8	64	7.81	0	1.56	12.5	1.56	10.93	1.56	1.56	31.25	6.25	3.12	0	3.12	7.81	0	4.68	1.56	4.68	0	0	A0A024R1R8_HUMAN HCG2014768
A0A024R214	626	5.59	2.87	6.38	3.67	5.43	6.23	2.71	3.51	4.47	9.74	2.55	3.51	7.34	3.03	5.91	13.09	4.31	5.27	2.23	2.07	A0A024R214_HUMAN Cytoplasmic polyadenylation element binding protein 1
A0A024R216	203	5.91	0.49	6.89	11.33	4.43	10.83	0.98	1.97	13.79	2.95	0.98	4.92	5.91	2.95	4.92	8.86	5.41	1.97	0.98	3.44	A0A024R216_HUMAN Hepatoma-derived growth factor
A0A024R341	152	5.92	1.97	3.94	16.44	1.31	1.97	5.26	5.92	10.52	12.5	3.28	2.63	1.97	5.92	4.6	5.92	3.94	3.28	0	2.63	A0A024R341_HUMAN Ngg1 interacting factor 3 like 1 binding protein 1
A0A024R368	844	4.97	4.14	4.97	7.7	3.31	7.58	3.43	2.96	4.38	7.58	3.19	3.43	5.33	6.27	8.17	11.37	3.79	2.72	0.94	3.67	A0A024R368_HUMAN Prickle-like 2 (Drosophila)
A0A024R3B9	108	3.7	0	6.48	10.18	3.7	5.55	4.62	5.55	9.25	6.48	0.92	1.85	7.4	1.85	8.33	7.4	5.55	10.18	0	0.92	A0A024R3B9_HUMAN Alpha-crystallin B chain OS=Homo sapiens OX=9606 GN=CRYAB PE=1 SV=1
A0A024R3M2	694	3.31	1.44	6.05	8.78	3.74	3.6	2.73	4.32	6.05	9.94	2.44	4.32	4.61	4.89	6.05	9.51	7.34	5.18	1.72	3.89	A0A024R3M2_HUMAN HCG39893
A0A024R442	471	8.28	2.33	3.39	7	4.03	6.58	4.03	4.88	4.24	11.46	2.33	4.24	5.94	4.03	5.94	7	5.09	7	0.63	1.48	A0A024R442_HUMAN Aspartyl aminopeptidase OS=Homo sapiens OX=9606 GN=DNPEP PE=1 SV=1
A0A024R4E5	1268	7.72	0.86	5.36	10.01	2.76	6.23	2.6	9.14	8.59	6.15	1.73	3.23	5.44	5.04	5.99	5.75	4.25	7.41	0.31	1.34	A0A024R4E5_HUMAN High density lipoprotein binding protein (Vigilin)
A0A024R4K9	322	8.69	1.86	3.41	6.52	4.03	7.45	2.79	3.41	4.65	16.14	1.24	3.41	7.45	4.34	6.52	4.96	4.03	4.96	1.55	2.48	A0A024R4K9_HUMAN Transmembrane protein 120A OS=Homo sapiens OX=9606 GN=TMEM120A PE=1 SV=1
A0A024R4M0	194	5.15	0.51	5.67	6.7	3.6	8.24	2.06	5.67	9.79	11.85	1.03	2.06	3.6	3.6	13.91	3.6	2.57	7.21	1.03	2.06	A0A024R4M0_HUMAN 40S ribosomal protein S9 OS=Homo sapiens OX=9606 GN=RPS9 PE=1 SV=1
A0A024R571	548	6.56	0.18	6.75	7.48	4.92	6.56	2.73	5.83	8.02	10.58	2.91	3.83	6.2	3.83	5.1	5.29	3.28	6.75	1.09	2	A0A024R571_HUMAN EH domain-containing protein 1 OS=Homo sapiens OX=9606 GN=EHD1 PE=1 SV=1
A0A024R5I4	709	7.05	3.38	3.24	3.24	5.64	8.18	2.25	5.21	3.94	12.12	2.67	2.67	6.91	3.94	4.09	9.3	4.93	8.18	0.84	2.11	A0A024R5I4_HUMAN Solute carrier organic anion transporter family member OS=Homo sapiens OX=9606 GN=SLCO2B1 PE=1 SV=1
A0A024R644	407	7.61	1.96	3.93	5.65	7.12	8.35	1.71	4.17	5.4	8.59	2.7	3.93	7.37	3.43	5.4	5.15	5.65	4.17	3.19	4.42	A0A024R644_HUMAN Ceroid-lipofuscinosis neuronal protein 5 OS=Homo sapiens OX=9606 GN=CLN5 PE=1 SV=1
A0A024R6I7	418	6.45	0.71	5.74	7.65	6.45	5.74	3.11	4.78	8.13	12.2	2.39	4.54	4.54	4.3	1.67	5.98	7.17	6.22	0.71	1.43	A0A024R6I7_HUMAN Alpha-1-antitrypsin OS=Homo sapiens OX=9606 GN=SERPINA1 PE=1 SV=1
A0A024R7E8	104	7.69	5.76	5.76	5.76	2.88	2.88	1.92	2.88	7.69	3.84	3.84	2.88	7.69	3.84	6.73	7.69	8.65	7.69	1.92	1.92	A0A024R7E8_HUMAN Transcription elongation factor 1 homolog OS=Homo sapiens OX=9606 GN=ELOF1 PE=1 SV=1
A0A024R7N8	372	15.59	3.22	3.22	4.56	1.88	8.6	2.41	1.07	0	13.7	1.07	1.61	12.36	3.22	10.75	4.83	1.88	7.25	1.88	0.8	A0A024R7N8_HUMAN Ceramide synthase 1 OS=Homo sapiens OX=9606 GN=CERS1 PE=3 SV=1
A0A024R7P0	237	8.86	1.26	7.59	8.43	2.1	7.17	1.68	3.79	2.53	12.23	0.84	4.21	7.59	3.79	3.79	6.75	7.17	6.75	1.26	2.1	A0A024R7P0_HUMAN DNA-binding protein RFXANK OS=Homo sapiens OX=9606 GN=RFXANK PE=1 SV=1
A0A024R7W5	534	6.74	0.37	3.74	3.74	3.55	8.98	2.24	4.68	6.17	5.24	1.68	5.99	10.11	8.23	3.18	9.17	4.86	5.99	1.87	3.37	A0A024R7W5_HUMAN YTH domain family
A0A024R8F3	352	4.82	3.69	4.26	4.54	5.11	5.11	6.53	1.7	6.25	7.67	1.7	1.98	10.51	5.11	6.25	11.07	5.96	4.26	0.85	2.55	A0A024R8F3_HUMAN Growth factor independent 1B (Potential regulator of CDKN1A
A0A024R935	153	4.57	2.61	2.61	0.65	1.96	6.53	9.15	3.92	5.88	7.84	5.22	2.61	9.8	5.88	2.61	7.18	9.8	6.53	1.3	3.26	A0A024R935_HUMAN KIAA0040
A0A024RA52	234	9.82	0.85	2.99	7.69	3.41	8.54	1.7	5.12	5.98	8.54	2.13	2.99	4.27	4.7	4.7	5.98	5.55	8.11	0.85	5.98	A0A024RA52_HUMAN Proteasome subunit alpha type OS=Homo sapiens OX=9606 GN=PSMA2 PE=1 SV=1
A0A024RAC6	772	6.34	0.9	5.56	8.41	2.2	4.92	3.49	2.2	12.3	7.38	1.94	3.23	7.9	4.01	6.73	9.97	3.49	5.82	0.51	2.59	A0A024RAC6_HUMAN Elongin-A OS=Homo sapiens OX=9606 GN=ELOA PE=1 SV=1
A0A024RB15	25	4	0	0	0	0	0	0	0	28	4	12	0	0	4	40	4	0	0	4	0	A0A024RB15_HUMAN 60S ribosomal protein L41 OS=Homo sapiens OX=9606 GN=RPL41 PE=4 SV=1
A0A024RBG1	181	6.07	2.2	4.41	10.49	3.31	7.73	1.65	2.76	7.18	8.28	1.65	3.86	5.52	3.86	6.62	6.07	4.41	8.83	1.65	3.31	NUD4B_HUMAN Diphosphoinositol polyphosphate phosphohydrolase NUDT4B OS=Homo sapiens OX=9606 GN=NUDT4B PE=3 SV=1
A0A024RBT2	166	11.44	0	2.4	15.06	0.6	3.01	1.8	4.21	4.81	9.63	3.01	1.2	0	7.83	5.42	7.22	10.84	5.42	1.2	4.81	A0A024RBT2_HUMAN Diablo homolog
A0A024RBT8	497	3.62	3.82	6.03	10.26	2.21	3.01	3.01	5.23	10.66	9.65	2.41	5.23	3.42	6.23	3.42	11.26	5.23	3.62	0.6	1	A0A024RBT8_HUMAN Coiled-coil domain containing 62
A0A024RCG2	424	11.08	1.88	2.59	1.41	5.89	9.19	0.94	3.77	2.12	17.45	3.53	0.7	5.66	4.24	4.71	8.01	5.42	8.96	0.47	1.88	A0A024RCG2_HUMAN Solute carrier family 22 (Organic cation transporter)
A0A024RCL3	235	5.1	3.82	3.82	6.8	3.4	5.1	5.53	2.97	2.55	8.51	2.55	3.82	3.4	5.95	6.38	8.08	8.08	7.23	2.12	4.68	A0A024RCL3_HUMAN MHC class I polypeptide-related sequence A OS=Homo sapiens OX=9606 GN=MICA PE=1 SV=1
A0A024RCL9	82	6.09	4.87	7.31	4.87	0	9.75	1.21	3.65	4.87	17.07	1.21	2.43	6.09	0	12.19	6.09	2.43	4.87	2.43	2.43	A0A024RCL9_HUMAN Leukocyte specific transcript 1
A0A024RCN4	479	3.75	4.59	2.29	11.48	2.71	5.84	7.72	3.96	8.55	10.22	0.62	2.71	3.54	8.35	6.47	6.88	3.75	4.59	0.41	1.46	A0A024RCN4_HUMAN Zinc finger and SCAN domain-containing protein 26 OS=Homo sapiens OX=9606 GN=ZSCAN26 PE=1 SV=1
A0A024RCQ8	302	5.96	1.98	5.29	4.3	4.63	6.95	4.3	4.3	1.65	13.9	2.31	3.31	6.29	3.31	5.29	7.61	3.97	6.95	3.31	4.3	A0A024RCQ8_HUMAN HCG1999928
A0A024RCR6	1126	9.41	0.71	2.66	6.39	2.3	9.14	2.39	2.93	1.15	8.61	2.93	3.19	13.58	7.28	5.23	8.08	5.86	6.57	0.26	1.24	A0A024RCR6_HUMAN BAG6 OS=Homo sapiens OX=9606 GN=BAG6 PE=1 SV=1
A0A024RCV8	851	6.69	1.76	5.52	6.34	4.46	5.99	2.46	5.64	4.81	14.33	2.23	3.17	5.87	3.99	5.52	7.63	4.23	6.58	0.58	2.11	A0A024RCV8_HUMAN DNA mismatch repair protein OS=Homo sapiens OX=9606 GN=MSH5-SAPCD1 PE=1 SV=1
A0A024RDL5	801	6.99	0.12	5.11	5.86	3.49	5.99	8.11	2.49	4.11	7.61	1.99	2.62	14.73	2.87	7.86	8.61	5.61	3.37	0.62	1.74	A0A024RDL5_HUMAN Autism susceptibility candidate 2
A0A044PY82	361	10.52	0.83	1.93	11.91	1.93	9.69	0.83	1.38	3.04	7.2	0.83	0.83	14.12	5.26	13.29	8.58	2.21	4.98	0.27	0.27	A0A044PY82_HUMAN Uncharacterized protein MISP3 OS=Homo sapiens OX=9606 GN=MISP3 PE=1 SV=1
A0A067XG54	1113	6.1	2.24	4.58	7.09	6.46	4.85	1.79	6.19	6.28	10.78	2.24	4.58	2.51	3.68	4.58	6.01	7.54	6.73	1.25	4.4	A0A067XG54_HUMAN Phospholipid-transporting ATPase OS=Homo sapiens OX=9606 GN=ATP11C PE=1 SV=1
A0A067XG57	172	5.81	0	1.16	2.32	13.37	5.81	1.74	7.55	2.9	13.37	2.32	2.9	2.32	2.9	4.06	7.55	8.13	7.55	4.65	3.48	A0A067XG57_HUMAN Phospholipid-transporting ATPase IG (Fragment) OS=Homo sapiens OX=9606 GN=ATP11C PE=4 SV=1
A0A075B6E2	71	8.45	0	5.63	2.81	1.4	12.67	2.81	2.81	9.85	7.04	4.22	2.81	2.81	8.45	11.26	5.63	2.81	7.04	0	1.4	A0A075B6E2_HUMAN 40S ribosomal protein S19 OS=Homo sapiens OX=9606 GN=RPS19 PE=1 SV=1
A0A075B6E4	290	10.68	2.41	5.51	5.17	1.37	5.51	4.48	2.75	3.79	7.58	1.72	3.44	10.68	2.06	7.93	14.13	4.82	4.48	0.34	1.03	A0A075B6E4_HUMAN Transcription cofactor vestigial-like protein 4 OS=Homo sapiens OX=9606 GN=VGLL4 PE=1 SV=1
A0A075B6E5	213	7.04	1.87	2.81	11.73	2.81	4.69	2.81	3.28	3.75	7.51	2.34	5.16	2.81	11.26	11.26	5.16	4.69	6.1	0.93	1.87	A0A075B6E5_HUMAN Protein enabled homolog (Fragment) OS=Homo sapiens OX=9606 GN=ENAH PE=1 SV=2
A0A075B6E6	250	5.6	4	4.8	6	6	3.2	2.4	7.6	3.2	7.6	2	2	6.8	6.8	4.8	11.2	6.8	4.4	1.6	3.2	A0A075B6E6_HUMAN Myelin regulatory factor-like protein OS=Homo sapiens OX=9606 GN=MYRFL PE=4 SV=2
A0A075B6E9	1495	4.21	1.53	5.21	7.22	3.07	5.28	2	4.14	5.81	10.1	2.27	5.48	8.22	6.48	5.61	9.69	5.48	4.94	0.93	2.2	A0A075B6E9_HUMAN Leucine-rich repeat-containing protein 7 OS=Homo sapiens OX=9606 GN=LRRC7 PE=1 SV=1
A0A075B6F0	1365	7.61	3.07	4.46	6.73	2.71	7.83	2.93	2.56	6.08	8.49	1.68	2.05	10.91	4.9	5.86	10.84	4.24	4.46	0.95	1.53	A0A075B6F0_HUMAN Zinc finger protein 541 OS=Homo sapiens OX=9606 GN=ZNF541 PE=1 SV=1
A0A075B6F3	4707	5.77	1.42	5.58	7.88	4.67	4.65	1.8	6.88	7.2	11.08	2.91	4.33	4.16	4.41	4.75	6.5	5.54	5.92	1.44	3.01	A0A075B6F3_HUMAN Dynein heavy chain 8
A0A075B6F6	272	7.72	1.1	3.3	4.04	9.19	7.35	1.83	7.72	4.41	13.6	2.94	4.41	5.14	1.83	3.3	7.72	5.88	4.41	0.36	3.67	A0A075B6F6_HUMAN Minor histocompatibility antigen H13 (Fragment) OS=Homo sapiens OX=9606 GN=HM13 PE=1 SV=1
A0A075B6F9	304	7.23	2.96	6.9	5.59	1.97	6.57	1.97	3.28	7.89	7.89	1.97	1.31	7.23	3.94	7.23	7.89	7.23	7.89	0.32	2.63	A0A075B6F9_HUMAN Nitric oxide synthase-interacting protein OS=Homo sapiens OX=9606 GN=NOSIP PE=1 SV=1
A0A075B6G3	3685	5.78	0.97	5.26	10.5	2.19	3.01	2.38	4.64	7.97	12.34	2.17	4.47	3.55	8.3	5.4	6.59	5.42	5.34	1.95	1.68	A0A075B6G3_HUMAN Dystrophin OS=Homo sapiens OX=9606 GN=DMD PE=1 SV=1
A0A075B6G4	674	3.11	6.67	4.3	5.19	4.89	8.6	2.37	5.63	3.41	8.6	1.18	8.45	4.15	4.89	3.41	8.9	6.23	5.19	1.63	3.11	A0A075B6G4_HUMAN Protein crumbs homolog 1 OS=Homo sapiens OX=9606 GN=CRB1 PE=1 SV=1
A0A075B6G5	921	2.93	3.25	8.03	14.54	2.17	4.66	1.52	2.06	5.1	10.96	1.08	1.3	6.62	6.94	6.51	9.77	2.49	5.42	0.32	4.23	A0A075B6G5_HUMAN Neuroblastoma breakpoint family member 19 OS=Homo sapiens OX=9606 GN=NBPF19 PE=4 SV=2
A0A075B6G6	1114	4.57	0.62	3.41	13.82	1.7	4.3	1.97	3.85	10.86	10.32	2.69	3.85	4.21	5.2	6.73	8.07	6.55	5.92	0.17	1.07	A0A075B6G6_HUMAN Filamin A interacting protein 1
A0A075B6G7	239	9.2	0.41	5.85	5.85	5.85	8.36	0.41	4.18	8.78	5.02	2.92	1.25	7.11	5.43	3.34	9.2	7.11	7.53	0.41	1.67	A0A075B6G7_HUMAN Disabled homolog 1 (Fragment) OS=Homo sapiens OX=9606 GN=DAB1 PE=1 SV=1
A0A075B6G8	100	8	1	4	19	2	3	1	2	7	15	2	2	6	5	14	4	4	0	0	1	A0A075B6G8_HUMAN Tight junction-associated protein 1 (Fragment) OS=Homo sapiens OX=9606 GN=TJAP1 PE=1 SV=1
A0A075B6H0	1460	6.36	2.05	4.58	5.95	3.42	6.5	2.46	5.27	4.17	8.01	1.98	4.72	6.23	4.93	5.68	6.78	6.71	8.08	1.57	4.45	A0A075B6H0_HUMAN Receptor-type tyrosine-protein phosphatase T OS=Homo sapiens OX=9606 GN=PTPRT PE=1 SV=1
A0A075B6H3	580	11.89	1.89	2.93	7.75	2.75	9.31	1.89	4.65	4.13	12.93	2.24	1.55	5.51	3.79	4.82	6.37	4.82	6.55	2.06	2.06	A0A075B6H3_HUMAN Transmembrane and coiled-coil domain-containing protein 4 OS=Homo sapiens OX=9606 GN=TMCO4 PE=1 SV=1
A0A075B6H4	781	5.5	1.66	6.65	7.68	3.96	5.5	2.04	4.48	6.53	9.09	2.3	1.53	6.78	3.96	6.78	9.47	5.37	5.5	1.53	3.58	A0A075B6H4_HUMAN Cysteine-rich protein 2-binding protein OS=Homo sapiens OX=9606 GN=KAT14 PE=1 SV=1
A0A075B6H5	130	4.61	2.3	2.3	5.38	3.84	6.92	2.3	3.07	4.61	11.53	3.84	3.07	5.38	3.84	5.38	12.3	8.46	7.69	0.76	2.3	A0A075B6H5_HUMAN T cell receptor beta variable 20/OR9-2 (non-functional) (Fragment) OS=Homo sapiens OX=9606 GN=TRBV20OR9-2 PE=4 SV=1
A0A075B6H7	116	6.89	1.72	3.44	3.44	3.44	5.17	0	3.44	0.86	13.79	1.72	0.86	8.62	7.75	5.17	13.79	9.48	3.44	1.72	5.17	A0A075B6H7_HUMAN Immunoglobulin kappa variable 3-7 (non-functional) (Fragment) OS=Homo sapiens OX=9606 GN=IGKV3-7 PE=1 SV=1
A0A075B6H8	117	5.98	1.7	6.83	1.7	5.98	7.69	0.85	5.12	5.12	12.82	2.56	0.85	6.83	4.27	4.27	12.82	3.41	4.27	2.56	4.27	A0A075B6H8_HUMAN Immunoglobulin kappa variable 1D-42 (non-functional) (Fragment) OS=Homo sapiens OX=9606 GN=IGKV1D-42 PE=4 SV=6
A0A075B6H9	119	6.72	2.52	4.2	3.36	1.68	9.24	3.36	3.36	3.36	13.44	1.68	0.84	4.2	5.88	2.52	17.64	7.56	1.68	2.52	4.2	LV469_HUMAN Immunoglobulin lambda variable 4-69 OS=Homo sapiens OX=9606 GN=IGLV4-69 PE=1 SV=1
A0A075B6I0	122	5.73	1.63	4.09	1.63	1.63	11.47	0	3.27	0.81	9.01	4.09	1.63	5.73	4.91	2.45	15.57	10.65	7.37	1.63	6.55	LV861_HUMAN Immunoglobulin lambda variable 8-61 OS=Homo sapiens OX=9606 GN=IGLV8-61 PE=3 SV=7
A0A075B6I1	120	5.83	2.5	4.16	3.33	2.5	8.33	2.5	2.5	3.33	13.33	1.66	2.5	5	5	2.5	18.33	6.66	2.5	2.5	5	LV460_HUMAN Immunoglobulin lambda variable 4-60 OS=Homo sapiens OX=9606 GN=IGLV4-60 PE=3 SV=1
A0A075B6I3	123	5.69	2.43	4.06	3.25	2.43	7.31	1.62	0.81	3.25	16.26	1.62	2.43	8.13	4.87	3.25	17.07	5.69	4.06	0.81	4.87	A0A075B6I3_HUMAN Immunoglobulin lambda variable 11-55 (non-functional) (Fragment) OS=Homo sapiens OX=9606 GN=IGLV11-55 PE=4 SV=3
A0A075B6I4	117	9.4	1.7	2.56	2.56	0.85	7.69	2.56	2.56	1.7	13.67	0.85	5.98	5.98	6.83	4.27	13.67	8.54	4.27	1.7	2.56	LVX54_HUMAN Immunoglobulin lambda variable 10-54 OS=Homo sapiens OX=9606 GN=IGLV10-54 PE=3 SV=1
A0A075B6I6	118	9.32	2.54	3.38	1.69	0.84	10.16	1.69	3.38	2.54	10.16	0.84	4.23	5.93	5.93	1.69	16.1	6.77	5.08	3.38	4.23	A0A075B6I6_HUMAN Immunoglobulin lambda variable 1-50 (non-functional) (Fragment) OS=Homo sapiens OX=9606 GN=IGLV1-50 PE=1 SV=1
A0A075B6I7	105	6.66	1.9	2.85	0	2.85	9.52	1.9	3.8	2.85	13.33	0.95	1.9	6.66	4.76	4.76	18.09	6.66	2.85	1.9	5.71	A0A075B6I7_HUMAN Immunoglobulin lambda variable 5-48 (non-functional) OS=Homo sapiens OX=9606 GN=IGLV5-48 PE=1 SV=2
A0A075B6I9	117	8.54	3.41	1.7	3.41	3.41	10.25	1.7	0.85	2.56	11.96	0.85	1.7	7.69	5.12	2.56	11.11	11.11	4.27	2.56	5.12	LV746_HUMAN Immunoglobulin lambda variable 7-46 OS=Homo sapiens OX=9606 GN=IGLV7-46 PE=3 SV=4
A0A075B6J1	123	5.69	2.43	4.87	2.43	0.81	8.13	0.81	4.06	2.43	12.19	1.62	3.25	8.94	4.87	2.43	17.88	4.87	2.43	2.43	7.31	LV537_HUMAN Immunoglobulin lambda variable 5-37 OS=Homo sapiens OX=9606 GN=IGLV5-37 PE=3 SV=1
A0A075B6J2	118	5.93	1.69	3.38	1.69	3.38	8.47	1.69	3.38	2.54	11.86	1.69	3.38	3.38	4.23	2.54	17.79	10.16	5.08	2.54	5.08	A0A075B6J2_HUMAN Immunoglobulin lambda variable 2-33 (non-functional) (Fragment) OS=Homo sapiens OX=9606 GN=IGLV2-33 PE=4 SV=2
A0A075B6J6	115	6.08	1.73	6.08	7.82	0.86	7.82	0	3.47	0.86	11.3	0.86	3.47	6.95	4.34	3.47	11.3	9.56	5.21	1.73	6.95	LV322_HUMAN Immunoglobulin lambda variable 3-22 OS=Homo sapiens OX=9606 GN=IGLV3-22 PE=3 SV=1
A0A075B6J9	118	6.77	1.69	3.38	2.54	1.69	9.32	0	2.54	1.69	9.32	1.69	2.54	6.77	5.93	2.54	18.64	10.16	5.08	2.54	5.08	LV218_HUMAN Immunoglobulin lambda variable 2-18 OS=Homo sapiens OX=9606 GN=IGLV2-18 PE=3 SV=2
A0A075B6K0	115	6.95	2.6	3.47	6.08	1.73	7.82	0	5.21	3.47	10.43	1.73	0	7.82	5.21	2.6	13.91	6.95	5.21	1.73	6.95	LV316_HUMAN Immunoglobulin lambda variable 3-16 OS=Homo sapiens OX=9606 GN=IGLV3-16 PE=3 SV=2
A0A075B6K2	115	8.69	2.6	5.21	3.47	0.86	7.82	3.47	5.21	1.73	6.95	1.73	4.34	6.08	5.21	3.47	13.04	7.82	5.21	2.6	4.34	LV312_HUMAN Immunoglobulin lambda variable 3-12 OS=Homo sapiens OX=9606 GN=IGLV3-12 PE=3 SV=2
A0A075B6K4	115	7.82	2.6	4.34	5.21	1.73	6.95	0.86	3.47	3.47	7.82	1.73	0.86	7.82	5.21	2.6	14.78	8.69	5.21	1.73	6.95	LV310_HUMAN Immunoglobulin lambda variable 3-10 OS=Homo sapiens OX=9606 GN=IGLV3-10 PE=3 SV=2
A0A075B6K5	115	10.43	1.73	3.47	2.6	1.73	8.69	2.6	4.34	1.73	8.69	0.86	5.21	4.34	6.08	4.34	12.17	7.82	6.08	2.6	4.34	LV39_HUMAN Immunoglobulin lambda variable 3-9 OS=Homo sapiens OX=9606 GN=IGLV3-9 PE=3 SV=1
A0A075B6K6	122	5.73	2.45	5.73	4.09	4.09	9.01	3.27	4.91	3.27	9.01	2.45	0.81	5.73	4.91	3.27	14.75	6.55	3.27	1.63	4.91	LV403_HUMAN Immunoglobulin lambda variable 4-3 OS=Homo sapiens OX=9606 GN=IGLV4-3 PE=3 SV=1
A0A075B6L2	103	5.82	2.91	1.94	6.79	2.91	4.85	5.82	8.73	11.65	8.73	0	2.91	2.91	4.85	1.94	11.65	4.85	3.88	3.88	2.91	A0A075B6L2_HUMAN T cell receptor gamma variable 11 (non-functional) (Fragment) OS=Homo sapiens OX=9606 GN=TRGV11 PE=4 SV=1
A0A075B6L6	115	9.56	2.6	6.08	4.34	3.47	11.3	1.73	2.6	4.34	11.3	0.86	0.86	4.34	5.21	6.08	8.69	6.95	4.34	1.73	3.47	A0A075B6L6_HUMAN T cell receptor beta variable 7-3 (Fragment) OS=Homo sapiens OX=9606 GN=TRBV7-3 PE=4 SV=7
A0A075B6N1	114	5.26	4.38	4.38	4.38	3.5	7.01	0.87	4.38	5.26	9.64	1.75	6.14	3.5	7.89	3.5	8.77	5.26	7.01	0.87	6.14	TVB19_HUMAN T cell receptor beta variable 19 OS=Homo sapiens OX=9606 GN=TRBV19 PE=1 SV=2
A0A075B6N2	111	6.3	2.7	2.7	4.5	4.5	6.3	2.7	3.6	5.4	13.51	3.6	1.8	3.6	4.5	3.6	13.51	8.1	5.4	0.9	2.7	TVBT1_HUMAN T cell receptor beta variable 20-1 OS=Homo sapiens OX=9606 GN=TRBV20-1 PE=3 SV=1
A0A075B6N3	115	6.95	2.6	6.95	2.6	5.21	7.82	0.86	5.21	5.21	10.43	3.47	2.6	2.6	6.08	5.21	9.56	6.95	2.6	0.86	6.08	TVBX1_HUMAN T cell receptor beta variable 24-1 OS=Homo sapiens OX=9606 GN=TRBV24-1 PE=3 SV=1
A0A075B6N4	114	3.5	2.63	3.5	7.01	2.63	7.89	4.38	5.26	3.5	10.52	4.38	0.87	3.5	4.38	4.38	10.52	8.77	3.5	0.87	7.89	TVBY1_HUMAN T cell receptor beta variable 25-1 OS=Homo sapiens OX=9606 GN=TRBV25-1 PE=3 SV=1
A0A075B6P0	241	5.8	1.24	6.63	4.56	3.73	2.48	4.97	6.22	9.12	11.61	2.48	4.14	3.73	4.97	6.22	4.97	4.56	6.22	2.48	3.73	A0A075B6P0_HUMAN NADH dehydrogenase (ubiquinone) complex I
A0A075B6P1	80	11.25	6.25	3.75	8.75	1.25	6.25	6.25	0	1.25	7.5	1.25	2.5	5	5	11.25	6.25	1.25	5	5	5	A0A075B6P1_HUMAN UPF0545 protein C22orf39 OS=Homo sapiens OX=9606 GN=C22orf39 PE=4 SV=1
A0A075B6P4	149	6.04	1.34	6.71	11.4	2.01	6.04	2.68	1.34	20.8	4.02	3.35	2.68	8.72	4.02	4.02	7.38	3.35	2.68	0	1.34	A0A075B6P4_HUMAN Chromodomain-helicase-DNA-binding protein 6 (Fragment) OS=Homo sapiens OX=9606 GN=CHD6 PE=1 SV=1
A0A075B6P5	120	4.16	1.66	4.16	2.5	1.66	10	0.83	3.33	1.66	14.16	3.33	2.5	7.5	6.66	4.16	15	4.16	5.83	1.66	5	KV228_HUMAN Immunoglobulin kappa variable 2-28 OS=Homo sapiens OX=9606 GN=IGKV2-28 PE=3 SV=1
A0A075B6P6	258	6.2	3.87	7.75	9.3	5.42	6.97	1.16	3.48	2.71	11.62	1.93	2.71	5.03	3.87	10.07	5.42	4.65	4.26	0.77	2.71	A0A075B6P6_HUMAN Potassium voltage-gated channel subfamily G member 1 (Fragment) OS=Homo sapiens OX=9606 GN=KCNG1 PE=1 SV=1
A0A075B6P7	93	6.45	3.22	9.67	7.52	1.07	0	3.22	2.15	1.07	9.67	2.15	3.22	8.6	3.22	5.37	10.75	9.67	9.67	2.15	1.07	A0A075B6P7_HUMAN KAT8 regulatory NSL complex subunit 3 (Fragment) OS=Homo sapiens OX=9606 GN=KANSL3 PE=1 SV=1
A0A075B6P9	557	9.51	2.15	2.69	7.71	3.23	8.25	1.61	1.43	3.23	9.51	2.15	1.61	15.26	6.82	4.48	5.56	5.38	6.46	1.43	1.43	A0A075B6P9_HUMAN NUT family member 2D OS=Homo sapiens OX=9606 GN=NUTM2D PE=4 SV=1
A0A075B6Q0	129	3.87	2.32	8.52	8.52	3.87	7.75	0	4.65	6.2	9.3	3.87	2.32	1.55	7.75	4.65	3.87	6.2	10.85	0	3.87	A0A075B6Q0_HUMAN Ras-related protein Rap-1A (Fragment) OS=Homo sapiens OX=9606 GN=RAP1A PE=1 SV=1
A0A075B6Q2	451	4.65	0.88	7.31	8.86	3.54	7.31	3.1	4.87	8.64	6.43	2.66	4.65	5.98	5.54	5.76	7.09	4.87	3.76	0.88	2.88	A0A075B6Q2_HUMAN Formin-binding protein 1-like (Fragment) OS=Homo sapiens OX=9606 GN=FNBP1L PE=1 SV=1
A0A075B6Q3	1385	6.57	1.94	4.33	6.71	2.09	6.57	1.87	2.02	6.35	9.31	1.51	2.96	10.25	5.34	6.06	11.33	6.42	5.84	0.86	1.58	A0A075B6Q3_HUMAN BCL-6 corepressor-like protein 1 (Fragment) OS=Homo sapiens OX=9606 GN=BCORL1 PE=1 SV=1
A0A075B6Q4	140	4.28	0.71	14.28	13.57	2.85	4.28	2.14	3.57	5.71	7.14	2.85	4.28	0.71	4.28	4.28	10.71	3.57	4.28	2.14	4.28	A0A075B6Q4_HUMAN Uncharacterized protein OS=Homo sapiens OX=9606 PE=4 SV=2
A0A075B6Q5	118	8.47	2.54	2.54	5.08	5.08	11.01	0.84	2.54	3.38	8.47	4.23	2.54	1.69	4.23	5.08	12.71	3.38	8.47	1.69	5.93	HV364_HUMAN Immunoglobulin heavy variable 3-64 OS=Homo sapiens OX=9606 GN=IGHV3-64 PE=3 SV=1
A0A075B6Q6	213	5.63	3.75	8.45	7.04	1.4	6.1	1.87	2.81	7.51	7.98	2.34	6.57	2.81	6.1	2.81	10.32	5.16	6.1	0.93	4.22	A0A075B6Q6_HUMAN A-kinase anchor protein 4 (Fragment) OS=Homo sapiens OX=9606 GN=AKAP4 PE=1 SV=1
A0A075B6Q7	854	9.01	2.57	4.8	9.01	1.87	7.49	2.92	2.69	4.56	12.29	1.99	1.28	5.85	6.08	7.49	10.3	4.21	3.51	1.17	0.81	A0A075B6Q7_HUMAN Disrupted in schizophrenia 1 protein OS=Homo sapiens OX=9606 GN=DISC1 PE=1 SV=1
A0A075B6R0	118	7.62	1.69	3.38	5.08	1.69	7.62	1.69	4.23	4.23	11.01	0.84	5.93	2.54	5.08	5.08	11.01	5.08	5.08	2.54	8.47	TRGV2_HUMAN T cell receptor gamma variable 2 OS=Homo sapiens OX=9606 GN=TRGV2 PE=1 SV=1
A0A075B6R2	117	5.98	1.7	1.7	2.56	2.56	7.69	1.7	3.41	5.98	11.11	0.85	3.41	5.12	4.27	3.41	16.23	5.12	8.54	5.12	3.41	HV404_HUMAN Immunoglobulin heavy variable 4-4 OS=Homo sapiens OX=9606 GN=IGHV4-4 PE=3 SV=2
A0A075B6R3	567	6.52	2.46	4.05	8.81	3.17	5.29	2.11	4.93	7.4	11.64	2.46	2.82	2.82	6.17	4.23	7.76	7.23	5.11	1.05	3.88	A0A075B6R3_HUMAN Probable helicase with zinc finger domain OS=Homo sapiens OX=9606 GN=HELZ PE=1 SV=1
A0A075B6R4	254	5.11	3.14	7.87	6.69	1.57	4.33	2.75	4.72	8.26	8.26	1.57	5.9	5.51	4.72	3.54	12.2	3.54	6.29	0.78	3.14	A0A075B6R4_HUMAN A-kinase anchor protein 4 (Fragment) OS=Homo sapiens OX=9606 GN=AKAP4 PE=1 SV=1
A0A075B6R5	207	6.76	2.89	0.96	3.86	5.31	4.83	2.41	1.93	2.89	18.84	5.31	0.96	4.34	4.83	3.38	7.24	5.31	6.28	5.31	6.28	A0A075B6R5_HUMAN Protein-cysteine N-palmitoyltransferase HHAT (Fragment) OS=Homo sapiens OX=9606 GN=HHAT PE=1 SV=1
A0A075B6R8	611	7.36	1.14	5.23	6.38	1.96	10.47	1.63	6.38	5.56	8.67	1.8	3.1	5.07	4.41	3.6	10.63	7.52	8.18	0	0.81	A0A075B6R8_HUMAN Multiple PDZ domain protein (Fragment) OS=Homo sapiens OX=9606 GN=MPDZ PE=1 SV=1
A0A075B6R9	120	4.16	0.83	4.16	1.66	4.16	9.16	0.83	3.33	1.66	12.5	2.5	1.66	7.5	7.5	5.83	13.33	6.66	7.5	1.66	3.33	A0A075B6R9_HUMAN Immunoglobulin kappa variable 2D-24 (non-functional) (Fragment) OS=Homo sapiens OX=9606 GN=IGKV2D-24 PE=1 SV=1
A0A075B6S0	16	0	0	0	0	6.25	12.5	0	0	12.5	12.5	0	6.25	0	0	0	6.25	18.75	12.5	0	12.5	TRGJ1_HUMAN T cell receptor gamma joining 1 OS=Homo sapiens OX=9606 GN=TRGJ1 PE=1 SV=2
A0A075B6S2	120	3.33	1.66	4.16	2.5	2.5	8.33	0.83	5	3.33	13.33	3.33	0.83	8.33	7.5	3.33	14.16	5	5.83	1.66	5	KVD29_HUMAN Immunoglobulin kappa variable 2D-29 OS=Homo sapiens OX=9606 GN=IGKV2D-29 PE=3 SV=1
A0A075B6S4	117	7.69	2.56	2.56	1.7	4.27	7.69	1.7	4.27	2.56	10.25	3.41	2.56	6.83	7.69	5.12	12.82	5.98	4.27	1.7	4.27	KVD17_HUMAN Immunoglobulin kappa variable 1D-17 OS=Homo sapiens OX=9606 GN=IGKV1D-17 PE=3 SV=1
A0A075B6S5	117	6.83	2.56	5.12	0.85	1.7	6.83	0	4.27	3.41	11.96	2.56	1.7	6.83	7.69	4.27	13.67	7.69	5.12	1.7	5.12	KV127_HUMAN Immunoglobulin kappa variable 1-27 OS=Homo sapiens OX=9606 GN=IGKV1-27 PE=3 SV=1
A0A075B6S6	120	2.5	1.66	5	1.66	2.5	10	0.83	2.5	1.66	10.83	3.33	2.5	7.5	6.66	5.83	14.16	5	8.33	3.33	4.16	KVD30_HUMAN Immunoglobulin kappa variable 2D-30 OS=Homo sapiens OX=9606 GN=IGKV2D-30 PE=3 SV=1
A0A075B6S9	117	5.12	1.7	4.27	0.85	1.7	8.54	0	4.27	2.56	11.96	1.7	2.56	6.83	6.83	5.98	14.52	6.83	6.83	1.7	5.12	A0A075B6S9_HUMAN Immunoglobulin kappa variable 1-37 (non-functional) (Fragment) OS=Homo sapiens OX=9606 GN=IGKV1-37 PE=1 SV=7
A0A075B6T1	1179	6.95	0.84	3.47	6.87	2.62	7.88	3.05	3.22	1.01	9.16	1.95	4.74	6.95	5.51	8.56	12.46	6.44	4.66	1.52	2.03	A0A075B6T1_HUMAN Activating molecule in BECN1-regulated autophagy protein 1 OS=Homo sapiens OX=9606 GN=AMBRA1 PE=1 SV=1
A0A075B6T3	26	3.84	3.84	0	11.53	0	3.84	0	0	3.84	19.23	0	0	7.69	7.69	7.69	11.53	3.84	3.84	3.84	3.84	A0A075B6T3_HUMAN Uncharacterized protein (Fragment) OS=Homo sapiens OX=9606 PE=4 SV=1
A0A075B6T4	543	7.73	3.31	5.34	7.18	4.05	5.34	3.31	4.41	4.23	10.49	1.65	4.23	3.13	3.68	4.97	8.47	5.52	7.55	1.84	3.49	A0A075B6T4_HUMAN Kelch repeat and BTB domain-containing protein 4 OS=Homo sapiens OX=9606 GN=KBTBD4 PE=1 SV=1
A0A075B6T6	113	5.3	1.76	4.42	4.42	3.53	5.3	0	4.42	4.42	11.5	1.76	4.42	3.53	7.96	4.42	15.04	2.65	6.19	3.53	5.3	TVAL2_HUMAN T cell receptor alpha variable 12-2 OS=Homo sapiens OX=9606 GN=TRAV12-2 PE=1 SV=1
A0A075B6T7	132	6.06	1.51	3.78	6.06	4.54	5.3	2.27	3.78	6.06	15.15	1.51	3.78	3.78	6.06	6.81	6.06	6.81	3.78	3.03	3.78	TVA6_HUMAN T cell receptor alpha variable 6 OS=Homo sapiens OX=9606 GN=TRAV6 PE=3 SV=2
A0A075B6T8	112	6.25	1.78	4.46	7.14	5.35	8.92	1.78	2.67	5.35	8.03	3.57	4.46	5.35	5.35	1.78	10.71	4.46	6.25	0.89	5.35	TVA91_HUMAN T cell receptor alpha variable 9-1 OS=Homo sapiens OX=9606 GN=TRAV9-1 PE=3 SV=1
A0A075B6T9	193	4.14	3.62	2.59	6.73	2.59	6.21	1.03	5.18	7.25	11.91	2.59	2.59	6.73	8.29	5.18	7.77	4.66	5.69	3.62	1.55	A0A075B6T9_HUMAN Zinc finger protein 268 OS=Homo sapiens OX=9606 GN=ZNF268 PE=4 SV=1
A0A075B6U4	112	6.25	3.57	2.67	4.46	3.57	8.03	2.67	2.67	4.46	9.82	4.46	6.25	4.46	6.25	4.46	8.92	4.46	5.35	1.78	5.35	TVA7_HUMAN T cell receptor alpha variable 7 OS=Homo sapiens OX=9606 GN=TRAV7 PE=3 SV=1
A0A075B6U6	113	5.3	1.76	3.53	6.19	6.19	5.3	1.76	2.65	7.07	14.15	1.76	0.88	2.65	5.3	2.65	11.5	7.07	7.96	0.88	5.3	A0A075B6U6_HUMAN T cell receptor alpha variable 8-7 (non-functional) (Fragment) OS=Homo sapiens OX=9606 GN=TRAV8-7 PE=4 SV=2
A0A075B6U7	21	0	0	0	4.76	4.76	19.04	0	9.52	9.52	9.52	0	4.76	4.76	9.52	0	4.76	4.76	4.76	0	4.76	A0A075B6U7_HUMAN T cell receptor alpha joining 23 (Fragment) OS=Homo sapiens OX=9606 GN=TRAJ23 PE=4 SV=1
A0A075B6U8	20	0	0	5	0	5	10	0	5	5	15	5	0	5	0	10	15	5	5	0	5	A0A075B6U8_HUMAN T cell receptor alpha joining 12 (Fragment) OS=Homo sapiens OX=9606 GN=TRAJ12 PE=4 SV=1
A0A075B6U9	22	0	0	4.54	0	9.09	18.18	4.54	13.63	9.09	4.54	0	4.54	0	0	0	4.54	18.18	4.54	0	0	A0A075B6U9_HUMAN T cell receptor alpha joining 2 (non-functional) (Fragment) OS=Homo sapiens OX=9606 GN=TRAJ2 PE=4 SV=1
A0A075B6V0	20	5	0	10	0	10	10	0	0	10	20	5	0	0	5	5	5	5	5	0	0	A0A075B6V0_HUMAN T cell receptor alpha joining 16 (Fragment) OS=Homo sapiens OX=9606 GN=TRAJ16 PE=4 SV=1
A0A075B6V1	18	5.55	0	5.55	0	5.55	11.11	0	0	5.55	5.55	5.55	16.66	5.55	0	11.11	0	11.11	5.55	0	0	A0A075B6V1_HUMAN T cell receptor alpha joining 43 (Fragment) OS=Homo sapiens OX=9606 GN=TRAJ43 PE=4 SV=1
A0A075B6V2	18	0	0	0	0	16.66	11.11	0	0	16.66	5.55	0	16.66	5.55	0	0	5.55	5.55	5.55	0	11.11	A0A075B6V2_HUMAN T cell receptor alpha joining 21 (Fragment) OS=Homo sapiens OX=9606 GN=TRAJ21 PE=4 SV=1
A0A075B6V3	21	0	0	0	4.76	9.52	14.28	0	9.52	4.76	9.52	0	9.52	4.76	0	4.76	4.76	19.04	0	0	0	A0A075B6V3_HUMAN T cell receptor alpha joining 48 (Fragment) OS=Homo sapiens OX=9606 GN=TRAJ48 PE=4 SV=1
A0A075B6V5	113	5.3	2.65	3.53	6.19	4.42	3.53	0.88	5.3	7.96	15.04	2.65	2.65	2.65	3.53	1.76	12.38	7.07	7.07	2.65	2.65	TVA36_HUMAN T cell receptor alpha variable 36/delta variable 7 OS=Homo sapiens OX=9606 GN=TRAV36DV7 PE=3 SV=1
A0A075B6V6	18	5.55	0	0	5.55	11.11	11.11	0	5.55	5.55	16.66	0	0	5.55	11.11	0	0	11.11	5.55	0	0	A0A075B6V6_HUMAN T cell receptor delta joining 2 (Fragment) OS=Homo sapiens OX=9606 GN=TRDJ2 PE=4 SV=1
A0A075B6V7	20	0	0	5	0	10	15	0	0	0	10	0	10	10	5	5	5	5	10	0	5	A0A075B6V7_HUMAN T cell receptor alpha joining 26 (Fragment) OS=Homo sapiens OX=9606 GN=TRAJ26 PE=4 SV=1
A0A075B6V8	20	5	0	5	0	5	15	0	0	0	10	0	0	5	10	15	5	15	5	0	0	A0A075B6V8_HUMAN T cell receptor alpha joining 5 (Fragment) OS=Homo sapiens OX=9606 GN=TRAJ5 PE=4 SV=1
A0A075B6V9	18	0	0	0	5.55	11.11	16.66	0	0	11.11	0	5.55	5.55	0	5.55	11.11	0	11.11	11.11	0	0	A0A075B6V9_HUMAN T cell receptor alpha joining 59 (non-functional) (Fragment) OS=Homo sapiens OX=9606 GN=TRAJ59 PE=4 SV=1
A0A075B6W1	20	0	0	5	5	15	10	0	5	5	5	5	0	5	5	5	5	10	5	5	0	A0A075B6W1_HUMAN T cell receptor delta joining 3 (Fragment) OS=Homo sapiens OX=9606 GN=TRDJ3 PE=4 SV=1
A0A075B6W2	23	4.34	0	0	0	4.34	21.73	4.34	4.34	4.34	8.69	0	4.34	4.34	4.34	0	4.34	17.39	4.34	0	4.34	A0A075B6W2_HUMAN T cell receptor alpha joining 52 (Fragment) OS=Homo sapiens OX=9606 GN=TRAJ52 PE=4 SV=1
A0A075B6W3	19	5.26	0	5.26	0	0	10.52	0	15.78	10.52	10.52	0	5.26	5.26	5.26	0	5.26	5.26	0	5.26	5.26	A0A075B6W3_HUMAN T cell receptor alpha joining 33 (Fragment) OS=Homo sapiens OX=9606 GN=TRAJ33 PE=4 SV=1
A0A075B6W4	21	4.76	0	4.76	0	4.76	14.28	0	0	14.28	9.52	0	0	4.76	0	9.52	9.52	14.28	4.76	0	0	A0A075B6W4_HUMAN T cell receptor alpha joining 46 (Fragment) OS=Homo sapiens OX=9606 GN=TRAJ46 PE=4 SV=1
A0A075B6W5	121	7.43	2.47	4.95	3.3	6.61	6.61	0.82	7.43	8.26	6.61	1.65	2.47	4.95	10.74	1.65	11.57	2.47	4.13	2.47	3.3	TVA23_HUMAN T cell receptor alpha variable 23/delta variable 6 OS=Homo sapiens OX=9606 GN=TRAV23DV6 PE=3 SV=1
A0A075B6W6	20	5	0	5	0	5	15	0	0	10	5	0	10	5	0	0	5	25	5	0	0	A0A075B6W6_HUMAN T cell receptor alpha joining 27 (Fragment) OS=Homo sapiens OX=9606 GN=TRAJ27 PE=4 SV=1
A0A075B6W7	21	9.52	0	0	0	0	14.28	0	4.76	4.76	14.28	0	19.04	4.76	0	4.76	4.76	4.76	4.76	4.76	0	A0A075B6W7_HUMAN T cell receptor alpha joining 38 (Fragment) OS=Homo sapiens OX=9606 GN=TRAJ38 PE=4 SV=1
A0A075B6W8	21	9.52	0	0	0	4.76	19.04	0	4.76	14.28	9.52	0	4.76	4.76	0	4.76	0	9.52	9.52	0	0	A0A075B6W8_HUMAN T cell receptor alpha joining 17 (Fragment) OS=Homo sapiens OX=9606 GN=TRAJ17 PE=4 SV=1
A0A075B6W9	22	0	0	0	0	4.54	18.18	0	0	9.09	13.63	0	13.63	4.54	0	0	9.09	13.63	4.54	0	4.54	A0A075B6W9_HUMAN T cell receptor alpha joining 53 (Fragment) OS=Homo sapiens OX=9606 GN=TRAJ53 PE=4 SV=1
A0A075B6X0	22	4.54	0	4.54	0	4.54	27.27	4.54	9.09	4.54	9.09	0	0	4.54	4.54	0	4.54	9.09	0	0	4.54	A0A075B6X0_HUMAN T cell receptor alpha joining 45 (Fragment) OS=Homo sapiens OX=9606 GN=TRAJ45 PE=4 SV=1
A0A075B6X2	154	4.54	1.94	4.54	4.54	5.19	2.59	3.89	3.89	12.98	7.14	2.59	5.84	5.19	1.94	1.29	9.09	9.09	11.03	0	1.94	A0A075B6X2_HUMAN T cell receptor delta constant (Fragment) OS=Homo sapiens OX=9606 GN=TRDC PE=1 SV=1
A0A075B6X3	22	9.09	0	0	0	4.54	18.18	0	4.54	4.54	13.63	0	9.09	4.54	4.54	0	0	13.63	4.54	0	4.54	A0A075B6X3_HUMAN T cell receptor alpha joining 32 (Fragment) OS=Homo sapiens OX=9606 GN=TRAJ32 PE=4 SV=1
A0A075B6X4	22	4.54	0	0	0	4.54	18.18	0	4.54	9.09	9.09	0	0	4.54	4.54	0	13.63	9.09	4.54	0	9.09	A0A075B6X4_HUMAN T cell receptor alpha joining 28 (Fragment) OS=Homo sapiens OX=9606 GN=TRAJ28 PE=4 SV=1
A0A075B6X5	111	5.4	2.7	3.6	6.3	4.5	3.6	0.9	2.7	3.6	13.51	0.9	2.7	4.5	5.4	4.5	16.21	7.2	5.4	0.9	5.4	TVA18_HUMAN T cell receptor alpha variable 18 OS=Homo sapiens OX=9606 GN=TRAV18 PE=3 SV=1
A0A075B6X7	20	0	0	5	0	5	10	0	10	10	5	0	0	10	0	0	15	10	10	0	5	A0A075B6X7_HUMAN T cell receptor alpha joining 50 (Fragment) OS=Homo sapiens OX=9606 GN=TRAJ50 PE=4 SV=1
A0A075B6X8	21	4.76	0	0	0	4.76	14.28	0	0	4.76	14.28	0	4.76	0	4.76	4.76	4.76	28.57	4.76	0	0	A0A075B6X8_HUMAN T cell receptor alpha joining 44 (Fragment) OS=Homo sapiens OX=9606 GN=TRAJ44 PE=4 SV=1
A0A075B6X9	22	0	0	4.54	0	4.54	18.18	0	0	0	13.63	0	0	4.54	4.54	13.63	4.54	13.63	4.54	4.54	4.54	A0A075B6X9_HUMAN T cell receptor alpha joining 18 (Fragment) OS=Homo sapiens OX=9606 GN=TRAJ18 PE=4 SV=1
A0A075B6Y0	19	0	0	0	0	10.52	15.78	0	5.26	0	5.26	0	10.52	5.26	5.26	0	5.26	21.05	5.26	0	5.26	A0A075B6Y0_HUMAN T cell receptor alpha joining 49 (Fragment) OS=Homo sapiens OX=9606 GN=TRAJ49 PE=4 SV=1
A0A075B6Y1	19	0	0	10.52	0	5.26	10.52	5.26	15.78	10.52	10.52	0	5.26	5.26	0	10.52	0	5.26	0	0	0	A0A075B6Y1_HUMAN T cell receptor alpha joining 30 (Fragment) OS=Homo sapiens OX=9606 GN=TRAJ30 PE=4 SV=1
A0A075B6Y2	20	0	5	0	0	5	20	5	10	0	10	0	5	5	5	0	5	5	15	0	0	A0A075B6Y2_HUMAN T cell receptor alpha joining 35 (non-functional) (Fragment) OS=Homo sapiens OX=9606 GN=TRAJ35 PE=4 SV=1
A0A075B6Y3	20	5	0	0	0	5	15	0	15	5	5	0	0	5	0	10	25	5	0	0	5	TJA3_HUMAN T cell receptor alpha joining 3 OS=Homo sapiens OX=9606 GN=TRAJ3 PE=4 SV=2
A0A075B6Y4	20	0	0	0	0	15	10	5	0	10	0	0	10	5	5	5	5	10	5	0	10	A0A075B6Y4_HUMAN T cell receptor alpha joining 19 (non-functional) (Fragment) OS=Homo sapiens OX=9606 GN=TRAJ19 PE=4 SV=1
A0A075B6Y5	19	5.26	0	0	5.26	5.26	15.78	0	5.26	10.52	10.52	0	5.26	0	0	5.26	5.26	5.26	10.52	0	5.26	A0A075B6Y5_HUMAN T cell receptor alpha joining 47 (Fragment) OS=Homo sapiens OX=9606 GN=TRAJ47 PE=4 SV=1
A0A075B6Y8	20	0	0	0	0	5	15	0	0	5	15	5	5	5	0	0	15	15	5	0	5	A0A075B6Y8_HUMAN T cell receptor alpha joining 11 (Fragment) OS=Homo sapiens OX=9606 GN=TRAJ11 PE=4 SV=1
A0A075B6Y9	20	0	0	0	0	5	25	0	5	15	10	0	5	5	5	0	10	5	5	0	5	TJA42_HUMAN T cell receptor alpha joining 42 OS=Homo sapiens OX=9606 GN=TRAJ42 PE=4 SV=2
A0A075B6Z0	21	4.76	0	0	0	4.76	14.28	0	0	0	14.28	0	0	4.76	9.52	4.76	19.04	14.28	4.76	0	0	A0A075B6Z0_HUMAN T cell receptor alpha joining 22 (Fragment) OS=Homo sapiens OX=9606 GN=TRAJ22 PE=4 SV=1
A0A075B6Z1	19	10.52	0	5.26	0	5.26	10.52	0	0	5.26	5.26	0	5.26	0	0	5.26	10.52	15.78	10.52	0	5.26	A0A075B6Z1_HUMAN T cell receptor alpha joining 20 (Fragment) OS=Homo sapiens OX=9606 GN=TRAJ20 PE=4 SV=1
A0A075B6Z2	21	4.76	0	0	0	4.76	14.28	0	4.76	9.52	9.52	0	4.76	4.76	0	4.76	9.52	14.28	4.76	0	4.76	A0A075B6Z2_HUMAN T cell receptor alpha joining 56 (Fragment) OS=Homo sapiens OX=9606 GN=TRAJ56 PE=4 SV=1
A0A075B6Z3	21	4.76	0	0	0	4.76	19.04	4.76	9.52	0	4.76	0	0	9.52	0	4.76	14.28	9.52	4.76	0	4.76	A0A075B6Z3_HUMAN T cell receptor alpha joining 6 (Fragment) OS=Homo sapiens OX=9606 GN=TRAJ6 PE=4 SV=1
A0A075B6Z4	16	0	0	0	6.25	6.25	12.5	0	6.25	6.25	12.5	0	0	6.25	12.5	6.25	0	6.25	6.25	0	6.25	A0A075B6Z4_HUMAN T cell receptor delta joining 4 (Fragment) OS=Homo sapiens OX=9606 GN=TRDJ4 PE=4 SV=1
A0A075B6Z5	21	9.52	0	0	0	9.52	19.04	4.76	4.76	4.76	9.52	0	4.76	4.76	0	4.76	4.76	4.76	4.76	0	4.76	A0A075B6Z5_HUMAN T cell receptor alpha joining 4 (Fragment) OS=Homo sapiens OX=9606 GN=TRAJ4 PE=4 SV=1
A0A075B6Z8	20	0	0	0	5	15	20	0	5	10	10	0	0	5	5	5	5	5	5	0	0	A0A075B6Z8_HUMAN T cell receptor alpha joining 25 (non-functional) (Fragment) OS=Homo sapiens OX=9606 GN=TRAJ25 PE=4 SV=1
A0A075B6Z9	21	4.76	0	4.76	0	9.52	14.28	0	0	4.76	0	0	0	4.76	9.52	0	4.76	19.04	14.28	4.76	0	A0A075B6Z9_HUMAN T cell receptor alpha joining 24 (Fragment) OS=Homo sapiens OX=9606 GN=TRAJ24 PE=4 SV=2
A0A075B700	19	5.26	0	5.26	0	5.26	10.52	0	0	5.26	10.52	5.26	15.78	5.26	5.26	5.26	0	5.26	10.52	0	0	A0A075B700_HUMAN T cell receptor alpha joining 31 (Fragment) OS=Homo sapiens OX=9606 GN=TRAJ31 PE=4 SV=1
A0A075B702	21	4.76	0	0	0	4.76	14.28	0	0	4.76	14.28	0	14.28	4.76	0	0	14.28	9.52	4.76	0	4.76	A0A075B702_HUMAN T cell receptor alpha joining 41 (Fragment) OS=Homo sapiens OX=9606 GN=TRAJ41 PE=4 SV=1
A0A075B704	21	0	0	0	4.76	4.76	19.04	0	0	14.28	9.52	0	4.76	4.76	4.76	0	4.76	14.28	9.52	0	0	A0A075B704_HUMAN T cell receptor alpha joining 57 (Fragment) OS=Homo sapiens OX=9606 GN=TRAJ57 PE=4 SV=1
A0A075B706	16	0	0	6.25	6.25	6.25	12.5	0	6.25	12.5	6.25	0	0	6.25	0	6.25	0	18.75	12.5	0	0	TRDJ1_HUMAN T cell receptor delta joining 1 OS=Homo sapiens OX=9606 GN=TRDJ1 PE=1 SV=2
A0A075B708	20	5	0	0	0	5	10	0	5	10	10	5	10	0	0	15	0	10	5	0	5	A0A075B708_HUMAN T cell receptor alpha joining 61 (non-functional) (Fragment) OS=Homo sapiens OX=9606 GN=TRAJ61 PE=4 SV=1
A0A075B709	21	0	0	0	0	4.76	19.04	0	4.76	9.52	4.76	0	4.76	4.76	9.52	0	4.76	14.28	9.52	0	4.76	A0A075B709_HUMAN T cell receptor alpha joining 13 (Fragment) OS=Homo sapiens OX=9606 GN=TRAJ13 PE=4 SV=2
A0A075B710	21	4.76	0	0	0	4.76	19.04	0	0	4.76	9.52	9.52	19.04	4.76	0	4.76	0	9.52	4.76	0	0	A0A075B710_HUMAN T cell receptor alpha joining 39 (Fragment) OS=Homo sapiens OX=9606 GN=TRAJ39 PE=4 SV=1
A0A075B711	20	5	0	0	0	5	15	0	5	5	10	0	10	5	0	5	10	10	10	0	0	A0A075B711_HUMAN T cell receptor alpha joining 29 (Fragment) OS=Homo sapiens OX=9606 GN=TRAJ29 PE=4 SV=1
A0A075B712	20	5	0	0	0	5	15	0	10	5	10	0	5	5	15	5	0	10	5	0	0	A0A075B712_HUMAN T cell receptor alpha joining 54 (Fragment) OS=Homo sapiens OX=9606 GN=TRAJ54 PE=4 SV=1
A0A075B713	21	0	0	0	4.76	4.76	9.52	0	4.76	4.76	4.76	0	0	4.76	9.52	4.76	19.04	14.28	4.76	0	4.76	A0A075B713_HUMAN T cell receptor alpha joining 1 (non-functional) (Fragment) OS=Homo sapiens OX=9606 GN=TRAJ1 PE=4 SV=1
A0A075B714	20	5	0	5	0	5	15	0	5	5	5	0	15	5	5	5	0	0	15	0	5	A0A075B714_HUMAN T cell receptor alpha joining 7 (Fragment) OS=Homo sapiens OX=9606 GN=TRAJ7 PE=4 SV=1
A0A075B715	336	9.52	2.38	2.08	12.5	2.67	2.38	1.19	3.27	3.27	12.79	2.08	0.29	12.79	2.67	8.92	8.03	3.86	4.76	2.38	1.78	A0A075B715_HUMAN Meiotic recombination protein REC8 homolog (Fragment) OS=Homo sapiens OX=9606 GN=REC8 PE=1 SV=1
A0A075B716	191	7.85	2.61	3.14	7.32	5.23	5.23	2.61	6.28	6.8	8.37	2.09	4.18	4.18	3.66	6.8	8.37	3.66	7.32	1.04	3.14	A0A075B716_HUMAN 40S ribosomal protein S17 OS=Homo sapiens OX=9606 GN=RPS17 PE=1 SV=1
A0A075B718	156	2.56	3.84	5.12	5.76	7.05	6.41	3.2	5.76	3.84	13.46	1.92	5.12	1.92	4.48	3.2	10.25	7.05	3.84	2.56	2.56	A0A075B718_HUMAN Spatacsin (Fragment) OS=Homo sapiens OX=9606 GN=SPG11 PE=1 SV=1
A0A075B719	584	4.45	1.19	5.3	12.67	1.71	4.45	3.08	4.28	8.04	11.47	1.88	5.82	3.25	10.27	2.91	8.04	3.59	4.1	0.68	2.73	A0A075B719_HUMAN Centrosomal protein of 152 kDa OS=Homo sapiens OX=9606 GN=CEP152 PE=1 SV=1
A0A075B720	480	5.83	0.83	5.2	10.83	1.45	3.33	1.45	5.41	10.62	8.75	1.87	3.75	6.45	4.58	4.79	8.75	5.83	6.04	1.04	3.12	A0A075B720_HUMAN Ubiquitin carboxyl-terminal hydrolase 8 OS=Homo sapiens OX=9606 GN=USP8 PE=1 SV=1
A0A075B723	209	2.87	0.47	5.26	1.91	2.87	11	3.82	0.47	3.34	4.3	3.34	5.26	10.52	3.82	5.26	21.05	5.26	3.34	0.95	4.78	A0A075B723_HUMAN Transcription factor 4 (Fragment) OS=Homo sapiens OX=9606 GN=TCF4 PE=1 SV=1
A0A075B724	119	5.88	1.68	5.88	5.88	4.2	10.92	2.52	5.88	1.68	5.04	1.68	3.36	5.88	5.04	6.72	6.72	6.72	10.08	0.84	3.36	A0A075B724_HUMAN Tubulin beta-8 chain OS=Homo sapiens OX=9606 GN=TUBB8 PE=1 SV=1
A0A075B725	89	12.35	8.98	0	0	0	11.23	0	1.12	0	5.61	2.24	2.24	8.98	2.24	6.74	15.73	14.6	3.37	4.49	0	A0A075B725_HUMAN Tubulin beta-8 chain OS=Homo sapiens OX=9606 GN=TUBB8 PE=4 SV=1
A0A075B727	230	3.04	2.17	3.91	8.26	3.91	3.91	1.73	5.65	7.39	8.69	3.04	4.78	3.91	5.65	3.91	8.69	7.82	9.56	1.3	2.6	A0A075B727_HUMAN Platelet endothelial cell adhesion molecule (Fragment) OS=Homo sapiens OX=9606 GN=PECAM1 PE=1 SV=1
A0A075B728	183	3.27	1.63	4.37	8.19	4.91	4.37	1.63	6.01	8.74	7.1	3.82	6.55	3.82	4.37	2.73	9.28	6.55	8.74	0.54	3.27	A0A075B728_HUMAN Platelet endothelial cell adhesion molecule (Fragment) OS=Homo sapiens OX=9606 GN=PECAM1 PE=1 SV=7
A0A075B729	217	5.99	0.46	10.59	8.75	3.68	5.99	1.38	3.22	3.22	5.52	3.22	1.84	10.13	3.22	10.59	5.99	4.6	6.45	1.84	3.22	A0A075B729_HUMAN Ribosome biogenesis protein BOP1 (Fragment) OS=Homo sapiens OX=9606 GN=BOP1 PE=1 SV=1
A0A075B730	5063	10.86	0.84	4.95	8.35	2.15	8.63	1.65	2.94	2.58	12.4	1.48	0.96	4.76	6.53	8.47	5.56	5.94	7.74	0.84	2.27	A0A075B730_HUMAN Epiplakin OS=Homo sapiens OX=9606 GN=EPPK1 PE=1 SV=2
A0A075B731	114	9.64	4.38	3.5	2.63	4.38	7.01	3.5	11.4	2.63	8.77	1.75	1.75	4.38	1.75	6.14	6.14	10.52	5.26	3.5	0.87	A0A075B731_HUMAN Modulator of smoothened protein OS=Homo sapiens OX=9606 GN=MOSMO PE=4 SV=2
A0A075B732	54	7.4	9.25	3.7	11.11	1.85	9.25	1.85	0	7.4	5.55	0	7.4	9.25	1.85	0	7.4	3.7	5.55	1.85	3.7	A0A075B732_HUMAN Uncharacterized protein (Fragment) OS=Homo sapiens OX=9606 PE=4 SV=1
A0A075B733	965	9.63	2.27	3.62	5.49	1.45	8.49	2.38	1.13	4.35	8.7	0.93	0.82	10.46	6.63	9.32	11.7	4.35	4.66	2.59	0.93	A0A075B733_HUMAN Coiled-coil domain-containing protein 187 OS=Homo sapiens OX=9606 GN=CCDC187 PE=1 SV=1
A0A075B734	347	8.06	1.15	2.01	4.89	5.47	9.22	4.03	6.91	2.3	9.51	4.32	3.17	5.47	1.72	4.03	8.06	5.76	8.93	2.59	2.3	A0A075B734_HUMAN Uncharacterized protein OS=Homo sapiens OX=9606 GN=LOC100509620 PE=3 SV=1
A0A075B735	75	8	5.33	1.33	2.66	0	12	0	5.33	2.66	4	1.33	1.33	8	5.33	8	13.33	12	5.33	4	0	A0A075B735_HUMAN Tubulin beta-8 chain OS=Homo sapiens OX=9606 GN=TUBB8 PE=1 SV=1
A0A075B736	407	8.35	2.21	5.4	8.84	4.66	6.87	2.45	4.42	3.43	7.86	4.42	5.15	3.93	4.91	4.66	5.89	6.63	5.15	0.98	3.68	A0A075B736_HUMAN Tubulin beta chain OS=Homo sapiens OX=9606 GN=TUBB8 PE=1 SV=1
A0A075B737	134	2.98	2.23	4.47	5.22	3.73	4.47	1.49	3.73	5.97	9.7	3.73	5.22	4.47	5.97	2.23	9.7	8.95	8.95	2.23	4.47	A0A075B737_HUMAN Platelet endothelial cell adhesion molecule (Fragment) OS=Homo sapiens OX=9606 GN=PECAM1 PE=1 SV=7
A0A075B739	953	10.07	2.51	3.88	5.14	1.25	7.97	2.3	0.94	4.51	9.02	1.04	0.94	11.01	7.13	8.91	11.12	4.19	4.82	2.51	0.62	A0A075B739_HUMAN Coiled-coil domain-containing protein 187 OS=Homo sapiens OX=9606 GN=CCDC187 PE=1 SV=2
A0A075B740	215	11.16	1.86	1.39	2.79	1.86	12.55	4.18	0.93	1.39	13.48	0.46	1.86	14.41	5.11	11.62	4.18	3.25	5.11	1.86	0.46	A0A075B740_HUMAN Transmembrane protein 249 (Fragment) OS=Homo sapiens OX=9606 GN=TMEM249 PE=1 SV=7
A0A075B743	118	5.08	2.54	7.62	7.62	3.38	0.84	0.84	1.69	11.01	14.4	4.23	5.93	0.84	11.01	4.23	6.77	2.54	5.08	0.84	3.38	A0A075B743_HUMAN SLIT-ROBO Rho GTPase-activating protein 2 (Fragment) OS=Homo sapiens OX=9606 GN=SRGAP2 PE=4 SV=1
A0A075B748	21	9.52	0	4.76	0	0	9.52	0	4.76	4.76	23.8	4.76	4.76	4.76	0	4.76	9.52	0	0	14.28	0	A0A075B748_HUMAN Annexin A8 OS=Homo sapiens OX=9606 GN=ANXA8 PE=4 SV=2
A0A075B749	2482	6.76	1.2	4.19	11.8	1.69	4.35	2.73	2.86	6.04	13.13	1.73	3.3	3.74	8.78	6.44	10.39	4.51	4.23	0.56	1.49	A0A075B749_HUMAN Myomegalin OS=Homo sapiens OX=9606 GN=PDE4DIP PE=1 SV=2
A0A075B751	188	6.38	2.12	4.25	6.38	5.85	5.31	4.78	5.31	5.31	9.57	2.12	4.78	5.31	2.12	4.78	7.97	5.31	7.97	2.65	1.59	A0A075B751_HUMAN Endothelial lipase (Fragment) OS=Homo sapiens OX=9606 GN=LIPG PE=1 SV=1
A0A075B752	365	8.49	1.64	5.47	7.94	3.01	6.57	2.19	6.3	7.39	10.13	3.01	2.73	2.46	4.38	4.1	9.04	6.02	4.1	1.09	3.83	A0A075B752_HUMAN Annexin OS=Homo sapiens OX=9606 GN=ANXA8L1 PE=1 SV=1
A0A075B754	1224	4.82	1.71	5.31	8.33	3.02	3.34	1.38	4.41	13.8	8.33	1.3	5.71	4.65	4.73	4.49	11.02	6.29	5.47	0.4	1.38	A0A075B754_HUMAN ATPase family AAA domain-containing protein 5 OS=Homo sapiens OX=9606 GN=ATAD5 PE=1 SV=1
A0A075B757	942	4.45	2.44	6.36	14.64	2.65	3.71	2.01	2.33	6.79	10.61	1.38	2.86	5.2	7.74	5.73	8.81	2.86	5.73	0.42	3.18	A0A075B757_HUMAN Neuroblastoma breakpoint family member 14 OS=Homo sapiens OX=9606 GN=NBPF14 PE=4 SV=1
A0A075B759	164	6.09	2.43	4.87	5.48	8.53	11.58	2.43	7.92	9.75	3.65	2.43	5.48	3.04	1.82	5.48	6.09	6.09	4.26	0.6	1.82	PAL4E_HUMAN Peptidyl-prolyl cis-trans isomerase A-like 4E OS=Homo sapiens OX=9606 GN=PPIAL4E PE=3 SV=1
A0A075B762	3795	2.66	3.66	8.14	14.22	1.66	5.42	1	1.55	6.06	11.48	0.65	1.02	7.11	6.42	7.43	9.56	1.92	5.32	0.1	4.53	A0A075B762_HUMAN Neuroblastoma breakpoint family member 10 OS=Homo sapiens OX=9606 GN=NBPF10 PE=4 SV=3
A0A075B763	350	6	3.14	4	5.71	2.85	6	1.71	3.71	5.14	9.71	1.14	2.28	12.57	5.71	10.57	6.85	5.71	5.14	0.28	1.71	A0A075B763_HUMAN Ras association domain-containing protein 5 OS=Homo sapiens OX=9606 GN=RASSF5 PE=1 SV=1
A0A075B764	1111	4.14	2.61	6.57	14.22	2.34	3.87	1.71	2.25	7.11	10.71	1.17	2.52	5.85	7.38	6.57	9.09	2.61	5.76	0.36	3.15	A0A075B764_HUMAN Neuroblastoma breakpoint family member 12 OS=Homo sapiens OX=9606 GN=NBPF12 PE=4 SV=1
A0A075B765	276	8.69	1.81	5.79	5.07	3.62	6.88	2.53	5.07	7.6	9.78	3.26	2.89	3.26	4.71	4.34	9.42	6.15	3.98	1.44	3.62	A0A075B765_HUMAN Annexin OS=Homo sapiens OX=9606 GN=ANXA8 PE=1 SV=1
A0A075B767	164	4.87	2.43	6.09	4.87	7.92	10.97	2.43	7.92	9.75	4.26	2.43	5.48	3.04	1.82	4.87	6.09	6.7	5.48	0.6	1.82	PAL4H_HUMAN Peptidyl-prolyl cis-trans isomerase A-like 4H OS=Homo sapiens OX=9606 GN=PPIAL4H PE=3 SV=1
A0A075B768	255	5.09	2.35	2.35	7.05	6.27	4.7	2.35	6.27	3.92	14.11	1.96	2.35	3.92	4.7	5.88	7.05	6.66	8.62	1.56	2.35	A0A075B768_HUMAN RAB11-binding protein RELCH (Fragment) OS=Homo sapiens OX=9606 GN=RELCH PE=1 SV=1
A0A075B769	67	2.98	7.46	1.49	5.97	4.47	5.97	2.98	0	5.97	16.41	2.98	2.98	16.41	4.47	2.98	4.47	5.97	1.49	2.98	1.49	A0A075B769_HUMAN UBA-like domain-containing protein 1 OS=Homo sapiens OX=9606 GN=UBALD1 PE=4 SV=1
A0A075B770	213	5.63	4.22	4.69	5.16	3.75	9.85	2.34	2.34	5.16	12.2	1.4	0.93	7.98	3.75	5.16	13.61	2.81	4.22	2.34	1.87	A0A075B770_HUMAN Arginine-glutamic acid dipeptide repeats protein (Fragment) OS=Homo sapiens OX=9606 GN=RERE PE=1 SV=1
A0A075B771	178	2.8	2.24	5.61	10.11	5.61	4.49	3.37	3.37	4.49	8.42	3.37	2.24	5.05	7.3	6.17	8.42	3.37	6.74	2.8	3.93	A0A075B771_HUMAN Zinc finger protein 582 OS=Homo sapiens OX=9606 GN=ZNF582 PE=1 SV=1
A0A075B772	181	2.76	2.2	6.07	9.94	6.07	4.41	3.31	3.31	4.41	8.28	3.31	2.2	4.97	7.18	6.07	8.28	3.31	6.62	3.31	3.86	A0A075B772_HUMAN Zinc finger protein 582 OS=Homo sapiens OX=9606 GN=ZNF582 PE=1 SV=1
A0A075B773	357	7.84	1.4	3.36	4.2	4.76	4.2	3.92	3.08	5.6	12.88	2.24	1.96	6.16	5.6	4.76	8.96	4.76	7.84	2.24	4.2	A0A075B773_HUMAN Peroxisome assembly protein 12 OS=Homo sapiens OX=9606 GN=PEX12 PE=1 SV=2
A0A075B774	702	5.98	1.42	5.41	6.26	4.84	5.69	2.13	6.83	6.83	14.81	1.99	4.98	4.55	4.27	3.27	7.12	4.98	4.84	0.85	2.7	A0A075B774_HUMAN ATP-binding cassette sub-family A member 8 (Fragment) OS=Homo sapiens OX=9606 GN=ABCA8 PE=1 SV=1
A0A075B777	26	3.84	0	0	3.84	7.69	7.69	3.84	3.84	11.53	23.07	7.69	3.84	3.84	3.84	7.69	7.69	0	0	0	0	A0A075B777_HUMAN Metallophosphoesterase 1 OS=Homo sapiens OX=9606 GN=MPPE1 PE=4 SV=1
A0A075B778	250	4.8	1.2	3.2	7.2	5.6	3.2	1.2	9.6	7.6	9.6	4	3.6	4.4	2.4	2.8	10	6.8	7.6	1.6	3.6	A0A075B778_HUMAN ATP-binding cassette sub-family A member 5 OS=Homo sapiens OX=9606 GN=ABCA5 PE=1 SV=1
A0A075B780	766	7.18	3	6.52	7.18	3.52	3.65	2.74	6.52	4.83	14.09	3.26	4.3	5.87	5.87	3.26	5.22	3.78	5.74	1.17	2.21	A0A075B780_HUMAN Transportin-2 OS=Homo sapiens OX=9606 GN=TNPO2 PE=1 SV=1
A0A075B783	576	7.81	7.29	4.68	5.9	3.47	8.85	3.12	4.34	2.77	6.77	0.34	4.86	7.98	3.29	6.77	5.72	5.38	5.2	1.38	3.99	A0A075B783_HUMAN Laminin subunit alpha-3 OS=Homo sapiens OX=9606 GN=LAMA3 PE=1 SV=1
A0A075B784	961	7.28	2.08	3.95	4.37	2.18	7.38	3.43	2.7	8.01	8.22	1.56	3.53	8.84	4.89	6.13	11.75	5.82	4.99	0.52	2.28	A0A075B784_HUMAN Ubiquitin carboxyl-terminal hydrolase OS=Homo sapiens OX=9606 GN=USP36 PE=1 SV=1
A0A075B785	1017	7.27	1.37	5.4	8.06	3.63	6.39	2.55	4.71	4.62	13.86	2.06	3.44	6.39	4.12	5.5	7.86	4.32	5.7	0.78	1.86	A0A075B785_HUMAN RAB11-binding protein RELCH OS=Homo sapiens OX=9606 GN=RELCH PE=1 SV=7
A0A075B788	753	6.24	2.65	5.71	6.37	4.51	3.58	2.92	5.71	6.64	7.17	1.59	7.43	5.71	3.32	3.45	7.56	9.16	5.31	0.92	3.98	A0A075B788_HUMAN Receptor-type tyrosine-protein phosphatase C OS=Homo sapiens OX=9606 GN=PTPRC PE=1 SV=1
A0A075B789	193	7.77	2.59	4.14	6.21	3.1	9.84	1.55	2.07	3.62	11.91	2.07	2.07	9.32	4.14	8.8	11.39	4.66	3.62	0.51	0.51	A0A075B789_HUMAN Protein FAM71E1 OS=Homo sapiens OX=9606 GN=FAM71E1 PE=1 SV=1
A0A075B791	109	0.91	0.91	6.42	11	1.83	2.75	1.83	5.5	6.42	9.17	2.75	2.75	6.42	5.5	5.5	10.09	5.5	9.17	1.83	3.66	A0A075B791_HUMAN Zinc finger protein 780A OS=Homo sapiens OX=9606 GN=ZNF780A PE=1 SV=1
A0A075B793	810	8.39	0.74	4.19	15.3	1.23	4.07	1.72	1.6	8.14	13.7	2.46	2.46	2.09	10.86	6.91	7.4	3.45	3.82	0.49	0.86	A0A075B793_HUMAN GRIP1-associated protein 1 OS=Homo sapiens OX=9606 GN=GRIPAP1 PE=1 SV=2
A0A075B794	114	7.01	0.87	5.26	17.54	2.63	7.01	0.87	0.87	3.5	7.01	2.63	0	7.01	7.89	0.87	19.29	3.5	3.5	0.87	1.75	A0A075B794_HUMAN Melanoma-associated antigen 9 (Fragment) OS=Homo sapiens OX=9606 GN=MAGEA9B PE=4 SV=1
A0A075B795	172	6.39	1.16	5.23	3.48	5.23	3.48	4.65	6.39	3.48	9.3	2.32	3.48	8.13	6.39	6.39	8.72	6.39	6.39	0.58	2.32	A0A075B795_HUMAN Cytochrome P450 2F1 (Fragment) OS=Homo sapiens OX=9606 GN=CYP2F1 PE=4 SV=1
A0A075B796	110	1.81	0.9	6.36	10.9	1.81	2.72	1.81	5.45	6.36	9.09	2.72	2.72	6.36	5.45	5.45	10	5.45	9.09	1.81	3.63	A0A075B796_HUMAN Zinc finger protein 780A OS=Homo sapiens OX=9606 GN=ZNF780A PE=1 SV=1
A0A075B797	232	9.48	3.01	6.03	6.89	1.72	8.62	3.44	3.01	6.46	6.89	0.86	1.29	8.18	4.31	9.48	6.89	4.31	4.31	1.72	2.58	A0A075B797_HUMAN Nitric oxide synthase-interacting protein (Fragment) OS=Homo sapiens OX=9606 GN=NOSIP PE=1 SV=1
A0A075B798	97	5.15	1.03	6.18	17.52	1.03	8.24	1.03	1.03	2.06	5.15	2.06	0	8.24	7.21	1.03	22.68	4.12	3.09	1.03	2.06	A0A075B798_HUMAN Melanoma-associated antigen 9 (Fragment) OS=Homo sapiens OX=9606 GN=MAGEA9B PE=4 SV=1
A0A075B7A0	138	2.17	0.72	4.34	2.89	2.89	3.62	0.72	2.89	9.42	15.21	2.89	3.62	7.24	5.07	14.49	3.62	7.97	8.69	0	1.44	A0A075B7A0_HUMAN 60S ribosomal protein L18 OS=Homo sapiens OX=9606 GN=RPL18 PE=1 SV=1
A0A075B7A1	349	9.74	3.15	3.15	4.58	2.86	10.88	2	3.15	1.14	12.6	1.14	3.15	9.45	3.43	9.74	7.44	5.44	3.72	1.71	1.43	A0A075B7A1_HUMAN Sphingosine kinase 2 OS=Homo sapiens OX=9606 GN=SPHK2 PE=1 SV=1
A0A075B7A3	921	3.04	3.04	8.03	14.44	2.06	4.88	1.52	1.52	5.1	10.74	1.08	1.3	6.62	7.16	6.73	9.55	2.71	5.86	0.32	4.23	A0A075B7A3_HUMAN Neuroblastoma breakpoint family member 20 OS=Homo sapiens OX=9606 GN=NBPF20 PE=4 SV=2
A0A075B7A4	147	8.16	3.4	4.08	5.44	0.68	7.48	2.04	2.04	4.08	14.28	1.36	2.72	10.2	3.4	6.12	13.6	6.12	3.4	1.36	0	A0A075B7A4_HUMAN Protein FAM71E1 (Fragment) OS=Homo sapiens OX=9606 GN=FAM71E1 PE=1 SV=1
A0A075B7A5	140	6.42	1.42	3.57	7.14	2.14	8.57	3.57	2.14	3.57	11.42	2.14	1.42	10.71	2.85	3.57	13.57	5	5.71	1.42	3.57	A0A075B7A5_HUMAN Leukocyte immunoglobulin-like receptor subfamily A member 4 (Fragment) OS=Homo sapiens OX=9606 GN=LILRA4 PE=1 SV=1
A0A075B7A6	184	5.43	5.97	4.34	5.43	2.17	8.15	3.26	2.17	5.43	11.41	2.17	0.54	7.6	2.17	4.34	11.41	7.6	6.52	2.17	1.08	A0A075B7A6_HUMAN Kallikrein-2 (Fragment) OS=Homo sapiens OX=9606 GN=KLK2 PE=1 SV=1
A0A075B7A7	109	0.91	0.91	6.42	11	2.75	2.75	2.75	9.17	7.33	8.25	1.83	2.75	6.42	4.58	3.66	11	3.66	7.33	2.75	3.66	A0A075B7A7_HUMAN Zinc finger protein 780B OS=Homo sapiens OX=9606 GN=ZNF780B PE=1 SV=1
A0A075B7A9	195	6.15	1.02	5.12	12.82	4.1	7.17	2.56	2.56	5.64	8.2	3.58	0.51	5.64	5.12	1.53	14.35	3.58	6.66	0.51	3.07	A0A075B7A9_HUMAN Melanoma-associated antigen 9 (Fragment) OS=Homo sapiens OX=9606 GN=MAGEA9B PE=1 SV=7
A0A075B7B0	106	0.94	0.94	6.6	11.32	1.88	2.83	1.88	4.71	6.6	9.43	2.83	2.83	6.6	5.66	5.66	9.43	4.71	9.43	1.88	3.77	A0A075B7B0_HUMAN Zinc finger protein 780A OS=Homo sapiens OX=9606 GN=ZNF780A PE=1 SV=1
A0A075B7B1	1253	8.61	0.31	5.34	13.8	1.75	7.42	1.59	2.55	4.86	8.3	1.27	1.99	3.75	5.18	9.41	8.3	5.26	7.1	1.11	1.99	A0A075B7B1_HUMAN Desmuslin
A0A075B7B2	140	3.57	2.14	3.57	8.57	3.57	2.14	7.14	5.71	8.57	12.85	0.71	4.28	0.71	15	6.42	2.85	1.42	5	0.71	4.28	A0A075B7B2_HUMAN Tetratricopeptide repeat protein 17 (Fragment) OS=Homo sapiens OX=9606 GN=TTC17 PE=1 SV=1
A0A075B7B3	220	5	2.72	5.45	8.18	4.09	5	3.63	7.72	7.27	11.81	2.72	5.45	3.63	3.63	3.63	5.45	4.09	5.45	0.9	3.63	A0A075B7B3_HUMAN Serine/threonine-protein kinase Nek11 (Fragment) OS=Homo sapiens OX=9606 GN=NEK11 PE=1 SV=1
A0A075B7B4	657	8.21	1.82	3.34	7.61	3.8	6.08	3.65	4.1	4.87	11.41	1.67	3.19	3.34	5.93	6.69	7	5.17	8.37	0.76	2.89	A0A075B7B4_HUMAN Inhibitor of nuclear factor kappa-B kinase subunit epsilon OS=Homo sapiens OX=9606 GN=IKBKE PE=1 SV=1
A0A075B7B5	789	5.57	2.02	6.71	8.61	3.8	3.29	2.91	5.32	7.6	9.63	3.04	4.18	3.04	7.09	5.44	7.98	4.81	5.57	0.38	2.91	A0A075B7B5_HUMAN SLIT-ROBO Rho GTPase-activating protein 2 OS=Homo sapiens OX=9606 GN=SRGAP2 PE=1 SV=1
A0A075B7B6	117	5.12	1.7	1.7	3.41	2.56	6.83	1.7	3.41	5.98	11.11	0.85	3.41	5.98	4.27	4.27	16.23	3.41	9.4	5.12	3.41	A0A075B7B6_HUMAN Immunoglobulin heavy variable 4/OR15-8 (non-functional) (Fragment) OS=Homo sapiens OX=9606 GN=IGHV4OR15-8 PE=4 SV=1
A0A075B7B7	864	7.17	2.08	3.93	7.4	2.08	8.1	1.5	3	4.74	8.79	1.5	1.73	11.8	5.32	9.02	8.21	4.86	5.78	1.5	1.38	A0A075B7B7_HUMAN GAS2-like protein 2 OS=Homo sapiens OX=9606 GN=GAS2L2 PE=1 SV=1
A0A075B7B8	117	6.83	2.56	2.56	5.12	3.41	10.25	1.7	3.41	3.41	9.4	2.56	3.41	1.7	4.27	3.41	12.82	5.12	8.54	3.41	5.98	A0A075B7B8_HUMAN Immunoglobulin heavy variable 3/OR16-12 (non-functional) (Fragment) OS=Homo sapiens OX=9606 GN=IGHV3OR16-12 PE=1 SV=1
A0A075B7B9	11	9.09	9.09	0	9.09	9.09	0	0	0	0	0	0	9.09	0	0	0	9.09	18.18	0	0	18.18	A0A075B7B9_HUMAN Protein IGHD2OR15-2A (Fragment) OS=Homo sapiens OX=9606 GN=IGHD2OR15-2B PE=4 SV=1
A0A075B7C0	197	7.61	1.52	6.09	8.12	5.07	9.13	2.03	7.1	3.04	7.1	4.06	6.09	4.06	3.55	5.58	7.1	5.07	3.55	1.01	3.04	A0A075B7C0_HUMAN Calpain small subunit 1 (Fragment) OS=Homo sapiens OX=9606 GN=CAPNS1 PE=1 SV=1
A0A075B7C1	102	2.94	3.92	6.86	0.98	2.94	21.56	2.94	0.98	1.96	4.9	1.96	0	9.8	1.96	6.86	13.72	3.92	6.86	0.98	3.92	A0A075B7C1_HUMAN TATA-binding protein-associated factor 2N (Fragment) OS=Homo sapiens OX=9606 GN=TAF15 PE=1 SV=1
A0A075B7C2	173	16.76	2.31	2.89	5.2	0	20.23	1.15	0	0	9.82	1.15	1.15	10.98	5.2	13.29	5.78	1.15	2.89	0	0	A0A075B7C2_HUMAN Uncharacterized protein C17orf50 OS=Homo sapiens OX=9606 GN=C17orf50 PE=4 SV=1
A0A075B7C5	150	10.66	4.66	2.66	6	3.33	4.66	3.33	3.33	4	10.66	1.33	1.33	11.33	4	5.33	7.33	4	5.33	2	4	A0A075B7C5_HUMAN C-C motif chemokine 5 (Fragment) OS=Homo sapiens OX=9606 GN=CCL5 PE=1 SV=1
A0A075B7C7	146	5.47	1.36	2.73	8.21	3.42	7.53	2.73	2.73	5.47	11.64	2.73	6.16	2.73	3.42	6.84	6.84	4.1	12.32	0.68	2.73	A0A075B7C7_HUMAN Inhibitor of nuclear factor kappa-B kinase subunit epsilon (Fragment) OS=Homo sapiens OX=9606 GN=IKBKE PE=1 SV=1
A0A075B7C8	86	6.97	2.32	8.13	10.46	5.81	0	0	4.65	12.79	10.46	3.48	1.16	1.16	11.62	6.97	3.48	5.81	2.32	0	2.32	A0A075B7C8_HUMAN SLIT-ROBO Rho GTPase-activating protein 2 (Fragment) OS=Homo sapiens OX=9606 GN=SRGAP2 PE=4 SV=1
A0A075B7D0	117	10.25	1.7	3.41	3.41	2.56	8.54	1.7	3.41	4.27	5.12	3.41	2.56	2.56	5.98	5.98	9.4	9.4	6.83	3.41	5.98	A0A075B7D0_HUMAN Immunoglobulin heavy variable 1/OR15-1 (non-functional) (Fragment) OS=Homo sapiens OX=9606 GN=IGHV1OR15-1 PE=1 SV=1
A0A075B7D1	140	5	3.57	6.42	11.42	2.85	0.71	2.85	2.85	9.28	7.85	4.28	0.71	9.28	3.57	7.14	7.85	2.85	2.14	2.14	7.14	A0A075B7D1_HUMAN Protein HEATR9 (Fragment) OS=Homo sapiens OX=9606 GN=HEATR9 PE=4 SV=1
A0A075B7D2	166	4.21	3.01	5.42	7.83	5.42	5.42	1.8	6.02	6.02	10.84	1.2	7.83	6.62	4.81	4.21	5.42	3.61	4.21	1.8	4.21	A0A075B7D2_HUMAN BRISC and BRCA1-A complex member 2 (Fragment) OS=Homo sapiens OX=9606 GN=BABAM2 PE=1 SV=1
A0A075B7D3	283	5.65	2.47	3.88	8.48	2.47	3.18	3.18	3.53	9.18	9.54	4.59	1.76	6.36	4.94	7.77	6.71	4.59	3.88	2.82	4.94	A0A075B7D3_HUMAN Protein HEATR9 OS=Homo sapiens OX=9606 GN=HEATR9 PE=4 SV=1
A0A075B7D4	117	6.83	2.56	4.27	1.7	1.7	8.54	0	4.27	0.85	12.82	1.7	0.85	5.98	8.54	5.12	14.52	8.54	5.12	1.7	4.27	A0A075B7D4_HUMAN Immunoglobulin kappa variable 1/OR2-108 (non-functional) (Fragment) OS=Homo sapiens OX=9606 GN=IGKV1OR2-108 PE=1 SV=1
A0A075B7D5	153	7.18	1.96	1.96	7.84	3.26	7.18	1.96	1.3	4.57	13.72	1.96	4.57	5.22	3.92	5.88	7.84	5.88	10.45	0.65	2.61	A0A075B7D5_HUMAN Inhibitor of nuclear factor kappa-B kinase subunit epsilon OS=Homo sapiens OX=9606 GN=IKBKE PE=1 SV=1
A0A075B7D6	32	3.12	0	15.62	3.12	0	15.62	0	0	0	0	3.12	0	6.25	18.75	3.12	18.75	0	0	0	12.5	A0A075B7D6_HUMAN TATA-binding protein-associated factor 2N (Fragment) OS=Homo sapiens OX=9606 GN=TAF15 PE=1 SV=1
A0A075B7D8	119	7.56	2.52	2.52	5.88	3.36	10.08	0.84	2.52	5.04	12.6	2.52	3.36	0.84	5.04	5.04	10.08	5.04	8.4	1.68	5.04	A0A075B7D8_HUMAN Immunoglobulin heavy variable 3/OR15-7 (pseudogene) (Fragment) OS=Homo sapiens OX=9606 GN=IGHV3OR15-7 PE=1 SV=1
A0A075B7D9	449	4.89	1.33	8.46	7.34	4.45	16.92	2	3.11	3.56	1.33	2.44	3.78	3.56	5.12	7.57	8.24	5.34	5.12	1.33	4	A0A075B7D9_HUMAN TATA-binding protein-associated factor 2N OS=Homo sapiens OX=9606 GN=TAF15 PE=1 SV=1
A0A075B7E0	11	0	0	9.09	0	9.09	9.09	0	0	0	0	0	0	0	0	0	0	18.18	0	9.09	36.36	A0A075B7E0_HUMAN Protein IGHD3OR15-3A (Fragment) OS=Homo sapiens OX=9606 GN=IGHD3OR15-3B PE=4 SV=1
A0A075B7E2	136	9.55	2.2	5.14	17.64	0	10.29	0.73	0	3.67	8.08	1.47	0.73	9.55	5.88	8.08	8.08	4.41	2.94	0.73	0.73	A0A075B7E2_HUMAN Uncharacterized protein C17orf50 OS=Homo sapiens OX=9606 GN=C17orf50 PE=4 SV=1
A0A075B7E4	121	0.82	0.82	11.57	3.3	0	16.52	4.13	0	0.82	0.82	1.65	4.13	2.47	15.7	9.09	14.04	2.47	0.82	0.82	9.91	A0A075B7E4_HUMAN TATA-binding protein-associated factor 2N OS=Homo sapiens OX=9606 GN=TAF15 PE=1 SV=1
A0A075B7E6	224	6.25	3.12	6.69	10.26	3.57	7.14	4.91	6.69	2.67	5.8	1.78	4.01	5.8	3.57	3.57	9.37	4.01	6.25	0.89	3.12	A0A075B7E6_HUMAN SLIT-ROBO Rho GTPase-activating protein 2 (Fragment) OS=Homo sapiens OX=9606 GN=SRGAP2 PE=1 SV=1
A0A075B7E7	124	6.45	2.41	9.67	7.25	4.03	1.61	2.41	3.22	2.41	8.87	3.22	4.83	7.25	3.22	1.61	10.48	4.83	9.67	1.61	4.83	A0A075B7E7_HUMAN Regulator of hemoglobinization and erythroid cell expansion protein OS=Homo sapiens OX=9606 GN=RHEX PE=1 SV=1
A0A075B7E8	117	6.83	2.56	3.41	3.41	4.27	10.25	0.85	2.56	3.41	9.4	4.27	3.41	1.7	5.12	5.12	12.82	4.27	8.54	3.41	4.27	A0A075B7E8_HUMAN Immunoglobulin heavy variable 3/OR16-13 (non-functional) (Fragment) OS=Homo sapiens OX=9606 GN=IGHV3OR16-13 PE=1 SV=1
A0A075B7E9	294	6.12	1.36	5.78	7.48	1.36	5.78	3.4	5.44	5.78	7.82	1.02	4.08	8.16	3.4	6.12	13.94	5.44	5.44	0.68	1.36	A0A075B7E9_HUMAN SLIT-ROBO Rho GTPase-activating protein 2 (Fragment) OS=Homo sapiens OX=9606 GN=SRGAP2 PE=1 SV=1
A0A075B7F0	116	8.62	2.58	2.58	3.44	4.31	12.93	1.72	2.58	3.44	9.48	3.44	2.58	1.72	4.31	5.17	10.34	3.44	9.48	2.58	5.17	A0A075B7F0_HUMAN Immunoglobulin heavy variable 3/OR16-10 (non-functional) (Fragment) OS=Homo sapiens OX=9606 GN=IGHV3OR16-10 PE=1 SV=1
A0A075B7F1	116	6.89	2.58	3.44	4.31	4.31	11.2	0.86	3.44	2.58	7.75	2.58	6.03	3.44	4.31	4.31	11.2	3.44	8.62	2.58	6.03	A0A075B7F1_HUMAN Immunoglobulin heavy variable 3/OR16-8 (non-functional) (Fragment) OS=Homo sapiens OX=9606 GN=IGHV3OR16-8 PE=1 SV=1
A0A075B7F2	239	1.25	0	9.2	2.92	1.25	18.41	2.51	0.41	1.25	0.41	1.25	5.85	2.51	15.06	5.02	17.15	2.92	0.83	0	11.71	A0A075B7F2_HUMAN TATA-binding protein-associated factor 2N (Fragment) OS=Homo sapiens OX=9606 GN=TAF15 PE=1 SV=1
A0A075B7F4	214	0.46	1.86	9.34	1.4	1.4	42.05	0	0	0.93	0	0.93	4.2	3.27	1.4	15.42	7	0	0.46	0.46	8.87	A0A075B7F4_HUMAN TATA-binding protein-associated factor 2N (Fragment) OS=Homo sapiens OX=9606 GN=TAF15 PE=1 SV=1
A0A075B7F5	137	5.1	0	2.18	20.43	3.64	2.91	5.1	8.02	8.02	9.48	2.91	5.83	2.18	5.1	2.91	4.37	2.18	6.56	0	2.18	A0A075B7F5_HUMAN Adenylate kinase 9 (Fragment) OS=Homo sapiens OX=9606 GN=AK9 PE=4 SV=1
A0A075B7F7	77	6.49	2.59	1.29	11.68	6.49	2.59	0	3.89	12.98	11.68	3.89	6.49	2.59	9.09	5.19	3.89	2.59	2.59	1.29	2.59	A0A075B7F7_HUMAN Neuroblastoma breakpoint family member 14 (Fragment) OS=Homo sapiens OX=9606 GN=NBPF14 PE=4 SV=2
A0A075B7F9	921	2.93	3.25	7.6	14.76	2.17	4.88	1.73	1.95	5.21	10.64	1.08	1.3	6.73	6.62	6.51	9.88	2.38	5.86	0.32	4.12	A0A075B7F9_HUMAN Neuroblastoma breakpoint family member 26 OS=Homo sapiens OX=9606 GN=NBPF26 PE=4 SV=1
A0A075B7G2	1167	4.54	6.34	0.68	10.45	4.45	6.68	6.85	5.05	16.88	4.62	1.02	2.39	3.51	1.11	1.71	7.28	7.02	2.99	1.54	4.79	A0A075B7G2_HUMAN Zinc finger protein 208 OS=Homo sapiens OX=9606 GN=ZNF208 PE=4 SV=2
A0A075B7G3	465	4.3	6.88	0	10.53	3.44	7.09	7.95	5.16	15.69	4.51	0.21	3.87	3.01	1.72	4.08	8.6	7.95	0.43	0.86	3.65	A0A075B7G3_HUMAN Zinc finger protein 595 OS=Homo sapiens OX=9606 GN=ZNF595 PE=1 SV=2
A0A075B7G4	616	3.73	6.81	0.81	9.74	4.05	6.49	6.65	4.87	14.28	5.35	0.48	4.54	3.08	2.75	4.38	8.44	6.98	2.11	0.81	3.57	A0A075B7G4_HUMAN Zinc finger protein 595 OS=Homo sapiens OX=9606 GN=ZNF595 PE=1 SV=2
A0A075B7G6	566	3.88	6.18	2.47	8.12	4.77	6.18	6.36	4.24	13.07	6.71	1.23	3.88	3.53	3.35	4.06	6.89	7.95	1.94	1.23	3.88	A0A075B7G6_HUMAN Zinc finger protein 100 OS=Homo sapiens OX=9606 GN=ZNF100 PE=1 SV=2
A0A075B7G8	706	9.34	1.84	4.1	9.91	2.69	7.64	2.83	2.54	3.39	9.63	1.98	3.68	8.49	4.81	4.81	9.34	4.24	5.52	1.98	1.13	A0A075B7G8_HUMAN Amyloid-beta A4 precursor protein-binding family B member 1 OS=Homo sapiens OX=9606 GN=APBB1 PE=1 SV=7
A0A087WSV0	250	10	2.4	3.6	8.8	2.4	6.8	1.2	2	1.6	14.8	0.8	0.8	12.8	3.2	9.2	10	2.8	5.2	0.8	0.8	A0A087WSV0_HUMAN Bcl-2-like protein 12 OS=Homo sapiens OX=9606 GN=BCL2L12 PE=1 SV=1
A0A087WSV2	114	9.64	0.87	2.63	7.01	3.5	5.26	2.63	1.75	7.01	9.64	2.63	4.38	3.5	10.52	7.89	4.38	5.26	7.89	1.75	0.87	A0A087WSV2_HUMAN Uncharacterized protein (Fragment) OS=Homo sapiens OX=9606 PE=4 SV=1
A0A087WSV4	663	6.63	3.01	4.52	6.18	1.8	5.58	3.01	5.12	5.88	8.59	2.56	4.37	4.97	5.12	4.67	11.91	7.23	5.12	1.65	1.96	A0A087WSV4_HUMAN Arf-GAP with GTPase
A0A087WSV6	652	7.36	1.68	4.6	5.82	1.99	8.28	2.6	2.91	2.76	10.12	0.92	1.38	9.5	6.59	5.52	9.96	6.74	5.67	1.68	3.83	A0A087WSV6_HUMAN Leukocyte immunoglobulin-like receptor subfamily B member 1 OS=Homo sapiens OX=9606 GN=LILRB1 PE=1 SV=1
A0A087WSV7	551	2.54	5.98	2.72	8.16	5.62	5.8	8.16	4.35	11.79	6.89	1.27	2.72	3.08	5.98	5.98	5.8	5.08	2.9	0.36	4.71	A0A087WSV7_HUMAN Zinc finger protein 404 OS=Homo sapiens OX=9606 GN=ZNF404 PE=1 SV=1
A0A087WSV8	420	3.33	0.47	8.33	15.23	3.8	2.38	4.04	3.8	11.66	12.14	2.85	3.09	3.57	6.19	4.28	2.85	4.52	4.28	0.71	2.38	A0A087WSV8_HUMAN Nucleobindin 2
A0A087WSW0	327	10.09	1.52	2.44	6.72	3.36	7.03	4.58	1.83	4.58	11.92	1.83	2.44	10.7	4.28	6.72	7.33	3.97	5.5	0.3	2.75	A0A087WSW0_HUMAN Hairy and enhancer of split-related protein HELT OS=Homo sapiens OX=9606 GN=HELT PE=4 SV=1
A0A087WSW1	590	8.98	2.37	3.38	10.16	4.23	4.4	2.71	4.06	6.94	12.2	2.37	3.72	2.71	6.44	2.2	6.44	5.59	5.25	1.18	4.57	A0A087WSW1_HUMAN Cilia- and flagella-associated protein 70 OS=Homo sapiens OX=9606 GN=CFAP70 PE=1 SV=1
A0A087WSW2	818	3.78	6.72	1.1	9.41	5.25	5.25	6.72	4.88	16.01	5.01	0.97	4.76	4.15	2.44	2.68	5.74	8.43	1.83	1.22	3.54	A0A087WSW2_HUMAN Zinc finger protein 43 OS=Homo sapiens OX=9606 GN=ZNF43 PE=1 SV=1
A0A087WSW5	94	5.31	10.63	7.44	2.12	5.31	3.19	0	6.38	10.63	8.51	2.12	2.12	3.19	2.12	8.51	7.44	7.44	4.25	1.06	2.12	A0A087WSW5_HUMAN Protein FAM72C OS=Homo sapiens OX=9606 GN=FAM72C PE=4 SV=1
A0A087WSW7	700	3.42	1.57	5.85	7.85	4.28	4.28	2	7.14	8	11.14	3.28	5.71	4.57	4.28	6.28	6.57	4.57	5.85	1.14	2.14	A0A087WSW7_HUMAN Helicase
A0A087WSW8	776	8.76	1.28	6.18	6.82	2.83	7.21	1.67	4.25	3.22	12.62	0.25	4.12	5.92	2.44	5.15	8.5	4.51	10.69	0.77	2.7	A0A087WSW8_HUMAN Protocadherin alpha-4 OS=Homo sapiens OX=9606 GN=PCDHA4 PE=1 SV=1
A0A087WSW9	548	7.66	2.37	4.19	8.02	2.73	10.58	1.82	6.75	7.11	8.57	1.64	3.64	4.19	3.46	4.37	3.83	6.02	7.84	1.09	4.01	A0A087WSW9_HUMAN Thioredoxin reductase 1
A0A087WSX0	123	8.13	3.25	4.06	1.62	1.62	8.13	1.62	4.06	3.25	12.19	1.62	1.62	5.69	6.5	2.43	18.69	4.87	2.43	2.43	5.69	LV545_HUMAN Immunoglobulin lambda variable 5-45 OS=Homo sapiens OX=9606 GN=IGLV5-45 PE=3 SV=1
A0A087WSX5	1058	11.62	3.78	1.51	4.91	2.74	10.01	4.53	1.03	2.55	8.79	0.56	1.13	13.04	7.56	5.38	6.99	6.23	5.57	0.37	1.6	A0A087WSX5_HUMAN Zinc finger protein 628 OS=Homo sapiens OX=9606 GN=ZNF628 PE=1 SV=1
A0A087WSX6	714	4.76	3.22	5.74	4.34	4.06	5.6	2.8	5.74	8.12	10.5	2.52	5.6	2.94	3.92	6.16	7.42	5.04	6.02	2.24	3.22	A0A087WSX6_HUMAN CMT1A duplicated region transcript 1 protein OS=Homo sapiens OX=9606 GN=CDRT1 PE=4 SV=1
A0A087WSX8	651	7.37	1.68	4.6	5.83	1.99	8.29	2.61	2.91	2.76	10.13	0.92	1.38	9.52	6.45	5.52	9.98	6.75	5.68	1.68	3.84	A0A087WSX8_HUMAN Leukocyte immunoglobulin-like receptor subfamily B member 1 OS=Homo sapiens OX=9606 GN=LILRB1 PE=1 SV=1
A0A087WSY1	861	7.89	3.48	3.25	7.08	3.13	4.52	1.97	5.69	4.99	9.75	3.01	4.29	6.85	2.32	5.22	8.24	5.34	7.78	1.39	3.71	A0A087WSY1_HUMAN Muscle
A0A087WSY3	725	3.03	2.06	6.75	12.13	1.93	4.82	2.89	3.44	8.96	8.96	2.48	6.34	5.79	6.06	3.17	8.27	4.55	4.68	1.24	2.34	A0A087WSY3_HUMAN Coiled-coil domain-containing protein 144A OS=Homo sapiens OX=9606 GN=CCDC144A PE=4 SV=1
A0A087WSY4	118	5.93	1.69	1.69	1.69	2.54	8.47	1.69	4.23	5.08	11.86	0.84	1.69	4.23	5.08	4.23	16.94	5.08	6.77	4.23	5.93	HV432_HUMAN Immunoglobulin heavy variable 4-30-2 OS=Homo sapiens OX=9606 GN=IGHV4-30-2 PE=3 SV=1
A0A087WSY5	386	7.51	2.59	3.62	6.21	4.14	4.4	4.14	7.51	5.44	7.77	1.03	4.4	3.62	3.88	4.66	9.58	4.66	7.25	2.33	5.18	A0A087WSY5_HUMAN Carboxypeptidase B2 OS=Homo sapiens OX=9606 GN=CPB2 PE=1 SV=1
A0A087WSY6	115	9.56	1.73	1.73	4.34	3.47	6.95	0	5.21	0.86	12.17	1.73	2.6	6.95	7.82	4.34	12.17	7.82	3.47	2.6	4.34	KVD15_HUMAN Immunoglobulin kappa variable 3D-15 OS=Homo sapiens OX=9606 GN=IGKV3D-15 PE=3 SV=6
A0A087WSY7	138	7.24	1.44	2.89	9.42	4.34	4.34	2.89	4.34	5.07	7.97	4.34	4.34	5.79	5.07	10.14	5.07	2.89	8.69	0.72	2.89	A0A087WSY7_HUMAN Testis-specific Y-encoded protein 3 OS=Homo sapiens OX=9606 GN=TSPY3 PE=3 SV=1
A0A087WSY9	648	8.33	2.62	4.32	7.56	2.93	10.18	2	6.01	7.25	8.48	1.38	3.39	4.32	3.39	4.62	4.32	6.63	7.56	0.92	3.7	A0A087WSY9_HUMAN Thioredoxin reductase 1
A0A087WSZ0	117	7.69	3.41	3.41	1.7	3.41	7.69	0	4.27	1.7	12.82	3.41	0	5.98	7.69	4.27	14.52	6.83	2.56	2.56	5.98	KVD08_HUMAN Immunoglobulin kappa variable 1D-8 OS=Homo sapiens OX=9606 GN=IGKV1D-8 PE=3 SV=6
A0A087WSZ2	944	9.42	1.8	5.29	9	3.28	4.87	2.22	5.61	5.08	10.16	2.54	4.13	4.23	5.82	7.83	5.08	4.87	4.87	1.69	2.11	A0A087WSZ2_HUMAN Alpha-actinin-3 OS=Homo sapiens OX=9606 GN=ACTN3 PE=1 SV=1
A0A087WSZ3	146	9.58	1.36	3.42	4.1	2.73	17.12	2.05	0.68	4.1	4.1	2.73	1.36	19.17	6.16	2.05	6.16	0.68	4.79	0.68	6.84	A0A087WSZ3_HUMAN Homeobox protein Hox-D4 OS=Homo sapiens OX=9606 GN=HOXD4 PE=4 SV=1
A0A087WSZ6	131	10.68	1.52	3.81	3.81	3.05	7.63	1.52	5.34	6.87	10.68	3.05	6.1	5.34	0	4.58	9.16	4.58	9.92	1.52	0.76	A0A087WSZ6_HUMAN Dehydrogenase/reductase SDR family member 4-like 2 OS=Homo sapiens OX=9606 GN=DHRS4L2 PE=1 SV=2
A0A087WSZ7	678	5.3	1.32	7.66	8.7	3.98	3.09	3.39	5.16	5.16	9.58	2.94	4.57	4.27	5.3	4.42	9.88	6.63	5.75	1.03	1.76	A0A087WSZ7_HUMAN Phosphodiesterase OS=Homo sapiens OX=9606 GN=PDE4D PE=1 SV=1
A0A087WSZ8	55	3.63	7.27	10.9	3.63	1.81	3.63	9.09	0	3.63	12.72	1.81	1.81	5.45	1.81	9.09	16.36	1.81	0	3.63	1.81	A0A087WSZ8_HUMAN Ribonuclease kappa OS=Homo sapiens OX=9606 GN=RNASEK PE=4 SV=1
A0A087WSZ9	112	5.35	1.78	1.78	6.25	2.67	7.14	2.67	3.57	7.14	12.5	1.78	1.78	2.67	8.92	2.67	12.5	5.35	6.25	2.67	4.46	TVA30_HUMAN T cell receptor alpha variable 30 OS=Homo sapiens OX=9606 GN=TRAV30 PE=3 SV=1
A0A087WT00	195	8.71	2.05	9.74	5.64	5.12	4.61	2.05	6.15	6.66	11.28	2.05	4.1	3.58	2.05	1.53	6.15	6.66	6.15	2.56	3.07	A0A087WT00_HUMAN CD302 antigen OS=Homo sapiens OX=9606 GN=CD302 PE=4 SV=1
A0A087WT01	109	4.58	1.83	2.75	5.5	4.58	8.25	0.91	3.66	4.58	13.76	0.91	1.83	2.75	8.25	2.75	11	7.33	9.17	2.75	2.75	TVA27_HUMAN T cell receptor alpha variable 27 OS=Homo sapiens OX=9606 GN=TRAV27 PE=1 SV=1
A0A087WT02	112	6.25	1.78	3.57	6.25	4.46	8.92	0.89	1.78	5.35	13.39	1.78	2.67	3.57	3.57	2.67	9.82	9.82	6.25	0.89	6.25	TVA92_HUMAN T cell receptor alpha variable 9-2 OS=Homo sapiens OX=9606 GN=TRAV9-2 PE=3 SV=1
A0A087WT03	109	7.33	2.75	3.66	4.58	1.83	4.58	3.66	9.17	2.75	7.33	2.75	5.5	3.66	3.66	6.42	6.42	11	6.42	0.91	5.5	TVAZ1_HUMAN T cell receptor alpha variable 26-1 OS=Homo sapiens OX=9606 GN=TRAV26-1 PE=3 SV=1
A0A087WT04	142	11.26	1.4	3.52	7.04	1.4	4.92	2.11	1.4	4.22	9.15	2.11	1.4	6.33	11.97	9.15	9.15	3.52	8.45	0.7	0.7	A0A087WT04_HUMAN PMF1-BGLAP readthrough OS=Homo sapiens OX=9606 GN=PMF1-BGLAP PE=4 SV=1
A0A087WT09	426	3.99	1.64	3.05	4.22	2.34	6.8	1.64	6.33	4.22	9.85	0.7	6.1	8.21	3.99	4.69	9.38	9.15	5.39	2.11	6.1	A0A087WT09_HUMAN Putative pregnancy-specific beta-1-glycoprotein 7 OS=Homo sapiens OX=9606 GN=PSG7 PE=4 SV=1
A0A087WT10	143	9.09	3.49	2.09	8.39	6.99	3.49	2.79	2.09	6.99	9.09	2.79	2.79	4.89	4.19	9.79	11.88	4.89	1.39	2.79	0	A0A087WT10_HUMAN CENPS-CORT readthrough OS=Homo sapiens OX=9606 GN=CENPS-CORT PE=1 SV=1
A0A087WT12	233	7.29	4.72	5.15	5.15	4.29	7.72	2.57	4.72	8.58	4.72	2.57	4.29	6.86	3.43	12.87	4.29	1.71	4.72	1.71	2.57	A0A087WT12_HUMAN Glutathione peroxidase OS=Homo sapiens OX=9606 GN=GPX4 PE=1 SV=1
A0A087WT15	61	3.27	4.91	3.27	4.91	4.91	6.55	4.91	0	9.83	18.03	3.27	3.27	6.55	8.19	0	6.55	4.91	3.27	0	3.27	A0A087WT15_HUMAN Putative bifunctional UDP-N-acetylglucosamine transferase and deubiquitinase ALG13 OS=Homo sapiens OX=9606 GN=ALG13 PE=1 SV=1
A0A087WT16	247	6.88	2.02	4.85	7.69	2.83	6.88	3.64	2.83	4.85	9.31	3.64	5.66	7.28	2.83	8.5	4.45	3.64	6.07	2.42	3.64	A0A087WT16_HUMAN Transient receptor potential cation channel subfamily M member 2 OS=Homo sapiens OX=9606 GN=TRPM2 PE=1 SV=1
A0A087WT18	224	8.48	0	4.91	4.91	2.23	6.25	2.67	2.67	8.48	8.03	2.67	2.67	9.37	5.8	5.8	10.26	8.03	4.01	0.89	1.78	A0A087WT18_HUMAN Putative monooxygenase p33MONOX OS=Homo sapiens OX=9606 GN=KIAA1191 PE=1 SV=1
A0A087WT19	192	6.25	23.95	1.56	1.56	0.52	2.08	0	1.04	2.08	3.64	1.04	0	11.97	6.25	3.12	19.27	5.2	8.33	0.52	1.56	A0A087WT19_HUMAN Keratin-associated protein 10-9 OS=Homo sapiens OX=9606 GN=KRTAP10-9 PE=4 SV=1
A0A087WT20	597	7.7	2.51	5.36	5.69	3.01	5.69	3.51	4.35	6.7	6.19	2.68	3.51	6.7	3.01	8.2	7.2	6.03	7.03	2.17	2.68	A0A087WT20_HUMAN DDB1- and CUL4-associated factor 13 OS=Homo sapiens OX=9606 GN=DCAF13 PE=1 SV=1
A0A087WT21	1442	5.54	1.45	4.09	7.9	2.84	8.59	3.32	1.94	4.85	7.55	3.05	2.77	12.41	6.17	6.44	9.22	4.23	3.67	1.04	2.84	A0A087WT21_HUMAN Cat eye syndrome critical region protein 2 OS=Homo sapiens OX=9606 GN=CECR2 PE=1 SV=1
A0A087WT22	187	2.13	4.27	4.81	7.48	2.13	5.88	4.27	3.74	3.74	9.09	3.2	5.88	8.02	2.67	9.09	8.55	5.34	5.34	0.53	3.74	A0A087WT22_HUMAN Cellular tumor antigen p53 OS=Homo sapiens OX=9606 GN=TP53 PE=1 SV=1
A0A087WT23	310	4.51	2.58	2.25	9.35	3.54	5.8	1.29	4.19	6.77	11.93	1.29	2.58	7.09	5.8	7.41	8.06	7.74	4.19	1.29	2.25	A0A087WT23_HUMAN UBX domain-containing protein 8 OS=Homo sapiens OX=9606 GN=UBXN8 PE=1 SV=1
A0A087WT25	540	8.88	0.74	5.55	10.55	2.96	7.03	0.74	2.4	9.62	7.4	1.29	3.33	9.44	2.96	9.81	6.11	4.25	4.44	0.55	1.85	A0A087WT25_HUMAN Tubby-like protein OS=Homo sapiens OX=9606 GN=TULP1 PE=1 SV=1
A0A087WT26	185	5.4	1.62	5.4	5.4	8.64	5.4	1.62	3.78	4.32	15.67	2.16	2.16	8.64	2.7	5.94	10.27	5.94	3.24	0	1.08	A0A087WT26_HUMAN Protein VAC14 homolog (Fragment) OS=Homo sapiens OX=9606 GN=VAC14 PE=1 SV=1
A0A087WT27	420	8.33	1.9	6.19	7.61	3.8	7.85	3.57	4.76	6.66	8.57	1.9	3.09	2.61	5.47	4.28	6.9	4.52	7.61	0.23	4.04	A0A087WT27_HUMAN Phosphoacetylglucosamine mutase OS=Homo sapiens OX=9606 GN=PGM3 PE=1 SV=2
A0A087WT28	253	4.34	3.16	2.37	3.95	2.76	6.71	2.76	7.9	5.13	8.3	1.18	5.53	4.74	4.34	4.34	8.69	9.88	9.09	1.97	2.76	A0A087WT28_HUMAN Cell surface glycoprotein CD200 receptor 2 OS=Homo sapiens OX=9606 GN=CD200R1L PE=4 SV=2
A0A087WT30	211	4.26	1.89	7.58	8.53	1.89	6.16	1.89	4.26	5.68	8.05	2.36	4.73	7.58	4.26	5.21	14.21	4.73	5.21	0.94	0.47	A0A087WT30_HUMAN Uncharacterized protein C12orf45 OS=Homo sapiens OX=9606 GN=C12orf45 PE=1 SV=2
A0A087WT32	32	6.25	0	12.5	9.37	9.37	6.25	0	3.12	6.25	15.62	0	12.5	0	3.12	0	3.12	0	6.25	0	3.12	A0A087WT32_HUMAN TELO2-interacting protein 1 homolog (Fragment) OS=Homo sapiens OX=9606 GN=TTI1 PE=4 SV=1
A0A087WT34	130	6.15	0.76	6.92	3.07	3.84	5.38	1.53	3.07	10.76	10	3.84	4.61	6.15	6.15	4.61	8.46	6.92	6.15	0.76	0.76	A0A087WT34_HUMAN Methyl-CpG-binding domain protein 3 (Fragment) OS=Homo sapiens OX=9606 GN=MBD3 PE=1 SV=1
A0A087WT35	71	2.81	2.81	9.85	4.22	8.45	2.81	1.4	4.22	8.45	5.63	4.22	8.45	5.63	4.22	8.45	8.45	1.4	4.22	0	4.22	A0A087WT35_HUMAN Phosphatidylinositol 5-phosphate 4-kinase type-2 beta (Fragment) OS=Homo sapiens OX=9606 GN=PIP4K2B PE=1 SV=1
A0A087WT36	136	0.73	3.67	2.2	3.67	0	5.14	3.67	3.67	5.88	3.67	0	2.94	9.55	11.76	5.88	30.88	2.2	0.73	1.47	1.47	A0A087WT36_HUMAN 5-methylcytosine rRNA methyltransferase NSUN4 (Fragment) OS=Homo sapiens OX=9606 GN=NSUN4 PE=4 SV=1
A0A087WT38	153	2.61	1.96	3.92	5.88	1.96	10.45	3.26	1.96	3.92	9.15	2.61	2.61	3.26	6.53	11.76	12.41	3.92	7.84	0.65	3.26	A0A087WT38_HUMAN RCC1-like G exchanging factor-like protein (Fragment) OS=Homo sapiens OX=9606 GN=RCC1L PE=1 SV=1
A0A087WT39	176	16.47	5.11	1.7	2.27	0.56	13.63	3.4	0	0.56	7.38	0.56	0	12.5	7.95	11.36	6.25	3.97	3.97	2.27	0	A0A087WT39_HUMAN Lck-interacting transmembrane adapter 1 OS=Homo sapiens OX=9606 GN=LIME1 PE=4 SV=1
A0A087WT41	85	11.76	3.52	3.52	7.05	0	7.05	4.7	1.17	1.17	10.58	0	0	15.29	0	4.7	12.94	5.88	7.05	2.35	0	A0A087WT41_HUMAN Leukocyte immunoglobulin-like receptor subfamily A member 2 (Fragment) OS=Homo sapiens OX=9606 GN=LILRA2 PE=4 SV=1
A0A087WT42	314	10.5	1.91	1.27	4.77	7.64	8.28	1.59	4.77	2.54	13.37	4.14	0.95	5.09	3.5	3.5	7	4.14	10.19	3.18	1.59	A0A087WT42_HUMAN Solute carrier family 2
A0A087WT44	370	11.62	1.35	4.05	11.08	4.59	6.21	2.43	2.16	7.02	9.72	3.78	3.78	3.78	5.4	4.59	5.4	4.05	4.32	0.81	3.78	A0A087WT44_HUMAN Heme oxygenase 2 OS=Homo sapiens OX=9606 GN=HMOX2 PE=1 SV=1
A0A087WT45	796	8.79	0.75	4.27	15.2	1	4.27	1.63	1.75	7.66	13.69	2.26	2.51	2.13	11.05	7.03	7.16	3.51	3.89	0.5	0.87	A0A087WT45_HUMAN GRIP1-associated protein 1 OS=Homo sapiens OX=9606 GN=GRIPAP1 PE=1 SV=1
A0A087WT46	303	9.9	7.26	1.65	4.62	2.31	8.25	3.63	2.31	1.65	10.56	1.65	2.97	6.93	4.95	6.6	7.92	5.28	5.61	3.63	2.31	A0A087WT46_HUMAN C-type lectin domain family 18 member B OS=Homo sapiens OX=9606 GN=CLEC18B PE=4 SV=1
A0A087WT47	187	8.02	1.6	5.34	11.22	1.06	3.2	2.13	2.13	12.83	11.76	4.27	1.6	3.74	2.67	10.16	5.88	3.2	6.95	1.06	1.06	A0A087WT47_HUMAN Troponin I
A0A087WT48	134	2.98	5.97	4.47	5.22	2.98	13.43	1.49	5.22	9.7	6.71	5.22	4.47	1.49	5.97	7.46	8.2	1.49	6.71	0	0.74	A0A087WT48_HUMAN DnaJ homolog subfamily A member 2 (Fragment) OS=Homo sapiens OX=9606 GN=DNAJA2 PE=1 SV=1
A0A087WT49	90	7.77	1.11	4.44	8.88	3.33	6.66	1.11	5.55	4.44	13.33	3.33	1.11	5.55	3.33	4.44	7.77	6.66	8.88	1.11	1.11	A0A087WT49_HUMAN Glucose-fructose oxidoreductase domain-containing protein 2 OS=Homo sapiens OX=9606 GN=GFOD2 PE=1 SV=1
A0A087WT50	136	9.55	2.2	5.88	4.41	0	8.82	5.88	1.47	4.41	11.02	0.73	2.94	11.02	8.08	5.14	7.35	3.67	5.14	2.2	0	A0A087WT50_HUMAN Uncharacterized protein C16orf71 (Fragment) OS=Homo sapiens OX=9606 GN=C16orf71 PE=1 SV=1
A0A087WT51	45	6.66	0	6.66	8.88	4.44	13.33	2.22	2.22	4.44	8.88	0	0	4.44	6.66	6.66	2.22	11.11	4.44	4.44	0	A0A087WT51_HUMAN 39S ribosomal protein L46
A0A087WT52	110	2.72	2.72	7.27	9.09	5.45	8.18	4.54	9.09	6.36	10	3.63	6.36	4.54	2.72	6.36	1.81	0.9	4.54	0	3.63	A0A087WT52_HUMAN Serine/threonine-protein kinase Chk1 (Fragment) OS=Homo sapiens OX=9606 GN=CHEK1 PE=1 SV=6
A0A087WT53	1155	5.45	1.12	5.45	8.05	2.25	8.39	3.03	4.15	5.8	5.97	0.95	3.8	7.61	5.97	8.91	9	5.62	6.14	0.51	1.73	A0A087WT53_HUMAN Membrane-associated guanylate kinase
A0A087WT54	473	8.45	1.47	8.03	9.93	1.26	5.91	0.84	0.84	9.51	4.22	0.84	2.11	10.14	2.32	10.35	16.06	1.69	3.8	1.05	0.84	A0A087WT54_HUMAN Hepatoma-derived growth factor-related protein 2 (Fragment) OS=Homo sapiens OX=9606 GN=HDGFL2 PE=1 SV=1
A0A087WT55	260	6.53	0.76	5.76	9.61	3.46	5.76	3.07	3.84	4.23	10	3.07	4.23	6.53	6.15	5	10.76	4.61	3.46	0.38	2.69	A0A087WT55_HUMAN mRNA-decapping enzyme 1A (Fragment) OS=Homo sapiens OX=9606 GN=DCP1A PE=1 SV=1
A0A087WT56	93	3.22	3.22	6.45	8.6	8.6	4.3	2.15	3.22	4.3	6.45	4.3	3.22	9.67	0	5.37	6.45	9.67	7.52	1.07	2.15	A0A087WT56_HUMAN AN1-type zinc finger protein 4 OS=Homo sapiens OX=9606 GN=ZFAND4 PE=4 SV=1
A0A087WT57	169	17.15	1.18	2.36	5.91	1.18	5.32	2.95	2.36	2.95	12.42	0.59	1.18	5.91	4.73	14.2	8.87	4.73	3.55	0.59	1.18	A0A087WT57_HUMAN Uncharacterized protein (Fragment) OS=Homo sapiens OX=9606 PE=4 SV=6
A0A087WT58	1688	7.1	2.19	4.14	7.46	3.19	3.79	3.02	5.27	5.8	13.92	4.08	2.78	3.79	4.85	4.91	7.58	5.45	6.99	1.3	2.31	A0A087WT58_HUMAN Maestro heat-like repeat-containing protein family member 2A OS=Homo sapiens OX=9606 GN=MROH2A PE=1 SV=1
A0A087WT59	185	8.1	2.16	3.78	8.64	4.86	7.56	3.78	3.78	4.32	7.56	1.08	2.7	4.32	2.16	3.24	10.27	8.64	8.64	1.62	2.7	A0A087WT59_HUMAN Transthyretin OS=Homo sapiens OX=9606 GN=TTR PE=1 SV=1
A0A087WT60	120	4.16	1.66	3.33	5.83	5	5.83	4.16	8.33	5.83	13.33	3.33	5.83	6.66	4.16	3.33	3.33	1.66	8.33	0.83	5	A0A087WT60_HUMAN Parkin coregulated gene protein OS=Homo sapiens OX=9606 GN=PACRG PE=1 SV=1
A0A087WT63	250	6.4	1.6	3.6	2.8	4.4	4.8	6.4	6.4	8	10	2	3.2	4	4.8	9.6	5.2	4.8	7.2	3.2	1.6	A0A087WT63_HUMAN Nuclear pore complex-interacting protein family member B4 OS=Homo sapiens OX=9606 GN=NPIPB4 PE=4 SV=1
A0A087WT64	197	8.62	1.01	5.07	4.56	4.56	14.21	2.03	5.07	5.58	10.65	2.03	3.55	1.52	2.03	8.12	4.56	5.58	8.62	1.52	1.01	A0A087WT64_HUMAN Induced myeloid leukemia cell differentiation protein Mcl-1 OS=Homo sapiens OX=9606 GN=MCL1 PE=1 SV=1
A0A087WT65	712	8	2.24	1.68	5.75	5.19	6.88	0.84	3.23	2.94	17.27	0.98	2.24	6.6	4.21	6.46	7.44	5.61	6.88	2.38	3.08	A0A087WT65_HUMAN Transmembrane channel-like protein OS=Homo sapiens OX=9606 GN=TMC4 PE=1 SV=1
A0A087WT67	633	3	6.31	3.31	8.68	5.37	6.63	5.37	4.26	10.26	7.1	1.1	4.73	3.47	4.89	3.63	7.74	6.63	3.15	1.1	3.15	A0A087WT67_HUMAN Zinc finger protein 195 OS=Homo sapiens OX=9606 GN=ZNF195 PE=1 SV=1
A0A087WT69	46	4.34	0	0	2.17	2.17	13.04	2.17	0	13.04	32.6	4.34	2.17	6.52	2.17	2.17	4.34	2.17	0	4.34	2.17	A0A087WT69_HUMAN Leucine-rich colipase-like protein 1 OS=Homo sapiens OX=9606 GN=LRCOL1 PE=4 SV=1
A0A087WT70	186	13.44	1.07	3.76	8.6	2.68	4.83	4.3	3.76	9.13	7.52	2.15	3.76	5.91	2.15	4.83	8.06	4.83	3.76	1.61	3.76	A0A087WT70_HUMAN Heart- and neural crest derivatives-expressed protein 2 OS=Homo sapiens OX=9606 GN=HAND2 PE=1 SV=1
A0A087WT71	1198	6.92	1.58	5.09	7.92	4.25	5.84	3.42	5.84	6.67	10.85	2.83	3.92	3.5	5.25	7.59	5.25	4.42	4.59	1	3.17	A0A087WT71_HUMAN Unconventional myosin-VIIa OS=Homo sapiens OX=9606 GN=MYO7A PE=1 SV=1
A0A087WT72	21	0	9.52	4.76	14.28	0	4.76	0	0	0	4.76	23.8	0	4.76	4.76	0	4.76	0	14.28	0	9.52	A0A087WT72_HUMAN Serine/threonine-protein kinase STK11 (Fragment) OS=Homo sapiens OX=9606 GN=STK11 PE=4 SV=1
A0A087WT76	31	6.45	0	3.22	6.45	0	6.45	3.22	9.67	0	16.12	0	6.45	9.67	3.22	12.9	6.45	0	0	3.22	3.22	A0A087WT76_HUMAN Polypeptide N-acetylgalactosaminyltransferase 12 (Fragment) OS=Homo sapiens OX=9606 GN=GALNT12 PE=4 SV=1
A0A087WT77	165	7.87	6.06	4.84	2.42	5.45	6.06	1.21	3.63	5.45	11.51	3.63	1.81	4.84	2.42	5.45	3.63	3.63	11.51	2.42	5.45	A0A087WT77_HUMAN Signal peptide peptidase-like 2B (Fragment) OS=Homo sapiens OX=9606 GN=SPPL2B PE=1 SV=6
A0A087WT80	1136	5.36	1.14	5.36	10.38	3.34	4.22	1.76	4.84	9.94	9.15	2.9	4.22	5.54	5.54	4.13	7.57	4.92	5.8	0.35	3.43	A0A087WT80_HUMAN 1-phosphatidylinositol 4
A0A087WT82	263	7.6	2.66	6.84	7.6	3.04	4.94	0.76	4.56	4.56	7.22	3.42	6.46	6.08	3.8	6.08	8.74	6.46	6.46	1.14	1.52	A0A087WT82_HUMAN Glypican-6 OS=Homo sapiens OX=9606 GN=GPC6 PE=1 SV=1
A0A087WT84	417	8.39	2.15	6.95	5.99	6.47	6.71	4.07	2.39	1.91	8.63	1.43	3.59	6.47	4.07	6.47	6.23	3.11	8.39	3.35	3.11	A0A087WT84_HUMAN 2-oxoglutarate and iron-dependent oxygenase JMJD4 OS=Homo sapiens OX=9606 GN=JMJD4 PE=1 SV=1
A0A087WT87	496	8.26	0.6	3.22	6.25	4.43	7.86	1	9.27	5.44	9.47	4.43	5.24	3.22	2.82	4.03	4.03	7.45	10.48	0.6	1.81	A0A087WT87_HUMAN Amino acid transporter OS=Homo sapiens OX=9606 GN=SLC1A3 PE=1 SV=1
A0A087WT88	69	5.79	1.44	7.24	7.24	2.89	11.59	4.34	1.44	2.89	11.59	2.89	0	8.69	5.79	5.79	8.69	2.89	4.34	2.89	1.44	A0A087WT88_HUMAN Hematopoietic SH2 domain-containing protein OS=Homo sapiens OX=9606 GN=HSH2D PE=1 SV=1
A0A087WT90	169	9.46	1.77	5.32	7.1	4.73	7.1	1.18	2.36	5.32	15.38	1.77	1.77	6.5	5.91	9.46	6.5	1.77	3.55	2.36	0.59	A0A087WT90_HUMAN 39S ribosomal protein L46
A0A087WT91	495	6.26	2.02	5.45	5.85	2.62	7.67	2.62	4.44	6.46	8.88	2.42	2.02	8.08	5.45	8.68	6.46	3.83	5.05	3.03	2.62	A0A087WT91_HUMAN TBC1 domain family member 3F OS=Homo sapiens OX=9606 GN=TBC1D3F PE=4 SV=1
A0A087WT92	72	5.55	1.38	4.16	6.94	5.55	8.33	2.77	2.77	2.77	8.33	2.77	4.16	2.77	4.16	9.72	9.72	4.16	13.88	0	0	A0A087WT92_HUMAN Ragulator complex protein LAMTOR4 OS=Homo sapiens OX=9606 GN=LAMTOR4 PE=1 SV=1
A0A087WT93	70	12.85	1.42	2.85	5.71	4.28	11.42	2.85	2.85	7.14	11.42	2.85	2.85	5.71	1.42	4.28	4.28	1.42	10	2.85	1.42	A0A087WT93_HUMAN Deleted in esophageal cancer 1 OS=Homo sapiens OX=9606 GN=DEC1 PE=4 SV=1
A0A087WT94	71	5.63	0	8.45	4.22	1.4	4.22	1.4	7.04	7.04	8.45	4.22	1.4	11.26	4.22	4.22	14.08	2.81	5.63	0	4.22	A0A087WT94_HUMAN Dematin (Fragment) OS=Homo sapiens OX=9606 GN=DMTN PE=1 SV=6
A0A087WT95	463	8.85	1.51	3.67	6.91	3.67	9.93	3.02	3.67	4.1	12.09	1.94	1.94	8.2	3.23	7.12	4.75	3.67	7.12	1.29	3.23	A0A087WT95_HUMAN Acyl-coenzyme A thioesterase 2
A0A087WT96	114	4.38	1.75	6.14	10.52	1.75	1.75	4.38	3.5	6.14	9.64	4.38	5.26	0	10.52	8.77	6.14	0.87	4.38	1.75	7.89	A0A087WT96_HUMAN E3 ubiquitin-protein ligase ARIH1 (Fragment) OS=Homo sapiens OX=9606 GN=ARIH1 PE=1 SV=1
A0A087WT97	30	6.66	10	0	0	3.33	10	0	6.66	10	13.33	3.33	3.33	6.66	10	0	6.66	3.33	0	3.33	0	A0A087WT97_HUMAN Multiple epidermal growth factor-like domains protein 11 (Fragment) OS=Homo sapiens OX=9606 GN=MEGF11 PE=4 SV=1
A0A087WT98	97	6.18	0	2.06	10.3	3.09	8.24	1.03	5.15	1.03	7.21	2.06	2.06	11.34	2.06	4.12	10.3	10.3	11.34	0	1.03	A0A087WT98_HUMAN Armadillo-like helical domain-containing protein 4 (Fragment) OS=Homo sapiens OX=9606 GN=ARMH4 PE=4 SV=1
A0A087WT99	256	5.07	2.34	4.68	7.42	7.03	8.98	3.9	5.07	7.81	8.59	2.34	3.12	7.03	2.34	3.51	4.29	4.68	7.81	0.39	3.51	A0A087WT99_HUMAN Ester hydrolase C11orf54 OS=Homo sapiens OX=9606 GN=C11orf54 PE=1 SV=1
A0A087WTA0	558	7.52	3.22	4.48	5.55	2.5	5.19	5.19	2.68	5.73	10.21	2.32	3.4	4.83	6.98	6.09	7.52	6.09	5.73	1.25	3.4	A0A087WTA0_HUMAN Ubiquitin carboxyl-terminal hydrolase OS=Homo sapiens OX=9606 GN=USP17L11 PE=3 SV=1
A0A087WTA1	1260	5.71	2.69	5.07	5.23	5.15	8.17	3.01	4.52	4.04	9.76	1.42	5.07	3.73	4.84	4.92	10.71	5.39	5.47	1.5	3.49	A0A087WTA1_HUMAN Contactin-associated protein-like 4 OS=Homo sapiens OX=9606 GN=CNTNAP4 PE=1 SV=1
A0A087WTA2	40	5	5	2.5	10	0	10	0	2.5	5	7.5	2.5	5	15	0	10	5	5	5	2.5	2.5	A0A087WTA2_HUMAN SYNJ2BP-COX16 readthrough OS=Homo sapiens OX=9606 GN=SYNJ2BP-COX16 PE=4 SV=1
A0A087WTA5	520	9.23	1.73	3.26	7.5	1.53	5.57	1.73	3.07	6.53	10.57	1.73	2.5	6.15	5.76	7.69	9.03	3.65	9.23	0.96	2.5	A0A087WTA5_HUMAN Translation initiation factor eIF-2B subunit delta OS=Homo sapiens OX=9606 GN=EIF2B4 PE=1 SV=1
A0A087WTA6	41	2.43	4.87	2.43	0	7.31	12.19	4.87	0	7.31	7.31	0	4.87	9.75	4.87	2.43	9.75	7.31	12.19	0	0	A0A087WTA6_HUMAN Stress-associated endoplasmic reticulum protein 2 (Fragment) OS=Homo sapiens OX=9606 GN=SERP2 PE=1 SV=1
A0A087WTA8	1364	9.45	0.65	3.15	4.76	1.75	27.93	1.09	2.34	3.66	4.39	0.73	3	17	2.34	5.27	3.73	3.07	4.03	0.36	1.17	A0A087WTA8_HUMAN Collagen alpha-2(I) chain OS=Homo sapiens OX=9606 GN=COL1A2 PE=1 SV=1
A0A087WTA9	134	7.46	0.74	5.22	5.22	8.2	14.92	2.23	1.49	3.73	10.44	2.98	0.74	8.95	0.74	5.97	6.71	5.97	6.71	0	1.49	A0A087WTA9_HUMAN Serine protease inhibitor Kazal-type 2 OS=Homo sapiens OX=9606 GN=SPINK2 PE=1 SV=1
A0A087WTB0	256	3.9	1.95	5.07	5.46	1.95	8.2	3.12	5.85	6.25	13.67	1.56	3.12	5.85	4.29	6.25	7.81	3.12	8.59	1.56	1.95	A0A087WTB0_HUMAN DNA repair and recombination protein RAD54-like (Fragment) OS=Homo sapiens OX=9606 GN=RAD54L PE=1 SV=1
A0A087WTB1	417	5.03	5.03	2.63	8.63	4.79	6.95	8.15	4.31	6.23	5.03	2.39	2.63	4.31	4.55	5.27	9.35	3.83	5.99	1.67	3.11	A0A087WTB1_HUMAN Zinc finger protein 772 OS=Homo sapiens OX=9606 GN=ZNF772 PE=1 SV=1
A0A087WTB2	292	2.73	1.71	3.76	8.21	5.47	4.45	1.71	8.56	10.95	9.24	2.73	3.76	4.45	2.73	2.05	8.9	6.16	6.16	2.05	4.1	A0A087WTB2_HUMAN Cyclic nucleotide-binding domain-containing protein 1 OS=Homo sapiens OX=9606 GN=CNBD1 PE=4 SV=1
A0A087WTB5	352	9.09	3.4	3.12	4.82	3.12	5.96	2.55	1.42	2.84	9.09	1.42	1.98	8.8	5.96	6.81	10.22	5.96	7.95	3.69	1.7	A0A087WTB5_HUMAN Interleukin-6 receptor subunit alpha OS=Homo sapiens OX=9606 GN=IL6R PE=1 SV=1
A0A087WTB6	84	8.33	2.38	3.57	8.33	2.38	7.14	0	4.76	9.52	11.9	2.38	2.38	4.76	3.57	2.38	10.71	5.95	7.14	0	2.38	A0A087WTB6_HUMAN Guanine nucleotide-binding protein G(o) subunit alpha OS=Homo sapiens OX=9606 GN=GNAO1 PE=1 SV=2
A0A087WTB7	152	10.52	1.31	3.28	5.26	2.63	5.26	1.31	3.94	9.86	3.94	1.31	4.6	8.55	6.57	1.31	14.47	3.94	8.55	0	2.63	A0A087WTB7_HUMAN Protein SCAF11 (Fragment) OS=Homo sapiens OX=9606 GN=SCAF11 PE=1 SV=1
A0A087WTB8	194	7.21	1.54	6.18	12.37	4.63	4.12	4.12	6.18	6.18	8.76	3.09	3.09	4.63	2.06	4.12	7.21	5.67	6.18	0	2.57	A0A087WTB8_HUMAN Ubiquitin carboxyl-terminal hydrolase OS=Homo sapiens OX=9606 GN=UCHL3 PE=1 SV=1
A0A087WTB9	508	6.1	3.54	6.88	7.87	1.77	7.08	3.34	3.34	9.25	9.25	2.95	5.31	3.54	4.92	4.72	8.07	4.13	4.33	1.57	1.96	A0A087WTB9_HUMAN POTE ankyrin domain family member H OS=Homo sapiens OX=9606 GN=POTEH PE=4 SV=1
A0A087WTC0	160	6.25	2.5	4.37	13.12	1.25	10	1.25	6.87	7.5	12.5	1.25	2.5	3.75	2.5	1.87	6.25	6.25	5.62	0.62	3.75	A0A087WTC0_HUMAN COBW domain-containing protein 1 OS=Homo sapiens OX=9606 GN=CBWD1 PE=1 SV=1
A0A087WTC1	558	7.52	3.22	4.48	5.55	2.5	5.19	5.19	2.68	5.91	10.21	2.32	3.4	4.83	6.98	6.09	7.52	5.91	5.73	1.25	3.4	A0A087WTC1_HUMAN Ubiquitin carboxyl-terminal hydrolase OS=Homo sapiens OX=9606 GN=USP17L18 PE=3 SV=1
A0A087WTC3	88	7.95	6.81	6.81	6.81	1.13	4.54	3.4	2.27	3.4	3.4	2.27	4.54	14.77	2.27	3.4	14.77	0	9.09	2.27	0	A0A087WTC3_HUMAN WD repeat-containing protein 72 OS=Homo sapiens OX=9606 GN=WDR72 PE=1 SV=1
A0A087WTC5	37	2.7	2.7	2.7	0	5.4	0	2.7	5.4	0	8.1	5.4	13.51	0	13.51	8.1	10.81	5.4	5.4	0	8.1	A0A087WTC5_HUMAN Cystatin-like 1 OS=Homo sapiens OX=9606 GN=CSTL1 PE=4 SV=1
A0A087WTC6	122	7.37	1.63	4.09	10.65	2.45	4.91	2.45	5.73	15.57	8.19	4.09	0.81	1.63	4.91	4.09	9.83	4.09	4.91	0.81	1.63	A0A087WTC6_HUMAN Meiotic nuclear division protein 1 homolog OS=Homo sapiens OX=9606 GN=MND1 PE=1 SV=1
A0A087WTC8	76	5.26	1.31	5.26	3.94	6.57	5.26	9.21	2.63	2.63	14.47	2.63	3.94	3.94	3.94	6.57	3.94	9.21	6.57	2.63	0	A0A087WTC8_HUMAN Hydroxyacyl-thioester dehydratase type 2
A0A087WTC9	148	4.05	0.67	3.37	6.75	5.4	3.37	1.35	4.72	7.43	8.1	0	3.37	9.45	6.75	5.4	10.81	6.08	8.78	1.35	2.7	A0A087WTC9_HUMAN Zinc finger CCCH domain-containing protein 14 (Fragment) OS=Homo sapiens OX=9606 GN=ZC3H14 PE=1 SV=1
A0A087WTD0	201	8.45	3.48	4.47	6.46	2.98	3.48	4.97	6.46	5.47	14.42	1.49	3.48	6.46	3.48	5.97	7.96	2.98	4.97	0.49	1.99	A0A087WTD0_HUMAN GATOR complex protein NPRL3 (Fragment) OS=Homo sapiens OX=9606 GN=NPRL3 PE=1 SV=6
A0A087WTD2	297	4.71	2.69	4.37	7.07	5.72	3.7	2.02	6.39	10.43	13.46	2.02	4.04	6.06	3.36	2.69	7.07	2.69	5.05	2.69	3.7	A0A087WTD2_HUMAN 24-hydroxycholesterol 7-alpha-hydroxylase OS=Homo sapiens OX=9606 GN=CYP39A1 PE=1 SV=1
A0A087WTD3	91	12.08	6.59	1.09	2.19	1.09	9.89	2.19	3.29	2.19	8.79	1.09	0	12.08	6.59	13.18	6.59	2.19	4.39	2.19	2.19	A0A087WTD3_HUMAN Follistatin-related protein 3 (Fragment) OS=Homo sapiens OX=9606 GN=FSTL3 PE=4 SV=6
A0A087WTD5	282	4.96	1.06	5.67	5.67	2.83	7.8	2.83	6.38	4.25	12.41	0.7	5.31	4.96	6.38	4.6	6.02	6.02	7.09	0.35	4.6	A0A087WTD5_HUMAN Nodal modulator 2 OS=Homo sapiens OX=9606 GN=NOMO2 PE=4 SV=1
A0A087WTD6	101	6.93	0.99	7.92	6.93	6.93	7.92	1.98	0.99	13.86	6.93	1.98	1.98	1.98	5.94	8.91	7.92	4.95	3.96	0	0.99	A0A087WTD6_HUMAN Probable ATP-dependent RNA helicase DDX52 OS=Homo sapiens OX=9606 GN=DDX52 PE=1 SV=1
A0A087WTD7	1429	4.47	1.53	5.45	9.86	3.28	5.24	2.3	4.26	8.67	8.88	2.37	3.56	4.19	5.8	6.22	12.1	4.4	5.38	0.48	1.39	A0A087WTD7_HUMAN A-kinase anchor protein 13 OS=Homo sapiens OX=9606 GN=AKAP13 PE=1 SV=1
A0A087WTD8	125	8	4	4	4.8	4.8	8.8	2.4	4	2.4	11.2	1.6	0.8	5.6	6.4	4	9.6	5.6	6.4	2.4	3.2	A0A087WTD8_HUMAN Serine hydroxymethyltransferase
A0A087WTD9	88	7.95	0	4.54	7.95	4.54	9.09	2.27	2.27	3.4	11.36	5.68	1.13	3.4	4.54	7.95	4.54	5.68	7.95	4.54	1.13	A0A087WTD9_HUMAN Glucose-fructose oxidoreductase domain-containing protein 2 OS=Homo sapiens OX=9606 GN=GFOD2 PE=1 SV=1
A0A087WTE0	66	13.63	0	3.03	4.54	3.03	6.06	0	4.54	4.54	18.18	1.51	6.06	7.57	1.51	6.06	6.06	3.03	6.06	3.03	1.51	A0A087WTE0_HUMAN Aldehyde dehydrogenase family 3 member B1 (Fragment) OS=Homo sapiens OX=9606 GN=ALDH3B1 PE=1 SV=1
A0A087WTE2	69	5.79	0	7.24	2.89	2.89	5.79	2.89	2.89	2.89	4.34	1.44	4.34	7.24	8.69	11.59	15.94	7.24	2.89	0	2.89	A0A087WTE2_HUMAN GATOR complex protein NPRL3 OS=Homo sapiens OX=9606 GN=NPRL3 PE=1 SV=1
A0A087WTE3	183	7.1	2.18	3.82	6.55	2.18	9.28	2.73	1.09	1.09	10.92	2.18	1.09	5.46	4.91	9.28	7.65	7.1	8.19	5.46	1.63	A0A087WTE3_HUMAN Ephrin type-B receptor 6 OS=Homo sapiens OX=9606 GN=EPHB6 PE=1 SV=1
A0A087WTE4	761	7.49	1.44	5.51	7.62	3.02	5.91	1.18	6.7	5.65	6.83	1.18	4.46	5.91	4.86	2.89	9.19	7.22	7.62	1.83	3.41	A0A087WTE4_HUMAN Neural cell adhesion molecule 1 OS=Homo sapiens OX=9606 GN=NCAM1 PE=1 SV=1
A0A087WTE5	407	7.86	1.47	2.45	2.94	4.42	7.12	2.7	4.91	3.43	6.14	2.94	7.12	8.35	4.17	4.66	11.3	7.12	7.86	0.49	2.45	A0A087WTE5_HUMAN Transcription factor COE1 OS=Homo sapiens OX=9606 GN=EBF1 PE=1 SV=1
A0A087WTE6	306	10.13	1.3	4.24	8.16	1.96	9.15	0.98	2.61	2.28	7.84	1.63	0.98	13.39	5.55	7.51	10.13	7.18	3.59	0.65	0.32	A0A087WTE6_HUMAN SRC kinase-signaling inhibitor 1 (Fragment) OS=Homo sapiens OX=9606 GN=SRCIN1 PE=1 SV=1
A0A087WTE8	241	4.56	0.41	8.71	7.88	5.8	5.39	1.65	4.97	3.73	7.05	2.07	4.97	8.29	2.48	5.8	7.46	10.37	5.39	1.24	1.24	A0A087WTE8_HUMAN Ankyrin-3 (Fragment) OS=Homo sapiens OX=9606 GN=ANK3 PE=1 SV=1
A0A087WTE9	296	10.47	3.37	3.37	3.37	2.7	11.48	2.02	0.67	1.01	15.87	1.35	0.67	12.5	2.36	5.74	8.78	7.09	3.37	2.7	1.01	A0A087WTE9_HUMAN Pre T-cell antigen receptor alpha OS=Homo sapiens OX=9606 GN=PTCRA PE=4 SV=1
A0A087WTF0	808	7.42	2.35	4.2	6.93	3.58	5.94	3.83	4.45	6.18	10.02	2.35	3.34	5.81	5.32	6.06	8.53	4.57	6.18	1.11	1.73	A0A087WTF0_HUMAN Protein tyrosine phosphatase domain-containing protein 1 OS=Homo sapiens OX=9606 GN=PTPDC1 PE=1 SV=1
A0A087WTF1	190	5.78	1.57	3.15	12.1	6.84	2.1	3.68	4.73	7.36	11.05	2.63	3.68	2.1	5.26	7.36	8.94	5.26	4.21	1.57	0.52	A0A087WTF1_HUMAN Centromere protein P OS=Homo sapiens OX=9606 GN=CENPP PE=1 SV=1
A0A087WTF2	102	8.82	1.96	1.96	16.66	0.98	12.74	2.94	1.96	1.96	11.76	3.92	3.92	5.88	1.96	5.88	7.84	2.94	3.92	0	1.96	A0A087WTF2_HUMAN Cytochrome b-c1 complex subunit 6
A0A087WTF3	1643	6.26	1.15	4.32	7.54	3.4	4.99	1.94	5.29	7.91	7.24	2.13	2.73	7.79	3.28	4.5	12.72	8.03	6.45	0.54	1.64	A0A087WTF3_HUMAN Ankyrin-3 (Fragment) OS=Homo sapiens OX=9606 GN=ANK3 PE=1 SV=1
A0A087WTF5	558	7.52	3.22	4.48	5.55	2.5	5.19	5.19	2.68	5.73	10.21	2.32	3.4	5.01	6.98	6.09	7.52	5.91	5.73	1.25	3.4	A0A087WTF5_HUMAN Ubiquitin carboxyl-terminal hydrolase OS=Homo sapiens OX=9606 GN=USP17L20 PE=3 SV=1
A0A087WTF6	848	7.19	1.76	5.42	8.96	2.94	6.6	1.17	6.83	6.72	6.01	1.29	4.71	5.54	4.59	2.83	7.78	7.07	7.9	1.53	3.06	A0A087WTF6_HUMAN Neural cell adhesion molecule 1 OS=Homo sapiens OX=9606 GN=NCAM1 PE=1 SV=1
A0A087WTF7	153	9.8	3.26	1.96	1.96	3.26	9.15	6.53	0	1.3	15.03	0.65	3.26	11.11	5.22	10.45	5.88	1.96	4.57	2.61	1.96	A0A087WTF7_HUMAN Ammonium transporter Rh type B OS=Homo sapiens OX=9606 GN=RHBG PE=4 SV=1
A0A087WTF9	113	7.07	4.42	1.76	5.3	2.65	7.96	4.42	2.65	2.65	7.96	2.65	2.65	8.84	5.3	9.73	7.96	6.19	7.07	1.76	0.88	A0A087WTF9_HUMAN Protein BEAN1 OS=Homo sapiens OX=9606 GN=BEAN1 PE=4 SV=1
A0A087WTG0	535	5.79	2.05	5.98	14.76	1.3	4.29	2.61	2.99	7.28	9.71	1.12	4.85	5.04	8.41	4.85	8.41	3.55	5.6	0.37	0.93	A0A087WTG0_HUMAN Neuroblastoma breakpoint family member 26 OS=Homo sapiens OX=9606 GN=NBPF26 PE=4 SV=1
A0A087WTG3	342	5.26	1.16	3.8	7.3	4.38	5.55	2.92	5.84	8.18	7.6	3.21	3.8	3.8	6.43	6.72	5.26	8.47	7.3	0.58	2.33	A0A087WTG3_HUMAN Cullin-3 OS=Homo sapiens OX=9606 GN=CUL3 PE=1 SV=1
A0A087WTG4	35	11.42	0	2.85	0	5.71	28.57	0	2.85	2.85	0	5.71	5.71	0	0	0	25.71	0	0	5.71	0	A0A087WTG4_HUMAN TAR DNA-binding protein 43 (Fragment) OS=Homo sapiens OX=9606 GN=TARDBP PE=4 SV=1
A0A087WTG7	291	6.87	3.78	3.43	6.52	1.71	5.15	3.43	5.84	5.49	9.27	1.37	2.74	6.18	4.46	6.18	10.3	5.84	6.52	1.71	3.09	A0A087WTG7_HUMAN Dipeptidyl aminopeptidase-like protein 6 OS=Homo sapiens OX=9606 GN=DPP6 PE=1 SV=1
A0A087WTG8	187	8.02	1.06	5.88	4.81	1.6	6.95	1.06	6.41	5.88	5.88	5.34	2.67	8.55	7.48	4.27	8.55	4.27	6.41	1.6	3.2	A0A087WTG8_HUMAN Synapsin-3 OS=Homo sapiens OX=9606 GN=SYN3 PE=1 SV=1
A0A087WTH1	108	16.66	5.55	0.92	9.25	1.85	5.55	1.85	7.4	3.7	14.81	1.85	0.92	3.7	0.92	7.4	5.55	1.85	5.55	3.7	0.92	TM265_HUMAN Transmembrane protein 265 OS=Homo sapiens OX=9606 GN=TMEM265 PE=3 SV=1
A0A087WTH2	247	2.02	3.64	5.26	4.85	3.23	5.66	2.83	5.26	8.9	7.69	1.61	6.47	8.09	3.23	6.07	9.31	4.45	7.69	1.21	2.42	A0A087WTH2_HUMAN Double zinc ribbon and ankyrin repeat-containing protein 1 OS=Homo sapiens OX=9606 GN=DZANK1 PE=1 SV=1
A0A087WTH3	538	5.94	1.67	5.76	11.52	1.48	4.64	3.15	4.27	6.87	7.62	1.48	5.39	5.57	4.27	4.46	14.12	6.31	3.71	0.92	0.74	A0A087WTH3_HUMAN Centrosomal protein kizuna (Fragment) OS=Homo sapiens OX=9606 GN=KIZ PE=1 SV=1
A0A087WTH4	770	4.41	2.33	7.01	14.93	1.42	3.5	2.07	2.59	6.23	10.77	1.16	2.72	5.84	7.79	5.71	9.09	3.11	6.23	0.64	2.33	A0A087WTH4_HUMAN Neuroblastoma breakpoint family member 11 (Fragment) OS=Homo sapiens OX=9606 GN=NBPF11 PE=4 SV=1
A0A087WTH5	132	5.3	0.75	2.27	6.81	4.54	6.06	2.27	3.78	5.3	10.6	3.78	5.3	6.06	4.54	5.3	8.33	6.06	6.81	1.51	4.54	KCE1B_HUMAN Potassium voltage-gated channel subfamily E member 1B OS=Homo sapiens OX=9606 GN=KCNE1B PE=3 SV=2
A0A087WTH8	98	6.12	0	11.22	6.12	3.06	5.1	5.1	5.1	9.18	13.26	1.02	2.04	5.1	6.12	8.16	5.1	2.04	2.04	1.02	2.04	A0A087WTH8_HUMAN Protein AATF (Fragment) OS=Homo sapiens OX=9606 GN=AATF PE=1 SV=1
A0A087WTH9	68	4.41	0	2.94	4.41	5.88	8.82	2.94	8.82	8.82	13.23	0	2.94	2.94	7.35	4.41	7.35	8.82	2.94	0	1.47	A0A087WTH9_HUMAN Conserved oligomeric Golgi complex subunit 3 (Fragment) OS=Homo sapiens OX=9606 GN=COG3 PE=1 SV=1
A0A087WTI0	926	5.72	1.61	5.5	5.5	3.67	6.58	3.13	4.96	4.42	9.5	1.94	4.21	5.29	4.75	4.96	8.53	5.83	7.77	1.61	4.42	A0A087WTI0_HUMAN VPS10 domain-containing receptor SorCS1 OS=Homo sapiens OX=9606 GN=SORCS1 PE=1 SV=1
A0A087WTI3	214	11.68	0.93	2.8	2.8	2.33	8.41	2.8	2.33	3.27	12.61	3.73	1.4	8.41	4.2	13.55	6.07	2.8	6.54	1.4	1.86	A0A087WTI3_HUMAN NADH dehydrogenase [ubiquinone] iron-sulfur protein 7
A0A087WTI4	13	0	0	0	0	0	0	0	15.38	0	23.07	15.38	0	7.69	7.69	7.69	7.69	7.69	0	0	7.69	A0A087WTI4_HUMAN GTP cyclohydrolase 1 feedback regulatory protein OS=Homo sapiens OX=9606 GN=GCHFR PE=1 SV=1
A0A087WTI6	660	6.06	1.21	5	7.42	3.18	5.3	4.84	4.09	6.21	8.63	1.21	4.39	8.03	5.75	5.15	7.87	6.51	5	1.96	2.12	A0A087WTI6_HUMAN Transcriptional activator Myb OS=Homo sapiens OX=9606 GN=MYB PE=1 SV=1
A0A087WTI8	38	10.52	0	2.63	7.89	0	2.63	0	0	5.26	2.63	5.26	2.63	18.42	10.52	2.63	21.05	5.26	0	0	2.63	A0A087WTI8_HUMAN Protein FAM156A/FAM156B (Fragment) OS=Homo sapiens OX=9606 GN=FAM156A PE=1 SV=6
A0A087WTI9	227	7.48	2.64	4.4	5.72	5.72	5.28	0.88	2.2	5.72	16.74	3.08	3.52	6.16	4.84	5.28	10.57	3.96	3.52	0.88	1.32	A0A087WTI9_HUMAN Leucine-rich repeat-containing protein 41 (Fragment) OS=Homo sapiens OX=9606 GN=LRRC41 PE=1 SV=1
A0A087WTJ0	293	8.53	3.75	4.77	9.21	4.43	7.16	3.75	1.7	1.7	12.62	1.02	0.34	5.8	7.5	9.21	5.46	3.41	5.46	1.7	2.38	A0A087WTJ0_HUMAN ATP-dependent DNA helicase Q4 (Fragment) OS=Homo sapiens OX=9606 GN=RECQL4 PE=1 SV=1
A0A087WTJ2	511	7.63	2.73	3.91	6.45	4.3	8.02	2.73	3.71	3.91	11.54	1.17	3.13	3.32	6.06	8.02	6.84	6.26	6.65	1.17	2.34	A0A087WTJ2_HUMAN GIMAP1-GIMAP5 readthrough OS=Homo sapiens OX=9606 GN=GIMAP1-GIMAP5 PE=1 SV=1
A0A087WTJ3	297	4.71	2.69	7.74	8.41	1.34	3.36	2.02	3.36	6.39	11.11	0.67	7.74	8.41	5.05	2.35	11.44	8.08	3.03	1.01	1.01	A0A087WTJ3_HUMAN Peroxisome proliferator-activated receptor gamma coactivator 1-alpha OS=Homo sapiens OX=9606 GN=PPARGC1A PE=1 SV=1
A0A087WTJ4	37	5.4	5.4	2.7	8.1	0	10.81	2.7	0	0	27.02	2.7	0	13.51	2.7	5.4	5.4	5.4	0	2.7	0	A0A087WTJ4_HUMAN Trehalase OS=Homo sapiens OX=9606 GN=TREH PE=4 SV=1
A0A087WTJ5	184	12.5	2.71	4.89	5.97	2.71	11.95	2.71	0.54	1.63	10.86	1.63	2.17	11.41	4.34	2.17	8.15	4.89	2.17	5.97	0.54	A0A087WTJ5_HUMAN ETS translocation variant 2 OS=Homo sapiens OX=9606 GN=ETV2 PE=4 SV=1
A0A087WTJ6	154	6.49	1.29	1.94	5.84	1.94	7.79	1.94	3.24	7.79	6.49	2.59	2.59	9.74	6.49	9.74	7.14	7.79	3.89	1.94	3.24	A0A087WTJ6_HUMAN Homeobox protein CDX-1 OS=Homo sapiens OX=9606 GN=CDX1 PE=1 SV=1
A0A087WTJ7	106	13.2	0.94	9.43	12.26	0.94	2.83	3.77	0.94	15.09	13.2	2.83	0.94	2.83	5.66	4.71	4.71	1.88	1.88	0.94	0.94	A0A087WTJ7_HUMAN Tropomyosin alpha-1 chain OS=Homo sapiens OX=9606 GN=TPM1 PE=1 SV=1
A0A087WTJ8	382	7.06	1.3	6.28	8.63	3.4	6.28	1.83	4.18	10.2	12.3	2.61	3.4	3.4	5.49	5.23	7.06	3.4	3.4	1.04	3.4	A0A087WTJ8_HUMAN Tetratricopeptide repeat protein 25 OS=Homo sapiens OX=9606 GN=TTC25 PE=1 SV=1
A0A087WTJ9	1070	5.88	2.8	4.76	10.09	4.2	3.83	3.36	6.26	6.82	10	4.01	3.17	3.55	5.14	4.85	6.35	4.29	5.79	1.21	3.55	A0A087WTJ9_HUMAN E3 ubiquitin-protein ligase OS=Homo sapiens OX=9606 GN=UBR1 PE=1 SV=1
A0A087WTK0	1338	6.2	1.56	4.85	5.82	3.06	7.47	1.94	6.12	4.63	6.5	1.04	5.38	6.05	3.51	3.66	9.41	9.34	7.92	1.42	4.03	A0A087WTK0_HUMAN Receptor-type tyrosine-protein phosphatase eta OS=Homo sapiens OX=9606 GN=PTPRJ PE=1 SV=1
A0A087WTK1	75	4	0	1.33	2.66	4	4	0	6.66	4	8	4	6.66	4	5.33	2.66	12	12	12	0	5.33	A0A087WTK1_HUMAN Transmembrane protein 106C (Fragment) OS=Homo sapiens OX=9606 GN=TMEM106C PE=1 SV=1
A0A087WTK2	177	7.9	2.82	3.95	14.12	1.12	6.21	0.56	2.25	9.03	16.38	0.56	1.12	1.12	8.47	8.47	6.21	1.69	5.64	0.56	1.69	A0A087WTK2_HUMAN E3 ubiquitin protein ligase (Fragment) OS=Homo sapiens OX=9606 GN=RNF40 PE=1 SV=1
A0A087WTK3	122	0.81	2.45	6.55	11.47	6.55	3.27	2.45	4.91	8.19	10.65	0.81	4.91	4.09	7.37	3.27	5.73	2.45	7.37	3.27	3.27	A0A087WTK3_HUMAN Zinc finger protein 248 OS=Homo sapiens OX=9606 GN=ZNF248 PE=1 SV=1
A0A087WTK6	56	7.14	1.78	5.35	10.71	0	3.57	0	5.35	8.92	7.14	5.35	7.14	5.35	5.35	5.35	5.35	3.57	7.14	0	5.35	A0A087WTK6_HUMAN Protein archease OS=Homo sapiens OX=9606 GN=ZBTB8OS PE=1 SV=1
A0A087WTK8	242	10.33	1.23	4.95	11.15	0.41	7.43	1.65	4.13	5.37	5.37	3.3	2.47	8.67	3.71	4.13	6.61	9.5	7.85	0	1.65	A0A087WTK8_HUMAN Paralemmin-1 OS=Homo sapiens OX=9606 GN=PALM PE=1 SV=1
A0A087WTL3	99	8.08	0	4.04	4.04	2.02	8.08	2.02	2.02	1.01	10.1	1.01	1.01	7.07	5.05	12.12	10.1	7.07	9.09	4.04	1.01	A0A087WTL3_HUMAN ATP synthase subunit delta
A0A087WTL4	461	8.67	0.65	3.03	13.01	1.51	6.94	1.73	3.25	4.98	10.84	1.51	1.95	9.32	3.47	2.6	11.71	6.29	6.94	0.86	0.65	A0A087WTL4_HUMAN Bcl-2-like protein 13 OS=Homo sapiens OX=9606 GN=BCL2L13 PE=1 SV=1
A0A087WTL7	300	5	3.33	1.66	4	5.33	4.66	3	6.33	3.33	13	3.66	2.33	5	4	4.33	10.66	7	8.33	2	3	A0A087WTL7_HUMAN G-protein-coupled receptor 39 OS=Homo sapiens OX=9606 GN=GPR39 PE=1 SV=1
A0A087WTL9	188	2.12	3.19	6.38	10.63	3.72	3.19	1.06	8.51	6.91	7.44	2.65	3.72	4.25	4.78	4.25	11.17	6.91	5.31	1.06	2.65	A0A087WTL9_HUMAN La-related protein 4 OS=Homo sapiens OX=9606 GN=LARP4 PE=1 SV=1
A0A087WTM0	136	8.08	2.2	1.47	4.41	2.94	12.5	1.47	4.41	5.14	13.97	2.2	2.2	8.08	1.47	5.88	10.29	2.94	8.08	0.73	1.47	A0A087WTM0_HUMAN SPARC-related modular calcium-binding protein 2 OS=Homo sapiens OX=9606 GN=SMOC2 PE=4 SV=1
A0A087WTM1	1606	6.84	1.36	5.72	6.22	2.11	7.16	1.93	4.1	4.42	5.85	1.8	4.85	8.84	5.35	5.97	9.46	6.22	7.53	1.18	2.98	A0A087WTM1_HUMAN Roundabout homolog 1 OS=Homo sapiens OX=9606 GN=ROBO1 PE=1 SV=1
A0A087WTM4	377	6.1	2.65	4.5	8.75	5.03	6.1	3.18	3.18	6.36	15.38	1.32	2.38	3.18	5.57	4.77	7.42	3.97	5.3	1.59	3.18	A0A087WTM4_HUMAN Chromodomain-helicase-DNA-binding protein 1-like OS=Homo sapiens OX=9606 GN=CHD1L PE=1 SV=1
A0A087WTM5	180	3.88	5.55	12.22	12.22	1.11	5	1.11	2.77	5.55	7.77	3.33	4.44	1.66	4.44	6.66	8.33	2.77	8.33	0.55	2.22	A0A087WTM5_HUMAN E3 ubiquitin-protein ligase RNF34 OS=Homo sapiens OX=9606 GN=RNF34 PE=1 SV=1
A0A087WTM9	244	2.45	9.01	3.27	7.78	1.63	6.96	4.09	3.27	8.19	9.42	0.81	5.32	5.73	4.5	5.32	6.96	7.78	5.73	1.22	0.4	A0A087WTM9_HUMAN Tumor necrosis factor receptor superfamily member 6 OS=Homo sapiens OX=9606 GN=FAS PE=1 SV=2
A0A087WTN1	83	4.81	0	1.2	7.22	2.4	8.43	3.61	2.4	7.22	12.04	2.4	2.4	12.04	8.43	3.61	2.4	10.84	3.61	2.4	2.4	A0A087WTN1_HUMAN Protein STPG3 (Fragment) OS=Homo sapiens OX=9606 GN=STPG3 PE=1 SV=1
A0A087WTN2	412	2.66	6.55	2.42	8.73	3.88	6.31	6.06	4.36	11.4	5.82	1.45	4.12	3.39	4.12	6.06	8	7.03	3.15	0.72	3.64	A0A087WTN2_HUMAN Zinc finger protein 479 OS=Homo sapiens OX=9606 GN=ZNF479 PE=4 SV=1
A0A087WTN6	279	7.88	0.35	5.01	8.24	7.16	6.81	3.94	3.58	7.88	7.52	2.15	2.86	5.73	4.3	7.52	3.22	4.3	4.65	2.15	4.65	A0A087WTN6_HUMAN Arf-GAP with dual PH domain-containing protein 1 OS=Homo sapiens OX=9606 GN=ADAP1 PE=1 SV=1
A0A087WTN8	366	7.1	0.81	5.19	7.65	1.63	8.46	1.63	1.36	9.28	7.37	2.18	4.37	6.28	3.82	7.65	9.56	8.46	4.64	0.54	1.91	A0A087WTN8_HUMAN Ankyrin repeat domain-containing protein 11 OS=Homo sapiens OX=9606 GN=ANKRD11 PE=1 SV=1
A0A087WTN9	365	7.94	1.64	5.47	7.94	3.01	6.84	2.19	6.3	7.39	10.13	3.01	2.73	2.46	4.38	4.1	9.31	6.02	4.1	1.09	3.83	A0A087WTN9_HUMAN Annexin OS=Homo sapiens OX=9606 GN=ANXA8 PE=1 SV=1
A0A087WTP0	240	6.25	7.5	2.91	4.16	1.66	11.66	2.91	2.08	2.91	12.5	1.25	0.41	11.25	3.75	6.66	7.08	5	6.25	3.33	0.41	A0A087WTP0_HUMAN Post-GPI attachment to proteins factor 3 OS=Homo sapiens OX=9606 GN=PGAP3 PE=4 SV=1
A0A087WTP2	80	8.75	3.75	8.75	7.5	3.75	7.5	3.75	5	2.5	10	2.5	3.75	3.75	6.25	2.5	11.25	1.25	6.25	0	1.25	A0A087WTP2_HUMAN Farnesyl pyrophosphate synthase OS=Homo sapiens OX=9606 GN=FDPS PE=1 SV=1
A0A087WTP3	711	7.73	1.12	4.92	3.79	1.96	18.14	1.54	5.76	4.36	3.79	1.96	2.81	15.33	7.87	4.5	4.78	2.67	3.79	0.84	2.25	A0A087WTP3_HUMAN Far upstream element-binding protein 2 OS=Homo sapiens OX=9606 GN=KHSRP PE=1 SV=1
A0A087WTP4	327	10.7	3.36	3.05	10.09	2.14	11	3.36	2.44	3.66	5.81	2.44	1.52	7.95	4.58	9.48	7.33	2.75	4.89	1.52	1.83	A0A087WTP4_HUMAN Vascular endothelial growth factor A OS=Homo sapiens OX=9606 GN=VEGFA PE=1 SV=2
A0A087WTP5	868	3.91	0.57	8.17	11.05	3.8	4.49	2.07	3.68	8.75	5.18	1.49	2.99	7.94	5.18	3.34	11.86	6.45	6.45	0.46	1.95	A0A087WTP5_HUMAN Ankyrin-3 (Fragment) OS=Homo sapiens OX=9606 GN=ANK3 PE=1 SV=1
A0A087WTP7	77	5.19	0	6.49	2.59	2.59	6.49	3.89	3.89	5.19	7.79	1.29	3.89	7.79	6.49	11.68	15.58	3.89	2.59	0	2.59	A0A087WTP7_HUMAN GATOR complex protein NPRL3 OS=Homo sapiens OX=9606 GN=NPRL3 PE=1 SV=1
A0A087WTP8	658	6.38	2.58	4.25	6.53	2.12	5.47	2.88	5.01	5.77	8.35	2.58	4.55	5.47	5.16	4.71	12.31	7.9	4.55	1.82	1.51	A0A087WTP8_HUMAN Arf-GAP with GTPase
A0A087WTQ0	299	6.35	1.33	5.68	15.05	2	4.68	2.34	2.67	9.03	9.36	1.33	4.01	4.01	8.69	5.35	8.36	2.67	5.01	0.33	1.67	A0A087WTQ0_HUMAN Neuroblastoma breakpoint family member 14 OS=Homo sapiens OX=9606 GN=NBPF14 PE=4 SV=1
A0A087WTQ2	263	7.98	1.52	3.42	6.46	1.9	4.94	3.04	4.56	6.46	10.64	1.9	2.28	3.42	5.7	6.08	12.16	9.12	4.94	1.14	2.28	A0A087WTQ2_HUMAN WD repeat-containing protein 37 OS=Homo sapiens OX=9606 GN=WDR37 PE=1 SV=1
A0A087WTQ3	222	7.2	2.7	4.05	9.9	4.95	1.35	2.7	4.5	5.85	8.55	4.95	5.85	4.5	5.4	5.85	6.3	4.95	6.3	0.45	3.6	A0A087WTQ3_HUMAN Cytoplasmic FMR1-interacting protein 2 (Fragment) OS=Homo sapiens OX=9606 GN=CYFIP2 PE=1 SV=1
A0A087WTQ6	2213	8.13	0.85	3.29	6.73	2.62	7.54	1.85	4.74	3.11	8.08	1.17	3.7	7.9	4.2	5.91	8.76	8.04	7.72	1.89	3.66	A0A087WTQ6_HUMAN Protein sidekick-1 OS=Homo sapiens OX=9606 GN=SDK1 PE=1 SV=1
A0A087WTQ7	91	3.29	1.09	2.19	13.18	3.29	4.39	1.09	2.19	8.79	8.79	4.39	3.29	8.79	3.29	13.18	7.69	6.59	4.39	0	0	A0A087WTQ7_HUMAN DNA damage-binding protein 2 OS=Homo sapiens OX=9606 GN=DDB2 PE=1 SV=1
A0A087WTQ9	937	5.12	1.6	5.44	6.29	3.62	6.51	3.09	5.33	4.58	9.39	2.13	4.48	4.9	5.01	4.69	8.21	5.54	8	1.6	4.37	A0A087WTQ9_HUMAN VPS10 domain-containing receptor SorCS1 OS=Homo sapiens OX=9606 GN=SORCS1 PE=1 SV=1
A0A087WTR0	40	7.5	12.5	0	2.5	0	0	0	2.5	15	15	2.5	0	7.5	0	7.5	5	5	12.5	0	5	A0A087WTR0_HUMAN Zinc finger HIT domain-containing protein 3 OS=Homo sapiens OX=9606 GN=ZNHIT3 PE=1 SV=1
A0A087WTR1	85	12.94	7.05	1.17	3.52	0	11.76	7.05	1.17	1.17	12.94	0	1.17	9.41	0	5.88	10.58	2.35	4.7	3.52	3.52	A0A087WTR1_HUMAN Mucin-1 (Fragment) OS=Homo sapiens OX=9606 GN=MUC1 PE=1 SV=1
A0A087WTR2	89	1.12	1.12	3.37	3.37	4.49	6.74	1.12	4.49	6.74	8.98	2.24	5.61	6.74	7.86	5.61	8.98	7.86	4.49	3.37	5.61	A0A087WTR2_HUMAN NXPE family member 3 OS=Homo sapiens OX=9606 GN=NXPE3 PE=1 SV=1
A0A087WTR3	84	8.33	1.19	4.76	5.95	2.38	4.76	3.57	3.57	4.76	10.71	1.19	2.38	5.95	4.76	5.95	9.52	3.57	8.33	2.38	4.76	A0A087WTR3_HUMAN Neural cell adhesion molecule 1 (Fragment) OS=Homo sapiens OX=9606 GN=NCAM1 PE=1 SV=1
A0A087WTR4	74	8.1	1.35	2.7	5.4	4.05	4.05	4.05	2.7	4.05	13.51	1.35	2.7	9.45	4.05	8.1	6.75	1.35	10.81	4.05	1.35	A0A087WTR4_HUMAN Acyl-coenzyme A synthetase ACSM5
A0A087WTR5	180	8.33	0	2.22	2.77	1.66	12.22	2.77	2.77	0.55	13.33	2.22	2.77	24.44	7.77	3.33	4.44	1.11	5	0.55	1.66	A0A087WTR5_HUMAN Mediator of RNA polymerase II transcription subunit 25 OS=Homo sapiens OX=9606 GN=MED25 PE=1 SV=1
A0A087WTR6	1539	6.43	0.84	7.08	5.91	3.57	5.78	1.36	7.4	4.09	8.51	2.07	5.13	6.95	3.44	5.39	5.19	7.4	8.96	0.25	4.15	A0A087WTR6_HUMAN Protocadherin-15 OS=Homo sapiens OX=9606 GN=PCDH15 PE=1 SV=1
A0A087WTR7	314	11.14	0.95	5.73	8.59	2.22	10.82	0.95	3.5	2.22	11.14	0.95	1.59	9.23	2.86	7.96	4.77	3.5	7	2.22	2.54	A0A087WTR7_HUMAN Cadherin-24 OS=Homo sapiens OX=9606 GN=CDH24 PE=4 SV=1
A0A087WTR9	267	5.24	5.99	7.49	7.86	2.99	3.74	2.24	5.61	8.23	7.49	1.49	4.11	4.49	3.74	5.24	10.86	5.99	4.86	1.12	1.12	A0A087WTR9_HUMAN Protein Mdm4 OS=Homo sapiens OX=9606 GN=MDM4 PE=1 SV=1
A0A087WTS0	189	4.23	2.11	5.29	6.34	7.93	5.82	1.05	5.82	5.29	9.52	1.05	5.82	7.4	4.23	6.87	4.76	5.29	6.34	1.05	3.7	A0A087WTS0_HUMAN Glutathione peroxidase OS=Homo sapiens OX=9606 GN=GPX2 PE=1 SV=1
A0A087WTS1	69	4.34	5.79	2.89	2.89	1.44	15.94	0	4.34	7.24	7.24	0	2.89	4.34	2.89	5.79	11.59	7.24	7.24	1.44	4.34	A0A087WTS1_HUMAN A disintegrin and metalloproteinase with thrombospondin motifs 9 (Fragment) OS=Homo sapiens OX=9606 GN=ADAMTS9 PE=4 SV=1
A0A087WTS3	288	9.37	1.04	6.94	10.06	3.47	2.08	1.73	3.81	6.94	10.41	2.43	5.2	1.73	5.9	8.68	4.86	7.29	5.2	0	2.77	A0A087WTS3_HUMAN Protein FAM92A OS=Homo sapiens OX=9606 GN=FAM92A PE=1 SV=1
A0A087WTS4	97	3.09	7.21	6.18	3.09	2.06	8.24	5.15	2.06	2.06	8.24	4.12	0	7.21	3.09	7.21	10.3	10.3	5.15	3.09	2.06	A0A087WTS4_HUMAN Peptidyl-prolyl cis-trans isomerase FKBP1A OS=Homo sapiens OX=9606 GN=FKBP1A PE=4 SV=1
A0A087WTS6	115	22.6	0.86	4.34	0.86	2.6	9.56	0.86	5.21	0.86	7.82	0.86	5.21	11.3	2.6	2.6	10.43	4.34	4.34	0	1.73	A0A087WTS6_HUMAN Polypyrimidine tract-binding protein 1 (Fragment) OS=Homo sapiens OX=9606 GN=PTBP1 PE=1 SV=1
A0A087WTS8	475	9.05	2.94	4.21	7.15	5.47	5.05	0.84	4.21	7.78	9.05	2.52	3.78	4	2.94	5.05	8.21	5.47	9.05	0.21	2.94	A0A087WTS8_HUMAN Heat shock 70 kDa protein 4 OS=Homo sapiens OX=9606 GN=HSPA4 PE=1 SV=1
A0A087WTS9	41	9.75	0	2.43	4.87	0	7.31	4.87	0	0	9.75	9.75	4.87	14.63	4.87	0	9.75	0	9.75	0	7.31	A0A087WTS9_HUMAN Cone-rod homeobox protein OS=Homo sapiens OX=9606 GN=CRX PE=4 SV=1
A0A087WTT1	522	9.19	0.76	4.59	7.27	4.78	6.89	1.53	4.21	7.66	6.89	4.02	4.21	5.55	5.74	6.7	5.93	4.02	6.7	0.38	2.87	A0A087WTT1_HUMAN Polyadenylate-binding protein OS=Homo sapiens OX=9606 GN=PABPC1 PE=1 SV=1
A0A087WTT2	127	5.51	0	3.93	3.14	2.36	11.02	1.57	7.87	7.87	11.02	3.14	0.78	7.08	2.36	5.51	14.96	5.51	2.36	0	3.93	A0A087WTT2_HUMAN Transmembrane protein 230 OS=Homo sapiens OX=9606 GN=TMEM230 PE=1 SV=1
A0A087WTT5	427	8.89	0.23	3.04	7.25	1.4	6.32	2.81	4.44	5.38	11.24	4.68	4.91	8.19	7.25	4.91	9.36	5.38	3.04	0.23	0.93	A0A087WTT5_HUMAN Dachshund homolog 2 OS=Homo sapiens OX=9606 GN=DACH2 PE=1 SV=1
A0A087WTT6	53	7.54	5.66	5.66	1.88	7.54	9.43	3.77	11.32	5.66	7.54	3.77	3.77	1.88	5.66	9.43	1.88	0	3.77	0	3.77	A0A087WTT6_HUMAN 40S ribosomal protein S29 OS=Homo sapiens OX=9606 GN=RPS29 PE=1 SV=1
A0A087WTT7	116	6.89	2.58	1.72	4.31	3.44	5.17	2.58	0.86	6.03	18.1	5.17	0.86	8.62	4.31	12.93	5.17	1.72	2.58	3.44	2.58	A0A087WTT7_HUMAN Zinc finger and BTB domain-containing protein 9 (Fragment) OS=Homo sapiens OX=9606 GN=ZBTB9 PE=4 SV=1
A0A087WTT8	1022	6.55	1.46	3.71	7.53	3.13	7.33	1.36	5.77	4.99	6.75	1.56	4.3	6.65	3.52	4.99	9.98	6.65	8.51	1.76	3.42	A0A087WTT8_HUMAN Contactin-5 OS=Homo sapiens OX=9606 GN=CNTN5 PE=1 SV=1
A0A087WTT9	171	3.5	5.84	4.67	6.43	4.09	8.77	2.92	5.26	8.18	13.45	1.16	2.33	3.5	3.5	3.5	8.18	5.26	6.43	0.58	2.33	A0A087WTT9_HUMAN Putative bifunctional UDP-N-acetylglucosamine transferase and deubiquitinase ALG13 OS=Homo sapiens OX=9606 GN=ALG13 PE=1 SV=1
A0A087WTU1	620	9.51	2.25	3.38	6.12	3.87	7.25	2.41	2.58	3.38	14.67	1.77	1.93	6.77	4.35	8.54	10.96	4.83	3.87	0.64	0.8	A0A087WTU1_HUMAN Leucine-rich repeat-containing protein 41 OS=Homo sapiens OX=9606 GN=LRRC41 PE=1 SV=1
A0A087WTU2	59	13.55	5.08	1.69	11.86	3.38	11.86	5.08	1.69	1.69	10.16	1.69	0	1.69	1.69	5.08	8.47	3.38	10.16	0	1.69	A0A087WTU2_HUMAN Pyrroline-5-carboxylate reductase 3 (Fragment) OS=Homo sapiens OX=9606 GN=PYCR3 PE=1 SV=1
A0A087WTU3	239	6.27	1.25	5.43	9.62	2.51	10.87	1.67	2.92	3.34	12.55	2.51	0.83	5.85	1.67	4.6	10.87	7.11	4.18	2.09	3.76	A0A087WTU3_HUMAN Testis-expressed protein 264 OS=Homo sapiens OX=9606 GN=TEX264 PE=1 SV=1
A0A087WTU4	135	4.44	0.74	5.92	5.92	2.96	7.4	3.7	3.7	4.44	6.66	2.96	2.22	9.62	1.48	11.85	8.88	6.66	5.92	2.22	2.22	A0A087WTU4_HUMAN Rho GTPase-activating protein 23 (Fragment) OS=Homo sapiens OX=9606 GN=ARHGAP23 PE=1 SV=6
A0A087WTU5	400	8	1.75	8.25	5.5	1.75	6.5	2	2.75	4.25	6.25	3.75	4.25	8.25	3.75	5.75	13.75	7.25	2.5	0.75	3	A0A087WTU5_HUMAN Nucleolar protein 4-like OS=Homo sapiens OX=9606 GN=NOL4L PE=1 SV=1
A0A087WTU6	399	5.76	4.01	7.01	5.01	4.01	8.27	2	4.76	5.01	8.77	2.25	3	6.26	4.76	3	8.02	4.76	7.76	2.75	2.75	A0A087WTU6_HUMAN Transmembrane protease serine 4 OS=Homo sapiens OX=9606 GN=TMPRSS4 PE=1 SV=1
A0A087WTU7	3684	5.75	1	5.23	10.47	2.28	2.95	2.41	4.61	8.03	12.35	2.17	4.45	3.55	8.27	5.37	6.65	5.4	5.34	1.95	1.68	A0A087WTU7_HUMAN Dystrophin OS=Homo sapiens OX=9606 GN=DMD PE=1 SV=1
A0A087WTU8	207	3.86	1.44	8.69	8.21	6.76	4.34	2.41	4.83	6.76	7.72	4.34	4.83	2.41	6.28	3.86	2.89	6.76	6.28	1.44	5.79	A0A087WTU8_HUMAN Kv channel-interacting protein 1 OS=Homo sapiens OX=9606 GN=KCNIP1 PE=1 SV=1
A0A087WTU9	4126	5.52	0.96	4.99	8.19	3.1	4.67	3.44	4.26	6.68	7.58	0.92	3.19	7.75	6.13	4.21	12.6	7.14	5.84	0.55	2.18	A0A087WTU9_HUMAN Alstrom syndrome protein 1 OS=Homo sapiens OX=9606 GN=ALMS1 PE=1 SV=1
A0A087WTV1	180	5.55	1.11	3.88	9.44	6.66	6.11	2.77	5.55	4.44	7.22	3.33	4.44	5.55	5	5.55	10	5.55	5	1.11	1.66	A0A087WTV1_HUMAN Oxysterol-binding protein-related protein 2 (Fragment) OS=Homo sapiens OX=9606 GN=OSBPL2 PE=1 SV=1
A0A087WTV2	170	5.29	0	5.88	11.17	2.94	1.17	1.76	9.41	7.64	12.35	1.17	4.11	2.94	2.94	7.05	7.64	5.29	6.47	0	4.7	A0A087WTV2_HUMAN Proteasome activator complex subunit 3 OS=Homo sapiens OX=9606 GN=PSME3 PE=1 SV=1
A0A087WTV4	169	5.91	1.77	4.14	5.32	4.73	5.91	3.55	3.55	8.28	10.65	3.55	4.14	3.55	3.55	5.32	7.1	4.14	8.87	1.77	3.55	A0A087WTV4_HUMAN Cleavage and polyadenylation-specificity factor subunit 1 (Fragment) OS=Homo sapiens OX=9606 GN=CPSF1 PE=1 SV=1
A0A087WTV5	194	8.24	1.54	9.79	8.24	5.67	2.57	4.12	5.67	6.7	8.24	4.63	3.6	4.12	3.09	7.73	3.6	4.12	4.12	1.03	3.09	A0A087WTV5_HUMAN Transcriptional adapter 2-alpha (Fragment) OS=Homo sapiens OX=9606 GN=TADA2A PE=1 SV=1
A0A087WTV6	246	12.6	1.62	4.06	4.06	2.84	8.13	2.84	6.09	6.5	13.41	2.84	2.03	4.47	3.25	4.47	8.94	4.87	6.5	0	0.4	A0A087WTV6_HUMAN Pyrroline-5-carboxylate reductase 2 OS=Homo sapiens OX=9606 GN=PYCR2 PE=1 SV=1
A0A087WTW0	857	6.3	3.38	6.65	7.23	2.68	8.05	2.1	2.56	6.18	6.41	1.98	3.73	5.36	4.2	9.33	7.7	4.66	6.65	1.63	3.15	A0A087WTW0_HUMAN E3 ubiquitin-protein ligase UHRF1 OS=Homo sapiens OX=9606 GN=UHRF1 PE=1 SV=1
A0A087WTW1	118	20.33	1.69	5.93	4.23	0	12.71	5.08	0.84	1.69	14.4	3.38	2.54	2.54	3.38	8.47	2.54	2.54	5.08	0	2.54	A0A087WTW1_HUMAN Ankyrin repeat domain-containing protein 34A (Fragment) OS=Homo sapiens OX=9606 GN=ANKRD34A PE=1 SV=6
A0A087WTW2	218	4.58	0.91	5.04	16.05	0.91	2.75	1.83	3.66	10.55	12.84	3.21	2.29	2.75	11.46	5.5	4.12	6.42	4.58	0	0.45	A0A087WTW2_HUMAN Golgin subfamily A member 4 OS=Homo sapiens OX=9606 GN=GOLGA4 PE=1 SV=1
A0A087WTW3	96	3.12	0	12.5	2.08	4.16	10.41	1.04	2.08	4.16	11.45	3.12	1.04	5.2	6.25	9.37	13.54	2.08	3.12	0	5.2	A0A087WTW3_HUMAN Protocadherin-18 OS=Homo sapiens OX=9606 GN=PCDH18 PE=1 SV=1
A0A087WTW4	921	3.04	3.04	8.14	14.54	2.06	4.66	1.52	1.73	5.1	10.74	1.08	1.3	6.4	6.94	6.94	9.66	2.49	5.97	0.32	4.23	A0A087WTW4_HUMAN Neuroblastoma breakpoint family member 14 OS=Homo sapiens OX=9606 GN=NBPF14 PE=4 SV=1
A0A087WTW5	1972	3.95	2.02	6.69	9.38	2.23	3.54	3.34	4.36	10.29	8.11	1.72	5.57	4.81	4.05	4.05	12.77	5.88	5.32	0.6	1.21	A0A087WTW5_HUMAN CASP8-associated protein 2 OS=Homo sapiens OX=9606 GN=CASP8AP2 PE=1 SV=1
A0A087WTW8	50	2	2	2	10	4	4	2	4	8	12	6	0	14	2	4	16	0	2	2	4	A0A087WTW8_HUMAN Calcium/calmodulin-dependent 3'
A0A087WTW9	455	6.59	1.09	6.59	7.47	4.39	3.73	1.53	5.71	8.35	8.13	2.19	2.85	4.61	6.37	6.59	7.69	4.83	5.71	2.19	3.29	A0A087WTW9_HUMAN Regulator of G-protein-signaling 6 OS=Homo sapiens OX=9606 GN=RGS6 PE=1 SV=1
A0A087WTX3	130	13.07	2.3	3.07	6.92	0	5.38	2.3	0	3.84	13.07	0.76	0.76	14.61	3.07	9.23	3.84	7.69	6.15	0	3.84	A0A087WTX3_HUMAN Tribbles homolog 3 (Fragment) OS=Homo sapiens OX=9606 GN=TRIB3 PE=1 SV=1
A0A087WTX6	43	4.65	2.32	11.62	6.97	4.65	0	0	9.3	0	16.27	2.32	4.65	4.65	0	2.32	9.3	9.3	6.97	0	2.32	A0A087WTX6_HUMAN Serpin B8 (Fragment) OS=Homo sapiens OX=9606 GN=SERPINB8 PE=4 SV=1
A0A087WTX8	42	14.28	0	0	14.28	0	0	4.76	4.76	7.14	9.52	4.76	4.76	11.9	9.52	2.38	0	7.14	2.38	0	2.38	A0A087WTX8_HUMAN Secretory carrier-associated membrane protein 1 (Fragment) OS=Homo sapiens OX=9606 GN=SCAMP1 PE=1 SV=1
A0A087WTX9	142	7.74	2.81	3.52	2.81	4.22	5.63	4.22	7.74	5.63	10.56	2.81	2.11	3.52	4.22	10.56	7.04	5.63	4.92	2.11	2.11	A0A087WTX9_HUMAN Ankyrin repeat domain-containing protein 20A4 OS=Homo sapiens OX=9606 GN=ANKRD20A4 PE=4 SV=1
A0A087WTY0	584	3.76	5.99	1.71	10.1	5.13	6.84	6.16	5.13	13.35	5.3	0.17	4.28	3.08	2.91	4.62	6.33	7.02	2.91	1.02	4.1	A0A087WTY0_HUMAN Zinc finger protein 732 OS=Homo sapiens OX=9606 GN=ZNF732 PE=4 SV=1
A0A087WTY1	94	5.31	1.06	3.19	7.44	2.12	4.25	5.31	2.12	14.89	3.19	3.19	5.31	8.51	5.31	9.57	11.7	3.19	0	1.06	3.19	A0A087WTY1_HUMAN Protein POLR1D
A0A087WTY2	119	9.24	1.68	4.2	2.52	6.72	5.04	0	0.84	0	14.28	1.68	3.36	5.88	6.72	5.88	15.96	4.2	3.36	3.36	5.04	A0A087WTY2_HUMAN Beta-hexosaminidase subunit alpha OS=Homo sapiens OX=9606 GN=HEXA PE=4 SV=1
A0A087WTY3	81	7.4	6.17	6.17	8.64	1.23	11.11	2.46	1.23	3.7	2.46	2.46	2.46	13.58	3.7	4.93	6.17	7.4	4.93	0	3.7	A0A087WTY3_HUMAN Short-chain dehydrogenase/reductase 3 (Fragment) OS=Homo sapiens OX=9606 GN=DHRS3 PE=1 SV=1
A0A087WTY4	175	4.57	1.14	2.85	18.28	0	2.85	2.28	3.42	15.42	16	2.85	3.42	0	7.42	3.42	6.28	5.71	2.28	0	1.71	A0A087WTY4_HUMAN Centromere protein F OS=Homo sapiens OX=9606 GN=CENPF PE=1 SV=1
A0A087WTY5	236	1.69	0.42	3.38	5.08	2.54	31.35	0.42	1.69	7.62	4.66	2.11	1.27	22.88	5.5	1.69	1.69	2.96	2.54	0	0.42	A0A087WTY5_HUMAN Collagen alpha-1(IV) chain (Fragment) OS=Homo sapiens OX=9606 GN=COL4A1 PE=1 SV=2
A0A087WTY6	215	7.44	5.58	3.25	8.83	2.79	8.37	5.11	3.25	3.25	9.3	3.25	1.86	10.69	5.58	2.32	6.97	3.72	6.04	1.39	0.93	A0A087WTY6_HUMAN Neuroblastoma suppressor of tumorigenicity 1 OS=Homo sapiens OX=9606 GN=NBL1 PE=1 SV=1
A0A087WTY7	468	7.05	1.28	6.83	5.55	6.62	7.26	2.13	5.76	6.62	7.9	1.28	3.84	5.12	5.34	3.2	5.76	5.12	5.12	3.2	4.91	A0A087WTY7_HUMAN Cytosolic beta-glucosidase OS=Homo sapiens OX=9606 GN=GBA3 PE=1 SV=1
A0A087WTY8	74	5.4	1.35	5.4	8.1	1.35	4.05	0	5.4	14.86	12.16	2.7	2.7	4.05	2.7	4.05	9.45	5.4	8.1	1.35	1.35	A0A087WTY8_HUMAN Protein FAM228B OS=Homo sapiens OX=9606 GN=FAM228B PE=4 SV=1
A0A087WTY9	103	8.73	0.97	4.85	18.44	1.94	2.91	1.94	4.85	3.88	10.67	3.88	4.85	4.85	3.88	7.76	6.79	1.94	4.85	0.97	0.97	A0A087WTY9_HUMAN MORF4 family-associated protein 1 OS=Homo sapiens OX=9606 GN=MRFAP1 PE=1 SV=1
A0A087WTZ3	134	11.94	5.97	4.47	5.22	2.23	8.95	2.23	2.98	3.73	12.68	0.74	3.73	4.47	1.49	5.97	12.68	4.47	2.98	2.23	0.74	A0A087WTZ3_HUMAN Mannosyltransferase OS=Homo sapiens OX=9606 GN=ALG9 PE=3 SV=1
A0A087WTZ4	61	4.91	0	3.27	4.91	1.63	8.19	3.27	6.55	4.91	16.39	3.27	9.83	3.27	3.27	6.55	11.47	1.63	4.91	0	0	A0A087WTZ4_HUMAN Uncharacterized protein (Fragment) OS=Homo sapiens OX=9606 PE=1 SV=1
A0A087WTZ5	238	10.92	0.84	2.94	14.7	1.68	6.72	0.42	2.1	4.2	9.66	2.52	0.42	7.14	7.56	13.86	5.04	2.52	5.04	0.42	1.26	A0A087WTZ5_HUMAN UBX domain-containing protein 1 OS=Homo sapiens OX=9606 GN=UBXN1 PE=1 SV=1
A0A087WTZ7	209	7.17	3.34	2.39	4.3	0.95	11.48	3.34	4.3	2.87	11.96	2.39	3.34	9.09	5.74	4.78	7.65	8.61	4.3	0.47	1.43	A0A087WTZ7_HUMAN Pleckstrin homology-like domain family B member 1 (Fragment) OS=Homo sapiens OX=9606 GN=PHLDB1 PE=1 SV=1
A0A087WTZ8	157	6.36	1.91	4.45	8.28	6.36	3.18	1.27	3.18	9.55	10.19	2.54	5.09	1.91	6.36	3.18	13.37	4.45	7	0	1.27	A0A087WTZ8_HUMAN E3 SUMO-protein ligase NSE2 OS=Homo sapiens OX=9606 GN=NSMCE2 PE=1 SV=1
A0A087WU01	22	13.63	9.09	0	0	4.54	18.18	0	9.09	0	13.63	4.54	4.54	0	0	0	0	4.54	4.54	9.09	4.54	A0A087WU01_HUMAN Secretory carrier-associated membrane protein 4 (Fragment) OS=Homo sapiens OX=9606 GN=SCAMP4 PE=4 SV=1
A0A087WU02	386	5.95	1.29	5.18	7.51	5.69	5.69	5.18	6.73	4.92	8.03	3.1	3.36	4.4	3.62	3.1	8.03	6.73	7.51	0.77	3.1	A0A087WU02_HUMAN Endoplasmic reticulum-Golgi intermediate compartment protein 2 OS=Homo sapiens OX=9606 GN=ERGIC2 PE=1 SV=1
A0A087WU03	57	3.5	0	7.01	12.28	5.26	3.5	1.75	8.77	10.52	7.01	7.01	8.77	1.75	8.77	0	8.77	0	1.75	1.75	1.75	A0A087WU03_HUMAN Heterogeneous nuclear ribonucleoprotein D-like OS=Homo sapiens OX=9606 GN=HNRNPDL PE=1 SV=1
A0A087WU04	20	5	0	0	0	10	15	0	5	0	10	0	10	5	5	5	0	20	5	0	0	A0A087WU04_HUMAN T cell receptor alpha joining 36 (Fragment) OS=Homo sapiens OX=9606 GN=TRAJ36 PE=4 SV=1
A0A087WU05	586	6.48	3.58	4.94	7.16	2.73	4.09	2.38	4.26	5.29	15.01	2.73	4.77	5.97	3.92	4.6	8.36	5.46	5.46	0.68	2.04	A0A087WU05_HUMAN C-Maf-inducing protein OS=Homo sapiens OX=9606 GN=CMIP PE=1 SV=1
A0A087WU06	439	7.28	1.82	4.78	4.1	3.64	5.69	2.27	2.96	3.64	12.3	1.13	3.18	5.69	6.37	9.11	9.79	6.15	5.92	1.13	2.96	A0A087WU06_HUMAN Gamma-tubulin complex component OS=Homo sapiens OX=9606 GN=TUBGCP3 PE=1 SV=1
A0A087WU07	62	8.06	3.22	4.83	6.45	3.22	11.29	3.22	1.61	6.45	9.67	6.45	1.61	3.22	6.45	4.83	6.45	0	4.83	3.22	4.83	A0A087WU07_HUMAN MICOS complex subunit MIC10 OS=Homo sapiens OX=9606 GN=MICOS10 PE=1 SV=1
A0A087WU08	281	7.82	1.77	4.62	4.98	2.84	6.04	3.55	4.62	7.11	7.47	2.84	4.27	4.62	4.62	3.55	6.76	7.47	8.89	2.13	3.91	A0A087WU08_HUMAN Haptoglobin OS=Homo sapiens OX=9606 GN=HP PE=1 SV=1
A0A087WU09	204	8.33	0.49	7.84	7.84	0	5.88	1.47	0.49	5.39	14.7	1.47	1.96	3.43	8.82	11.76	12.25	3.43	3.92	0	0.49	A0A087WU09_HUMAN Rootletin (Fragment) OS=Homo sapiens OX=9606 GN=CROCC PE=1 SV=1
A0A087WU10	70	8.57	2.85	2.85	5.71	4.28	8.57	2.85	1.42	8.57	5.71	1.42	4.28	8.57	2.85	20	2.85	2.85	4.28	0	1.42	A0A087WU10_HUMAN Nucleolar protein 16 OS=Homo sapiens OX=9606 GN=NOP16 PE=1 SV=1
A0A087WU11	88	11.36	4.54	4.54	2.27	2.27	13.63	0	1.13	1.13	14.77	3.4	1.13	10.22	3.4	3.4	7.95	6.81	6.81	0	1.13	A0A087WU11_HUMAN Serine protease inhibitor Kazal-type 2 OS=Homo sapiens OX=9606 GN=SPINK2 PE=4 SV=1
A0A087WU12	79	10.12	8.86	2.53	3.79	0	7.59	2.53	2.53	7.59	12.65	1.26	2.53	6.32	5.06	8.86	1.26	8.86	3.79	2.53	0	A0A087WU12_HUMAN Mediator of RNA polymerase II transcription subunit 16 (Fragment) OS=Homo sapiens OX=9606 GN=MED16 PE=1 SV=1
A0A087WU13	182	6.59	2.19	2.19	6.59	7.69	9.89	2.19	7.14	6.04	12.08	2.19	3.84	1.64	3.84	3.84	3.84	4.94	6.04	2.74	4.39	A0A087WU13_HUMAN Tetraspanin OS=Homo sapiens OX=9606 GN=CD9 PE=1 SV=1
A0A087WU14	206	10.67	2.42	2.42	2.91	8.73	5.82	1.45	5.33	3.88	8.73	3.39	5.33	4.36	4.85	3.39	7.76	5.33	6.79	2.91	2.91	A0A087WU14_HUMAN Secretory carrier-associated membrane protein (Fragment) OS=Homo sapiens OX=9606 GN=SCAMP1 PE=1 SV=1
A0A087WU18	662	8.15	1.05	4.83	5.58	2.71	6.94	1.96	4.22	4.38	10.12	1.96	2.71	9.51	5.13	4.68	10.72	8.15	4.83	0.45	1.81	A0A087WU18_HUMAN ETS-related transcription factor Elf-4 OS=Homo sapiens OX=9606 GN=ELF4 PE=1 SV=1
A0A087WU21	37	8.1	0	2.7	0	0	8.1	0	5.4	5.4	32.43	10.81	5.4	5.4	2.7	8.1	0	2.7	2.7	0	0	A0A087WU21_HUMAN Signal transducer CD24 OS=Homo sapiens OX=9606 GN=CD24 PE=4 SV=1
A0A087WU24	117	8.54	2.56	5.98	5.12	2.56	3.41	5.12	2.56	2.56	8.54	0	4.27	7.69	3.41	7.69	14.52	5.98	1.7	2.56	4.27	A0A087WU24_HUMAN Multiple epidermal growth factor-like domains protein 11 (Fragment) OS=Homo sapiens OX=9606 GN=MEGF11 PE=4 SV=1
A0A087WU25	200	4.5	2	5	4	2.5	10	1.5	7.5	5.5	12	4	2	6	3.5	2.5	9	7	5	2.5	4	A0A087WU25_HUMAN Acyl-coenzyme A synthetase ACSM2B
A0A087WU26	346	10.69	0.86	4.04	17.34	0.28	3.17	1.73	1.15	8.09	13.87	1.15	0.57	3.46	9.24	4.33	8.38	5.78	4.04	0.86	0.86	A0A087WU26_HUMAN Ribosome-binding protein 1 OS=Homo sapiens OX=9606 GN=RRBP1 PE=1 SV=1
A0A087WU27	171	11.11	3.5	2.33	8.77	5.84	9.35	2.33	0.58	2.92	11.69	0	0.58	10.52	4.09	7.01	4.67	4.09	6.43	0.58	3.5	A0A087WU27_HUMAN Aminopeptidase B (Fragment) OS=Homo sapiens OX=9606 GN=RNPEP PE=1 SV=1
A0A087WU28	73	1.36	1.36	4.1	4.1	5.47	10.95	5.47	8.21	9.58	9.58	4.1	8.21	2.73	1.36	12.32	1.36	0	2.73	2.73	4.1	A0A087WU28_HUMAN 39S ribosomal protein L51
A0A087WU29	148	4.72	0	4.72	8.78	2.02	3.37	3.37	9.45	3.37	6.08	2.02	1.35	7.43	2.7	4.05	14.18	11.48	8.1	0	2.7	A0A087WU29_HUMAN Glycophorin OS=Homo sapiens OX=9606 GN=GYPA PE=1 SV=1
A0A087WU30	577	3.63	2.42	6.58	15.77	2.94	3.46	2.59	2.59	5.54	10.74	1.73	2.42	5.71	6.93	4.5	9.35	2.94	5.71	0.69	3.63	A0A087WU30_HUMAN Neuroblastoma breakpoint family member 26 OS=Homo sapiens OX=9606 GN=NBPF26 PE=4 SV=1
A0A087WU31	791	8.47	2.27	4.55	5.18	5.3	7.83	2.02	7.96	4.55	9.86	2.78	3.03	4.8	1.51	4.8	6.57	5.81	6.57	2.4	3.66	A0A087WU31_HUMAN Chloride channel protein OS=Homo sapiens OX=9606 GN=CLCN3 PE=1 SV=1
A0A087WU33	473	10.35	0.63	4.65	6.13	2.11	9.93	3.38	2.11	2.95	10.78	2.32	1.47	8.03	4.22	9.51	10.99	3.38	3.59	0.84	2.53	A0A087WU33_HUMAN SRC kinase-signaling inhibitor 1 (Fragment) OS=Homo sapiens OX=9606 GN=SRCIN1 PE=1 SV=6
A0A087WU35	555	3.42	6.3	1.8	8.82	4.68	6.3	7.2	5.04	13.69	5.58	1.62	4.68	3.24	3.6	3.96	6.66	7.02	2.88	0.54	2.88	A0A087WU35_HUMAN Zinc finger protein 714 OS=Homo sapiens OX=9606 GN=ZNF714 PE=1 SV=1
A0A087WU36	347	8.93	2.01	5.47	5.47	2.3	9.51	3.74	3.45	4.89	7.49	1.44	2.3	8.35	6.34	6.05	4.61	3.74	8.35	2.88	2.59	A0A087WU36_HUMAN Plexin-B2 OS=Homo sapiens OX=9606 GN=PLXNB2 PE=1 SV=1
A0A087WU37	93	3.22	1.07	5.37	5.37	6.45	3.22	5.37	5.37	7.52	12.9	2.15	6.45	3.22	6.45	3.22	6.45	5.37	7.52	2.15	0	A0A087WU37_HUMAN COBW domain-containing protein 1 (Fragment) OS=Homo sapiens OX=9606 GN=CBWD1 PE=4 SV=1
A0A087WU39	201	5.97	2.98	5.47	3.98	0.99	7.96	4.47	6.96	4.47	7.96	1.49	3.48	5.97	4.97	6.46	12.43	5.97	5.47	0.99	1.49	A0A087WU39_HUMAN E3 ubiquitin-protein ligase parkin OS=Homo sapiens OX=9606 GN=PRKN PE=1 SV=1
A0A087WU40	86	6.97	0	8.13	6.97	5.81	5.81	2.32	2.32	1.16	5.81	3.48	4.65	9.3	5.81	1.16	13.95	4.65	2.32	1.16	8.13	A0A087WU40_HUMAN YTH domain-containing family protein 3 (Fragment) OS=Homo sapiens OX=9606 GN=YTHDF3 PE=1 SV=1
A0A087WU43	647	6.49	1.08	6.33	6.33	4.32	5.71	1.85	5.71	3.7	7.1	1.08	5.4	7.88	3.7	4.32	5.71	10.81	8.8	1.23	2.31	A0A087WU43_HUMAN Cadherin-1 OS=Homo sapiens OX=9606 GN=CDH1 PE=1 SV=1
A0A087WU44	963	7.16	0.72	6.74	7.06	2.8	7.47	1.14	3.32	6.64	8.61	2.38	4.56	6.43	4.88	5.39	9.13	6.12	5.71	1.03	2.59	A0A087WU44_HUMAN Chromodomain-helicase-DNA-binding protein 9 OS=Homo sapiens OX=9606 GN=CHD9 PE=1 SV=1
A0A087WU46	336	5.65	2.97	5.05	8.92	1.78	5.95	5.35	2.67	5.35	8.63	4.16	4.76	4.76	3.86	5.65	11.9	3.27	5.05	0	4.16	A0A087WU46_HUMAN DNA-binding protein Ikaros OS=Homo sapiens OX=9606 GN=IKZF1 PE=1 SV=1
A0A087WU48	18	16.66	0	5.55	0	5.55	11.11	0	5.55	0	5.55	5.55	0	11.11	0	5.55	0	11.11	11.11	5.55	0	A0A087WU48_HUMAN PDZ and LIM domain protein 2 (Fragment) OS=Homo sapiens OX=9606 GN=PDLIM2 PE=1 SV=1
A0A087WU50	181	7.73	6.62	2.2	2.76	1.65	4.97	4.97	1.65	4.97	7.73	1.1	2.76	11.04	4.97	10.49	16.57	4.41	1.65	1.1	0.55	A0A087WU50_HUMAN Spermatogenesis-associated protein 3 OS=Homo sapiens OX=9606 GN=SPATA3 PE=1 SV=1
A0A087WU51	205	6.82	0.48	5.36	9.26	3.9	3.9	2.43	2.92	8.29	9.75	1.95	1.46	4.39	9.26	6.34	7.8	6.34	5.85	0.48	2.43	A0A087WU51_HUMAN Protein FAM92B (Fragment) OS=Homo sapiens OX=9606 GN=FAM92B PE=1 SV=1
A0A087WU52	151	6.62	3.31	3.31	12.58	3.97	1.98	1.32	3.97	2.64	8.6	3.97	6.62	6.62	5.96	7.28	4.63	4.63	7.28	0.66	3.97	A0A087WU52_HUMAN Cytoplasmic FMR1-interacting protein 1 (Fragment) OS=Homo sapiens OX=9606 GN=CYFIP1 PE=1 SV=1
A0A087WU53	367	7.9	2.17	2.99	3.26	6.26	6.81	2.17	5.44	4.9	8.71	5.17	4.63	4.63	3.26	7.35	7.08	3.81	8.44	2.17	2.72	A0A087WU53_HUMAN Magnesium transporter protein 1 OS=Homo sapiens OX=9606 GN=MAGT1 PE=1 SV=1
A0A087WU54	71	5.63	0	5.63	12.67	4.22	1.4	0	9.85	1.4	7.04	2.81	4.22	8.45	8.45	7.04	8.45	1.4	8.45	0	2.81	A0A087WU54_HUMAN Aldehyde dehydrogenase family 3 member B1 (Fragment) OS=Homo sapiens OX=9606 GN=ALDH3B1 PE=1 SV=1
A0A087WU55	176	6.81	1.7	2.84	7.38	2.84	5.68	2.27	2.84	4.54	10.79	2.27	5.11	6.25	6.25	5.68	6.25	6.25	8.52	1.13	4.54	A0A087WU55_HUMAN Unconventional myosin-XIX (Fragment) OS=Homo sapiens OX=9606 GN=MYO19 PE=1 SV=6
A0A087WU57	432	9.72	2.77	4.62	6.94	5.32	5.78	3.47	5.32	4.86	9.72	3.47	3	4.62	3	6.01	5.55	3.93	6.71	2.08	3	A0A087WU57_HUMAN Aromatic-L-amino-acid decarboxylase OS=Homo sapiens OX=9606 GN=DDC PE=1 SV=1
A0A087WU58	122	3.27	1.63	4.09	4.09	5.73	6.55	2.45	4.91	4.91	7.37	3.27	4.09	4.91	3.27	6.55	17.21	5.73	5.73	1.63	1.63	A0A087WU58_HUMAN Tubulin polyglutamylase TTLL11 (Fragment) OS=Homo sapiens OX=9606 GN=TTLL11 PE=4 SV=1
A0A087WU59	83	8.43	0	8.43	9.63	3.61	4.81	2.4	3.61	4.81	10.84	1.2	3.61	7.22	4.81	7.22	9.63	0	7.22	0	2.4	A0A087WU59_HUMAN Protocadherin gamma-C4 (Fragment) OS=Homo sapiens OX=9606 GN=PCDHGC4 PE=1 SV=1
A0A087WU62	256	7.42	1.56	4.68	7.42	4.68	4.29	2.73	6.64	8.59	7.03	2.73	1.56	9.37	5.07	5.85	5.07	5.07	5.46	1.56	3.12	A0A087WU62_HUMAN 39S ribosomal protein L45
A0A087WU63	102	6.86	0	3.92	1.96	6.86	13.72	2.94	1.96	0	3.92	3.92	3.92	10.78	6.86	0	14.7	6.86	0.98	1.96	7.84	A0A087WU63_HUMAN YTH domain-containing family protein 3 (Fragment) OS=Homo sapiens OX=9606 GN=YTHDF3 PE=1 SV=1
A0A087WU64	1461	5.88	2.12	7.11	8.07	3.96	5.27	1.71	5.61	9.37	9.1	2.32	3.96	5.13	4.58	3.9	6.09	4.38	6.91	0.88	3.55	A0A087WU64_HUMAN DNA polymerase OS=Homo sapiens OX=9606 GN=POLA1 PE=1 SV=1
A0A087WU65	447	5.59	1.34	3.8	7.38	3.35	5.14	2.46	4.02	6.93	12.75	2.23	5.59	3.8	4.69	6.26	7.6	4.92	8.05	0.44	3.57	A0A087WU65_HUMAN Vacuolar protein sorting-associated protein 45 OS=Homo sapiens OX=9606 GN=VPS45 PE=1 SV=1
A0A087WU66	73	8.21	1.36	10.95	4.1	2.73	9.58	0	8.21	9.58	10.95	2.73	4.1	1.36	1.36	1.36	5.47	6.84	5.47	2.73	2.73	A0A087WU66_HUMAN COBW domain-containing protein 6 (Fragment) OS=Homo sapiens OX=9606 GN=CBWD6 PE=4 SV=1
A0A087WU67	350	7.42	2.28	2	6	5.14	5.42	5.42	3.42	2.85	15.71	3.14	2.85	5.71	1.71	6.28	6.57	5.14	7.71	2.28	2.85	A0A087WU67_HUMAN Fatty acid desaturase 6 OS=Homo sapiens OX=9606 GN=FADS6 PE=1 SV=1
A0A087WU68	227	16.74	1.32	4.84	1.32	3.52	5.28	1.76	4.4	3.96	11.01	1.32	7.04	5.28	5.72	2.64	9.69	4.84	6.6	0	2.2	A0A087WU68_HUMAN Polypyrimidine tract-binding protein 1 (Fragment) OS=Homo sapiens OX=9606 GN=PTBP1 PE=1 SV=1
A0A087WU70	225	14.22	3.55	4	2.66	2.22	4.44	2.66	0.88	2.66	13.77	0.44	2.22	6.22	3.11	16.44	8.44	3.11	4	2.66	2.22	A0A087WU70_HUMAN Carbohydrate sulfotransferase OS=Homo sapiens OX=9606 GN=CHST13 PE=1 SV=1
A0A087WU71	133	5.26	6.01	7.51	6.76	6.76	3	3.75	3	7.51	7.51	4.51	3.75	9.02	3	3.75	7.51	6.76	0.75	0	3.75	A0A087WU71_HUMAN Transcriptional adapter 2-alpha (Fragment) OS=Homo sapiens OX=9606 GN=TADA2A PE=1 SV=1
A0A087WU73	882	8.61	0.79	4.53	6.57	1.7	6.12	2.04	2.72	5.55	11.9	1.7	1.7	12.35	7.59	3.4	12.24	4.87	4.42	0.22	0.9	A0A087WU73_HUMAN Myocardin-related transcription factor A OS=Homo sapiens OX=9606 GN=MRTFA PE=1 SV=1
A0A087WU76	182	11.53	0.54	2.19	4.94	3.84	7.14	4.39	4.39	6.59	10.98	7.14	3.29	2.19	2.74	2.19	6.59	4.39	9.89	0	4.94	A0A087WU76_HUMAN Corticosteroid 11-beta-dehydrogenase isozyme 1 (Fragment) OS=Homo sapiens OX=9606 GN=HSD11B1 PE=1 SV=1
A0A087WU77	150	2.66	1.33	6	12	4	6.66	6.66	2	2.66	10	2	2.66	6.66	4	1.33	15.33	5.33	4.66	2	2	A0A087WU77_HUMAN Cyclic AMP-responsive element-binding protein 3-like protein 2 OS=Homo sapiens OX=9606 GN=CREB3L2 PE=1 SV=1
A0A087WU78	1447	6.97	1.38	6.01	6.42	2.48	4.56	3.38	3.93	5.45	6.84	1.03	4.49	8.43	4.14	6.21	15.82	6.28	4	0.48	1.58	A0A087WU78_HUMAN Nance-Horan syndrome protein OS=Homo sapiens OX=9606 GN=NHS PE=1 SV=1
A0A087WU80	749	6	4.67	3.87	7.34	4.13	5.6	3.73	3.6	5.74	8.54	2.4	4.8	7.07	4.8	6.94	7.07	6.27	3.87	1.33	2.13	A0A087WU80_HUMAN Tumor necrosis factor alpha-induced protein 3 OS=Homo sapiens OX=9606 GN=TNFAIP3 PE=1 SV=1
A0A087WU81	192	8.85	5.2	4.16	3.64	3.64	12.5	2.08	5.72	7.29	5.72	1.04	3.64	5.2	1.56	3.12	6.25	6.25	12.5	0	1.56	A0A087WU81_HUMAN Alcohol dehydrogenase 1C (Fragment) OS=Homo sapiens OX=9606 GN=ADH1C PE=1 SV=1
A0A087WU82	49	2.04	0	4.08	6.12	0	8.16	0	6.12	12.24	10.2	10.2	6.12	6.12	2.04	8.16	6.12	0	2.04	4.08	6.12	A0A087WU82_HUMAN TBC1 domain family member 3B (Fragment) OS=Homo sapiens OX=9606 GN=TBC1D3B PE=4 SV=1
A0A087WU83	103	10.67	0.97	1.94	1.94	3.88	12.62	0.97	0.97	1.94	13.59	6.79	0.97	3.88	2.91	5.82	11.65	2.91	7.76	2.91	4.85	A0A087WU83_HUMAN Transmembrane protein 14B OS=Homo sapiens OX=9606 GN=TMEM14B PE=4 SV=1
A0A087WU84	366	6.28	3.27	5.19	2.45	6.01	3.55	1.09	9.83	3.55	9.56	3.55	3.55	5.46	1.63	5.19	8.46	6.01	10.1	1.36	3.82	A0A087WU84_HUMAN Kappa-type opioid receptor OS=Homo sapiens OX=9606 GN=OPRK1 PE=3 SV=1
A0A087WU85	163	14.72	4.9	1.22	1.22	4.9	8.58	1.84	4.9	2.45	14.72	4.29	2.45	3.68	0.61	3.06	7.36	4.9	9.2	1.84	3.06	A0A087WU85_HUMAN Major facilitator superfamily domain-containing protein 12 (Fragment) OS=Homo sapiens OX=9606 GN=MFSD12 PE=1 SV=1
A0A087WU87	88	11.36	0	1.13	2.27	2.27	11.36	2.27	1.13	1.13	10.22	0	4.54	5.68	2.27	6.81	19.31	11.36	3.4	0	2.27	A0A087WU87_HUMAN Signal transducer CD24 (Fragment) OS=Homo sapiens OX=9606 GN=CD24 PE=1 SV=1
A0A087WU88	129	5.42	0.77	2.32	6.97	4.65	6.2	2.32	3.87	5.42	10.85	3.1	5.42	5.42	4.65	4.65	8.52	6.2	6.97	1.55	4.65	A0A087WU88_HUMAN Potassium voltage-gated channel subfamily E member 1B OS=Homo sapiens OX=9606 GN=KCNE1B PE=4 SV=1
A0A087WU89	276	10.5	2.17	3.62	13.4	0.36	14.85	1.81	1.08	2.17	9.05	1.08	1.08	8.33	3.26	13.04	6.15	1.44	3.26	2.17	0.72	A0A087WU89_HUMAN Uncharacterized protein C11orf95 (Fragment) OS=Homo sapiens OX=9606 GN=C11orf95 PE=1 SV=1
A0A087WU90	130	5.38	2.3	5.38	5.38	5.38	3.84	1.53	3.84	3.07	10	1.53	4.61	4.61	5.38	1.53	13.07	6.92	10	1.53	4.61	A0A087WU90_HUMAN Low affinity immunoglobulin gamma Fc region receptor III-B OS=Homo sapiens OX=9606 GN=FCGR3B PE=1 SV=1
A0A087WU93	663	7.39	1.96	7.08	7.39	2.26	3.46	1.65	6.18	6.93	12.82	2.26	5.12	4.97	3.92	3.77	6.03	4.52	8.74	0.45	3.01	A0A087WU93_HUMAN AP-2 complex subunit beta (Fragment) OS=Homo sapiens OX=9606 GN=AP2B1 PE=1 SV=1
A0A087WU95	238	6.72	0.84	2.94	3.78	2.94	3.36	1.26	5.04	5.88	13.44	1.26	3.36	4.62	10.5	4.2	7.56	8.4	10.08	0.84	2.94	A0A087WU95_HUMAN Protein FAM171B OS=Homo sapiens OX=9606 GN=FAM171B PE=1 SV=1
A0A087WU97	299	6.68	1.33	5.68	15.05	1.67	5.01	2.34	2.67	8.36	8.69	1.33	4.34	4.34	9.03	5.35	8.02	2.67	5.01	0.66	1.67	A0A087WU97_HUMAN Neuroblastoma breakpoint family member 20 OS=Homo sapiens OX=9606 GN=NBPF20 PE=4 SV=1
A0A087WU98	79	5.06	0	3.79	3.79	5.06	5.06	0	5.06	6.32	11.39	3.79	7.59	5.06	5.06	10.12	10.12	8.86	3.79	0	0	A0A087WU98_HUMAN Protein FAM122C OS=Homo sapiens OX=9606 GN=FAM122C PE=1 SV=1
A0A087WUA0	289	5.53	2.76	6.57	6.92	2.07	4.15	1.73	5.19	6.92	11.07	2.76	5.88	3.8	4.49	7.95	7.26	3.8	7.95	1.73	1.38	A0A087WUA0_HUMAN Fibrinogen alpha chain OS=Homo sapiens OX=9606 GN=FGA PE=1 SV=1
A0A087WUA1	112	8.03	0	5.35	9.82	4.46	11.6	5.35	8.03	4.46	3.57	5.35	3.57	5.35	0.89	7.14	2.67	1.78	7.14	0.89	3.57	A0A087WUA1_HUMAN Acetyl-CoA carboxylase 2 (Fragment) OS=Homo sapiens OX=9606 GN=ACACB PE=1 SV=1
A0A087WUA4	229	4.36	1.74	3.05	10.04	3.93	5.67	0.43	5.24	6.11	13.1	0.87	2.62	6.11	5.24	6.11	9.17	6.98	6.55	0.87	1.74	A0A087WUA4_HUMAN UBX domain-containing protein 8 OS=Homo sapiens OX=9606 GN=UBXN8 PE=1 SV=1
A0A087WUA6	98	12.24	2.04	2.04	12.24	2.04	12.24	3.06	0	4.08	12.24	2.04	0	8.16	4.08	7.14	6.12	2.04	5.1	2.04	1.02	A0A087WUA6_HUMAN YjeF N-terminal domain-containing protein 3 OS=Homo sapiens OX=9606 GN=YJEFN3 PE=1 SV=1
A0A087WUA7	1266	4.02	3.39	4.58	6.24	3.39	3.15	4.81	4.97	8.68	8.84	1.1	6.08	5.92	6	4.26	12.32	6.16	3.47	0.39	2.13	A0A087WUA7_HUMAN Zinc finger protein 804B OS=Homo sapiens OX=9606 GN=ZNF804B PE=4 SV=1
A0A087WUA8	1681	6.48	0.83	6.9	6.84	3.5	5.94	1.54	7.07	3.8	8.2	1.84	5.17	7.19	3.39	5.11	5.41	7.55	8.68	0.35	4.1	A0A087WUA8_HUMAN Protocadherin-15 OS=Homo sapiens OX=9606 GN=PCDH15 PE=1 SV=1
A0A087WUB0	86	5.81	1.16	4.65	4.65	3.48	8.13	1.16	1.16	3.48	2.32	3.48	2.32	10.46	2.32	5.81	15.11	15.11	4.65	0	4.65	A0A087WUB0_HUMAN E3 ubiquitin-protein ligase TRAF7 OS=Homo sapiens OX=9606 GN=TRAF7 PE=1 SV=1
A0A087WUB1	1054	6.35	3.13	4.36	9.1	3.03	5.59	3.51	3.03	3.98	9.1	3.03	3.13	7.3	6.73	4.74	11.29	5.78	4.55	0.94	1.23	A0A087WUB1_HUMAN Protein ITPRID1 OS=Homo sapiens OX=9606 GN=ITPRID1 PE=1 SV=1
A0A087WUB2	246	5.28	4.06	3.65	1.21	6.09	4.06	1.62	12.6	4.06	15.44	2.43	3.65	4.47	2.84	4.87	6.5	5.69	7.72	0.81	2.84	A0A087WUB2_HUMAN Olfactory receptor 56A5 OS=Homo sapiens OX=9606 GN=OR56A5 PE=3 SV=1
A0A087WUB7	53	5.66	0	3.77	3.77	3.77	13.2	5.66	0	0	7.54	1.88	1.88	13.2	5.66	9.43	7.54	9.43	5.66	1.88	0	A0A087WUB7_HUMAN Neuroblastoma breakpoint family member 3 OS=Homo sapiens OX=9606 GN=NBPF3 PE=4 SV=1
A0A087WUB9	568	4.22	1.4	7.04	12.67	2.99	5.1	2.64	5.63	6.33	13.38	3.87	4.75	2.46	4.57	7.04	4.75	3.52	5.8	0.17	1.58	A0A087WUB9_HUMAN Beta-catenin-like protein 1 OS=Homo sapiens OX=9606 GN=CTNNBL1 PE=1 SV=1
A0A087WUC0	73	5.47	0	6.84	9.58	1.36	1.36	2.73	5.47	8.21	12.32	4.1	1.36	12.32	2.73	6.84	9.58	2.73	2.73	0	4.1	A0A087WUC0_HUMAN Dematin (Fragment) OS=Homo sapiens OX=9606 GN=DMTN PE=1 SV=2
A0A087WUC2	128	10.93	0	5.46	2.34	2.34	14.06	0.78	1.56	7.81	5.46	3.12	7.03	6.25	7.03	4.68	7.81	7.81	1.56	1.56	2.34	A0A087WUC2_HUMAN Protocadherin gamma-C4 OS=Homo sapiens OX=9606 GN=PCDHGC4 PE=4 SV=1
A0A087WUC4	170	7.05	5.29	3.52	4.11	3.52	12.94	2.35	4.7	6.47	5.88	1.17	3.52	5.88	1.76	2.94	7.05	7.64	12.35	0	1.76	A0A087WUC4_HUMAN Alcohol dehydrogenase 1C (Fragment) OS=Homo sapiens OX=9606 GN=ADH1C PE=1 SV=1
A0A087WUC5	77	2.59	3.89	2.59	5.19	3.89	5.19	2.59	7.79	5.19	12.98	1.29	10.38	2.59	1.29	2.59	9.09	6.49	11.68	0	2.59	A0A087WUC5_HUMAN Protocadherin-11 Y-linked (Fragment) OS=Homo sapiens OX=9606 GN=PCDH11Y PE=4 SV=1
A0A087WUC6	227	7.04	2.2	7.92	3.96	4.84	8.81	1.76	7.48	9.69	8.37	2.64	1.32	3.08	1.76	3.96	10.13	4.84	4.84	1.76	3.52	A0A087WUC6_HUMAN Signal peptidase complex subunit 2 OS=Homo sapiens OX=9606 GN=SPCS2 PE=1 SV=1
A0A087WUC7	37	2.7	5.4	5.4	0	0	2.7	2.7	0	10.81	10.81	10.81	8.1	0	2.7	18.91	0	0	10.81	2.7	2.7	A0A087WUC7_HUMAN Protocadherin-15 (Fragment) OS=Homo sapiens OX=9606 GN=PCDH15 PE=4 SV=1
A0A087WUC8	232	5.17	2.15	5.17	7.75	3.87	6.03	3.44	5.6	6.03	9.91	3.01	3.01	6.46	3.01	3.01	10.34	6.89	3.44	2.15	3.44	A0A087WUC8_HUMAN Tubulin polyglutamylase complex subunit 2 OS=Homo sapiens OX=9606 GN=TPGS2 PE=1 SV=1
A0A087WUC9	211	6.16	2.36	3.79	1.89	4.26	6.16	3.79	6.16	4.73	16.11	2.36	2.84	5.68	2.84	6.63	6.16	5.68	5.68	4.26	2.36	A0A087WUC9_HUMAN Cytochrome P450 4F8 (Fragment) OS=Homo sapiens OX=9606 GN=CYP4F8 PE=1 SV=1
A0A087WUD0	183	14.75	3.27	1.09	2.73	3.27	10.92	2.18	0.54	1.09	10.92	0.54	1.09	15.84	2.18	15.3	9.28	1.63	1.63	1.63	0	A0A087WUD0_HUMAN cAMP and cAMP-inhibited cGMP 3'
A0A087WUD2	685	6.56	1.75	6.27	5.83	2.77	4.96	3.5	4.08	5.98	8.9	2.48	4.08	7.73	6.42	4.67	8.75	5.25	5.98	0.58	3.35	A0A087WUD2_HUMAN Enhancer of filamentation 1 OS=Homo sapiens OX=9606 GN=NEDD9 PE=1 SV=1
A0A087WUD3	83	4.81	1.2	2.4	4.81	3.61	7.22	3.61	4.81	3.61	12.04	6.02	1.2	9.63	1.2	3.61	4.81	4.81	12.04	1.2	7.22	A0A087WUD3_HUMAN Oligosaccharyltransferase complex subunit OSTC OS=Homo sapiens OX=9606 GN=OSTC PE=1 SV=1
A0A087WUD4	558	7.52	3.22	4.3	5.73	2.5	5.19	5.01	2.68	5.73	10.39	2.5	3.58	5.01	6.98	6.09	7.52	5.55	5.73	1.25	3.4	A0A087WUD4_HUMAN Ubiquitin carboxyl-terminal hydrolase OS=Homo sapiens OX=9606 GN=USP17L21 PE=3 SV=1
A0A087WUD7	440	11.13	2.72	3.4	6.13	3.18	6.36	4.09	2.72	4.54	13.86	2.5	3.86	4.54	4.31	4.09	5.9	5.45	8.63	1.13	1.36	A0A087WUD7_HUMAN Sec1 family domain-containing protein 2 OS=Homo sapiens OX=9606 GN=SCFD2 PE=1 SV=1
A0A087WUD8	412	8.98	4.85	2.91	8.73	1.94	10.19	3.15	1.94	5.82	5.82	2.18	1.69	7.76	4.61	10.19	7.76	2.91	4.85	1.69	1.94	A0A087WUD8_HUMAN Vascular endothelial growth factor A OS=Homo sapiens OX=9606 GN=VEGFA PE=1 SV=1
A0A087WUD9	133	6.01	0	3.75	5.26	2.25	4.51	0.75	4.51	2.25	12.78	1.5	4.51	9.77	6.01	3	10.52	18.79	3	0	0.75	A0A087WUD9_HUMAN Plasma protease C1 inhibitor OS=Homo sapiens OX=9606 GN=SERPING1 PE=1 SV=1
A0A087WUE0	100	6	4	4	7	2	9	2	4	5	11	2	5	6	3	5	5	9	9	0	2	A0A087WUE0_HUMAN Dehydrogenase/reductase SDR family member 12 (Fragment) OS=Homo sapiens OX=9606 GN=DHRS12 PE=4 SV=1
A0A087WUE3	116	6.03	2.58	5.17	3.44	2.58	7.75	2.58	3.44	5.17	12.06	5.17	1.72	4.31	8.62	3.44	8.62	6.89	6.03	0	4.31	A0A087WUE3_HUMAN Protein Mdm4 OS=Homo sapiens OX=9606 GN=MDM4 PE=1 SV=1
A0A087WUE4	874	9.15	2.17	3.31	4.8	2.63	8.12	3.2	1.6	4.91	7.78	2.17	2.97	9.95	6.17	6.75	10.75	4.69	3.77	1.14	3.89	A0A087WUE4_HUMAN Leukocyte receptor cluster member 8 OS=Homo sapiens OX=9606 GN=LENG8 PE=1 SV=1
A0A087WUE5	95	3.15	4.21	3.15	4.21	1.05	2.1	1.05	5.26	7.36	11.57	0	9.47	9.47	4.21	6.31	3.15	7.36	9.47	2.1	4.21	A0A087WUE5_HUMAN C-C motif chemokine (Fragment) OS=Homo sapiens OX=9606 GN=CCL16 PE=1 SV=1
A0A087WUE6	1542	5.64	1.55	5.57	10.57	2.72	4.99	2.26	3.89	6.8	9.14	2.72	3.76	9.2	4.99	4.02	8.56	5.77	6.35	0.64	0.77	A0A087WUE6_HUMAN GON-4-like protein OS=Homo sapiens OX=9606 GN=GON4L PE=1 SV=1
A0A087WUE7	71	4.22	8.45	4.22	7.04	8.45	1.4	2.81	5.63	15.49	11.26	0	4.22	0	2.81	5.63	8.45	1.4	4.22	1.4	1.4	A0A087WUE7_HUMAN Protein SCAF11 (Fragment) OS=Homo sapiens OX=9606 GN=SCAF11 PE=1 SV=1
A0A087WUE9	1058	8.12	1.22	5	7.08	2.55	4.44	2.26	5.86	6.52	14.17	2.36	2.93	6.52	4.72	4.91	7.18	4.82	6.71	0.56	1.98	A0A087WUE9_HUMAN Symplekin OS=Homo sapiens OX=9606 GN=SYMPK PE=1 SV=1
A0A087WUF3	220	11.36	2.72	4.09	4.09	2.72	8.63	6.36	4.54	2.72	5	1.36	3.18	9.54	6.36	4.54	5.45	3.18	7.72	1.81	4.09	A0A087WUF3_HUMAN Mothers against decapentaplegic homolog 4 (Fragment) OS=Homo sapiens OX=9606 GN=SMAD4 PE=1 SV=1
A0A087WUF5	541	4.99	2.77	6.46	14.97	1.66	3.32	2.58	2.95	6.83	9.61	1.47	3.69	4.99	8.13	4.8	9.79	3.14	5.91	0.36	1.47	A0A087WUF5_HUMAN Neuroblastoma breakpoint family member 11 OS=Homo sapiens OX=9606 GN=NBPF11 PE=4 SV=1
A0A087WUF6	288	9.72	2.08	3.47	4.51	2.77	16.31	1.38	2.43	4.86	6.25	1.38	2.43	8.33	1.73	14.23	6.25	4.16	4.51	0.69	2.43	A0A087WUF6_HUMAN Fibroblast growth factor OS=Homo sapiens OX=9606 GN=FGF2 PE=1 SV=2
A0A087WUF8	169	11.83	0.59	4.14	7.1	3.55	5.32	1.77	3.55	4.73	16.56	1.18	4.14	5.32	5.32	7.1	4.14	2.95	7.69	1.77	1.18	A0A087WUF8_HUMAN Aldehyde dehydrogenase family 3 member B1 OS=Homo sapiens OX=9606 GN=ALDH3B1 PE=1 SV=1
A0A087WUF9	619	9.04	2.26	3.55	4.36	4.2	7.75	1.93	7.59	3.55	11.3	3.23	3.06	6.13	3.39	5	6.46	5.97	8.56	0.8	1.77	A0A087WUF9_HUMAN Amino acid transporter OS=Homo sapiens OX=9606 GN=SLC1A7 PE=3 SV=1
A0A087WUG0	60	6.66	0	1.66	1.66	1.66	5	1.66	8.33	0	8.33	0	8.33	13.33	6.66	3.33	20	10	1.66	1.66	0	A0A087WUG0_HUMAN Tubulin polyglutamylase TTLL5 (Fragment) OS=Homo sapiens OX=9606 GN=TTLL5 PE=4 SV=1
A0A087WUG3	164	12.19	2.43	5.48	8.53	1.82	11.58	2.43	4.26	7.92	5.48	3.65	3.65	4.26	3.65	4.26	3.65	3.65	10.36	0	0.6	A0A087WUG3_HUMAN Isoaspartyl peptidase/L-asparaginase OS=Homo sapiens OX=9606 GN=ASRGL1 PE=1 SV=1
A0A087WUG5	30	3.33	0	10	23.33	6.66	6.66	0	0	6.66	13.33	3.33	0	6.66	6.66	0	6.66	0	3.33	0	3.33	A0A087WUG5_HUMAN 26S proteasome complex subunit SEM1 OS=Homo sapiens OX=9606 GN=SEM1 PE=1 SV=1
A0A087WUG6	128	1.56	2.34	7.81	7.81	4.68	5.46	2.34	3.12	5.46	15.62	3.9	4.68	0.78	4.68	7.03	8.59	5.46	3.9	0.78	3.9	A0A087WUG6_HUMAN Chorionic somatomammotropin hormone 1 OS=Homo sapiens OX=9606 GN=CSH1 PE=3 SV=1
A0A087WUG7	225	4	2.22	2.22	4.44	3.55	6.66	3.55	3.55	4	13.33	1.33	4.44	4.88	4.44	4.44	9.33	9.33	7.55	3.11	3.55	A0A087WUG7_HUMAN High affinity immunoglobulin gamma Fc receptor IB OS=Homo sapiens OX=9606 GN=FCGR1B PE=1 SV=1
A0A087WUG8	66	3.03	1.51	7.57	3.03	7.57	7.57	3.03	6.06	7.57	6.06	0	4.54	4.54	3.03	9.09	10.6	3.03	6.06	3.03	1.51	A0A087WUG8_HUMAN Tubulin polyglutamylase TTLL11 (Fragment) OS=Homo sapiens OX=9606 GN=TTLL11 PE=4 SV=1
A0A087WUG9	652	7.05	1.99	5.21	3.52	4.44	9.81	3.06	2.6	3.83	10.88	1.38	4.44	5.21	4.14	5.36	9.66	5.06	6.44	2.6	3.22	A0A087WUG9_HUMAN Contactin-associated protein-like 3B OS=Homo sapiens OX=9606 GN=CNTNAP3B PE=4 SV=1
A0A087WUH1	746	7.5	4.28	4.15	6.43	3.21	8.57	2.68	2.41	4.15	11.12	1.07	1.47	7.37	5.49	7.5	6.3	5.89	7.23	0.8	2.27	A0A087WUH1_HUMAN Tripartite motif-containing protein 46 OS=Homo sapiens OX=9606 GN=TRIM46 PE=1 SV=1
A0A087WUH4	164	4.26	1.82	8.53	10.36	0.6	3.65	9.75	1.82	5.48	1.21	0.6	3.65	3.04	4.87	14.02	14.02	3.04	4.26	1.21	3.65	A0A087WUH4_HUMAN Voltage-dependent L-type calcium channel subunit beta-2 OS=Homo sapiens OX=9606 GN=CACNB2 PE=1 SV=1
A0A087WUH5	13	30.76	0	0	0	0	0	0	0	0	7.69	7.69	0	15.38	7.69	15.38	7.69	7.69	0	0	0	A0A087WUH5_HUMAN Solute carrier family 2
A0A087WUH9	671	5.66	2.83	5.21	6.55	3.57	5.21	3.72	5.21	7	9.98	2.98	3.57	5.36	4.17	6.11	7	6.25	4.61	0.59	4.32	A0A087WUH9_HUMAN Serine/threonine-protein kinase PLK OS=Homo sapiens OX=9606 GN=PLK2 PE=1 SV=1
A0A087WUI2	261	5.74	0.38	6.13	14.17	4.21	6.13	2.68	5.74	6.89	6.13	4.59	1.53	2.68	2.68	6.51	4.21	7.66	9.57	0.38	1.91	A0A087WUI2_HUMAN Heterogeneous nuclear ribonucleoproteins A2/B1 OS=Homo sapiens OX=9606 GN=HNRNPA2B1 PE=1 SV=1
A0A087WUI4	282	7.8	2.83	5.67	3.19	1.41	7.8	3.9	3.9	2.83	10.99	2.12	2.48	9.21	5.67	5.67	3.9	3.9	9.57	3.19	3.9	A0A087WUI4_HUMAN Tryptase beta-2 OS=Homo sapiens OX=9606 GN=TPSB2 PE=1 SV=1
A0A087WUI6	698	4.87	1	5.01	14.46	1.86	0.71	2.14	4.44	8.88	14.04	1.71	4.87	0.85	8.73	7.59	6.44	4.72	4.29	0	3.29	A0A087WUI6_HUMAN Progesterone-induced-blocking factor 1 OS=Homo sapiens OX=9606 GN=PIBF1 PE=1 SV=1
A0A087WUI7	1847	5.95	1.51	4.65	5.57	2.49	6.76	1.51	6.71	4.81	7.63	1.67	4.6	6.17	4.43	5.79	10.28	7.68	6.76	1.4	3.51	A0A087WUI7_HUMAN Down syndrome cell adhesion molecule OS=Homo sapiens OX=9606 GN=DSCAM PE=1 SV=1
A0A087WUI8	399	7.51	2	2.75	5.51	4.01	9.02	3.5	5.51	2.25	10.52	1	2.25	8.27	5.76	5.51	7.26	5.51	7.26	1.75	2.75	A0A087WUI8_HUMAN Mannose-1-phosphate guanyltransferase alpha OS=Homo sapiens OX=9606 GN=GMPPA PE=1 SV=1
A0A087WUJ1	252	14.68	2.77	3.96	4.36	0.39	6.34	2.38	1.19	3.17	13.88	0.79	0.79	9.12	4.36	9.92	7.53	5.15	5.55	1.58	1.98	A0A087WUJ1_HUMAN Lck-interacting transmembrane adapter 1 (Fragment) OS=Homo sapiens OX=9606 GN=LIME1 PE=1 SV=6
A0A087WUJ2	186	5.91	0.53	8.06	20.43	1.07	1.07	4.3	3.22	6.98	5.91	2.15	3.22	7.52	5.37	2.15	4.83	4.83	9.67	0	2.15	A0A087WUJ2_HUMAN Aspartyl/asparaginyl beta-hydroxylase (Fragment) OS=Homo sapiens OX=9606 GN=ASPH PE=1 SV=1
A0A087WUJ3	201	2.98	2.48	6.46	8.95	4.97	2.98	3.98	3.48	5.47	9.95	2.98	5.47	2.98	5.47	7.46	11.94	2.48	5.47	1.49	2.48	A0A087WUJ3_HUMAN Sorting nexin-10 OS=Homo sapiens OX=9606 GN=SNX10 PE=1 SV=1
A0A087WUJ4	517	10.25	1.93	2.9	5.8	2.9	10.63	4.06	2.12	5.99	6.38	1.54	2.12	11.6	4.44	5.6	9.86	4.83	4.44	0.96	1.35	A0A087WUJ4_HUMAN Zinc finger protein 516 (Fragment) OS=Homo sapiens OX=9606 GN=ZNF516 PE=1 SV=1
A0A087WUJ5	155	7.09	3.87	4.51	2.58	1.29	9.03	3.87	1.29	3.87	10.32	1.29	0	13.54	6.45	5.8	10.32	4.51	5.16	2.58	2.58	A0A087WUJ5_HUMAN Inactive glycosyltransferase 25 family member 3 OS=Homo sapiens OX=9606 GN=CERCAM PE=4 SV=1
A0A087WUJ7	227	7.04	2.64	4.84	5.28	3.96	6.16	0.88	0.88	3.08	13.65	1.32	4.4	4.84	4.84	8.37	6.6	6.6	7.48	3.52	3.52	A0A087WUJ7_HUMAN Uncharacterized protein OS=Homo sapiens OX=9606 PE=4 SV=1
A0A087WUJ8	96	25	0	0	1.04	1.04	10.41	0	5.2	2.08	7.29	6.25	1.04	2.08	1.04	2.08	14.58	5.2	15.62	0	0	A0A087WUJ8_HUMAN Interferon alpha-inducible protein 27
A0A087WUJ9	160	5	4.37	2.5	1.87	3.12	10	4.37	4.37	4.37	15	1.25	2.5	7.5	3.75	7.5	10.62	6.25	1.87	1.25	2.5	A0A087WUJ9_HUMAN Ras GTPase-activating protein 4 OS=Homo sapiens OX=9606 GN=RASA4 PE=4 SV=1
A0A087WUK2	363	8.81	0.82	4.4	6.33	3.85	9.91	2.2	3.58	7.71	6.33	1.37	2.47	7.16	6.06	9.09	7.98	4.68	4.13	0.55	2.47	A0A087WUK2_HUMAN Heterogeneous nuclear ribonucleoprotein D-like OS=Homo sapiens OX=9606 GN=HNRNPDL PE=1 SV=1
A0A087WUK3	34	2.94	0	5.88	11.76	2.94	5.88	0	2.94	11.76	14.7	5.88	2.94	0	8.82	2.94	2.94	2.94	8.82	0	2.94	A0A087WUK3_HUMAN Regulation of nuclear pre-mRNA domain-containing protein 1B (Fragment) OS=Homo sapiens OX=9606 GN=RPRD1B PE=1 SV=1
A0A087WUK4	434	6.22	3.22	5.52	5.29	3.45	6.68	2.99	5.52	5.76	8.75	2.99	4.37	3.68	5.76	3.91	10.59	8.06	5.29	0.23	1.61	A0A087WUK4_HUMAN Nuclear receptor subfamily 2 group C member 1 OS=Homo sapiens OX=9606 GN=NR2C1 PE=1 SV=1
A0A087WUK7	361	7.47	3.04	2.77	1.38	8.58	8.31	2.21	3.6	1.66	14.68	3.04	2.49	3.87	4.7	3.6	9.14	6.09	9.41	1.38	2.49	A0A087WUK7_HUMAN Major facilitator superfamily domain-containing protein 4A OS=Homo sapiens OX=9606 GN=MFSD4A PE=1 SV=1
A0A087WUK8	246	5.28	1.62	2.43	6.91	5.28	8.13	1.62	3.25	4.06	12.19	3.25	2.03	6.5	2.43	5.28	10.56	6.91	8.53	1.62	2.03	A0A087WUK8_HUMAN HCG2036609
A0A087WUL1	125	7.2	3.2	3.2	8	3.2	2.4	4.8	5.6	2.4	9.6	2.4	6.4	12	4	5.6	5.6	5.6	8.8	0	0	A0A087WUL1_HUMAN C-Maf-inducing protein OS=Homo sapiens OX=9606 GN=CMIP PE=1 SV=1
A0A087WUL2	145	8.27	2.75	5.51	3.44	5.51	8.96	0	5.51	6.2	8.96	6.2	2.75	4.82	4.82	4.82	2.75	6.2	6.89	0	5.51	A0A087WUL2_HUMAN Proteasome subunit beta type-3 (Fragment) OS=Homo sapiens OX=9606 GN=PSMB3 PE=1 SV=1
A0A087WUL4	741	7.01	1.61	5.39	6.34	2.42	4.99	3.91	4.85	2.96	6.88	2.69	4.18	12.68	4.85	6.74	6.07	4.04	6.61	1.21	4.45	A0A087WUL4_HUMAN Retrotransposon-derived protein PEG10 OS=Homo sapiens OX=9606 GN=PEG10 PE=1 SV=1
A0A087WUL6	39	15.38	0	0	12.82	5.12	17.94	2.56	2.56	0	0	5.12	0	12.82	2.56	10.25	5.12	0	7.69	0	0	A0A087WUL6_HUMAN Cyclin-Q OS=Homo sapiens OX=9606 GN=CCNQ PE=1 SV=1
A0A087WUL8	3843	2.41	4.13	8.37	14.05	1.53	5.62	0.67	1.95	5.8	11.52	0.59	0.72	7.52	6.32	7.46	9.65	1.69	5.1	0.1	4.7	NBPFJ_HUMAN Neuroblastoma breakpoint family member 19 OS=Homo sapiens OX=9606 GN=NBPF19 PE=5 SV=1
A0A087WUL9	377	5.3	1.32	5.03	7.69	3.97	5.83	3.18	4.5	5.83	13.52	2.91	3.97	3.71	6.36	3.97	4.77	5.57	9.01	1.32	2.12	A0A087WUL9_HUMAN 26S proteasome non-ATPase regulatory subunit 13 OS=Homo sapiens OX=9606 GN=PSMD13 PE=1 SV=1
A0A087WUM0	186	3.76	0	8.06	7.52	2.68	10.21	1.61	5.91	5.91	10.75	2.15	6.45	5.37	4.83	5.91	5.91	2.15	6.98	1.07	2.68	A0A087WUM0_HUMAN SYNJ2BP-COX16 readthrough (Fragment) OS=Homo sapiens OX=9606 GN=SYNJ2BP-COX16 PE=4 SV=1
A0A087WUM2	233	4.72	1.71	5.57	5.15	2.57	8.58	3.43	9.01	7.72	9.87	2.14	5.57	4.29	2.57	3	8.15	4.29	8.58	1.28	1.71	A0A087WUM2_HUMAN L-lactate dehydrogenase OS=Homo sapiens OX=9606 GN=LDHAL6A PE=1 SV=1
A0A087WUM3	134	8.2	2.23	5.97	5.22	5.97	8.2	2.23	5.22	2.23	13.43	2.23	1.49	8.95	0.74	8.95	5.22	4.47	2.98	0	5.97	A0A087WUM3_HUMAN NADH dehydrogenase [ubiquinone] 1 subunit C2
A0A087WUM5	72	9.72	0	2.77	4.16	6.94	8.33	1.38	0	9.72	5.55	4.16	6.94	8.33	0	5.55	6.94	2.77	13.88	1.38	1.38	A0A087WUM5_HUMAN Golgi-associated plant pathogenesis-related protein 1 OS=Homo sapiens OX=9606 GN=GLIPR2 PE=1 SV=1
A0A087WUM7	557	3.94	6.28	2.33	7.36	5.2	6.1	8.07	1.61	8.79	4.48	2.33	1.97	3.23	5.92	6.82	7.89	9.51	3.41	1.25	3.41	A0A087WUM7_HUMAN Zinc finger protein 57 OS=Homo sapiens OX=9606 GN=ZNF57 PE=1 SV=1
A0A087WUM8	422	7.1	2.84	1.65	10.66	1.89	9.47	3.55	1.42	2.6	8.76	1.42	0.71	13.98	6.63	5.45	7.34	5.92	5.45	1.89	1.18	A0A087WUM8_HUMAN Zinc finger protein 446 OS=Homo sapiens OX=9606 GN=ZNF446 PE=1 SV=1
A0A087WUM9	228	7.01	4.38	2.19	4.82	1.75	9.21	2.63	4.38	1.75	12.71	2.63	1.75	8.77	3.07	7.01	5.26	6.14	11.4	0.43	2.63	A0A087WUM9_HUMAN Cation-transporting ATPase 13A2 OS=Homo sapiens OX=9606 GN=ATP13A2 PE=1 SV=1
A0A087WUN2	75	4	5.33	1.33	12	5.33	4	0	5.33	14.66	9.33	2.66	0	4	4	1.33	13.33	6.66	2.66	1.33	2.66	A0A087WUN2_HUMAN Uncharacterized protein C8orf89 OS=Homo sapiens OX=9606 GN=C8orf89 PE=4 SV=2
A0A087WUN3	125	5.6	6.4	2.4	6.4	2.4	4	2.4	6.4	4	8	2.4	3.2	6.4	8	5.6	7.2	4	8	2.4	4.8	A0A087WUN3_HUMAN Zinc finger MYND domain-containing protein 12 OS=Homo sapiens OX=9606 GN=ZMYND12 PE=1 SV=1
A0A087WUN4	60	3.33	1.66	10	8.33	3.33	6.66	1.66	1.66	1.66	20	0	0	11.66	1.66	8.33	13.33	0	6.66	0	0	A0A087WUN4_HUMAN E3 ubiquitin-protein ligase CHFR (Fragment) OS=Homo sapiens OX=9606 GN=CHFR PE=4 SV=1
A0A087WUN5	85	10.58	0	3.52	9.41	4.7	11.76	0	1.17	4.7	9.41	3.52	0	5.88	3.52	3.52	16.47	3.52	5.88	1.17	1.17	A0A087WUN5_HUMAN Anaphase-promoting complex subunit 16 OS=Homo sapiens OX=9606 GN=ANAPC16 PE=1 SV=1
A0A087WUN6	224	12.94	3.12	4.01	8.03	6.69	6.69	3.12	2.67	6.25	12.5	1.33	2.67	1.78	3.57	3.57	7.14	3.12	4.46	0.89	5.35	A0A087WUN6_HUMAN Lysine-specific demethylase 6A OS=Homo sapiens OX=9606 GN=KDM6A PE=1 SV=1
A0A087WUN7	92	13.04	2.17	2.17	5.43	8.69	7.6	4.34	5.43	3.26	7.6	1.08	3.26	3.26	6.52	9.78	6.52	2.17	5.43	2.17	0	A0A087WUN7_HUMAN SRA stem-loop-interacting RNA-binding protein
A0A087WUN8	395	8.35	19.24	0.75	1.77	3.03	4.81	5.56	3.29	1.77	6.32	3.03	0.25	3.54	3.54	4.55	3.79	3.79	18.73	0.75	3.03	A0A087WUN8_HUMAN Syntaxin-binding protein 2 OS=Homo sapiens OX=9606 GN=STXBP2 PE=1 SV=1
A0A087WUP0	265	7.54	1.5	6.41	9.43	2.26	6.03	1.88	6.79	7.54	11.69	3.77	2.26	1.5	2.26	4.9	8.3	6.03	3.77	1.13	4.9	A0A087WUP0_HUMAN Annexin OS=Homo sapiens OX=9606 GN=ANXA8L1 PE=1 SV=1
A0A087WUP1	175	2.85	1.14	5.71	13.14	3.42	4	2.28	2.85	2.85	10.28	2.28	2.85	9.71	4	1.14	13.14	9.71	5.71	1.14	1.71	A0A087WUP1_HUMAN Cyclic AMP-responsive element-binding protein 3-like protein 2 OS=Homo sapiens OX=9606 GN=CREB3L2 PE=1 SV=1
A0A087WUP2	138	10.86	0	2.89	12.31	0	6.52	1.44	0.72	10.14	4.34	1.44	0	14.49	5.07	4.34	15.21	5.07	4.34	0	0.72	A0A087WUP2_HUMAN Variable charge X-linked protein 3 OS=Homo sapiens OX=9606 GN=VCX3A PE=4 SV=1
A0A087WUP3	307	6.51	0.97	4.88	4.88	6.51	5.53	2.6	4.56	6.18	11.07	2.28	2.93	6.18	4.23	8.14	6.18	4.88	8.14	0.32	2.93	A0A087WUP3_HUMAN GTP-binding protein 8 OS=Homo sapiens OX=9606 GN=GTPBP8 PE=1 SV=1
A0A087WUP6	145	7.58	0	5.51	14.48	2.75	1.37	4.82	4.13	5.51	12.41	2.75	4.82	0.68	6.89	5.51	6.89	0.68	9.65	0	2.75	A0A087WUP6_HUMAN Transmembrane and coiled-coil domain-containing protein 3 (Fragment) OS=Homo sapiens OX=9606 GN=TMCO3 PE=1 SV=1
A0A087WUQ1	72	12.5	1.38	4.16	12.5	2.77	8.33	0	0	1.38	11.11	2.77	1.38	5.55	4.16	11.11	9.72	6.94	4.16	0	0	A0A087WUQ1_HUMAN PDZ and LIM domain protein 2 OS=Homo sapiens OX=9606 GN=PDLIM2 PE=1 SV=1
A0A087WUQ5	25	4	4	4	0	16	8	0	0	4	8	0	0	4	4	16	8	8	8	0	0	A0A087WUQ5_HUMAN Cyclic nucleotide-binding domain-containing protein 2 (Fragment) OS=Homo sapiens OX=9606 GN=CNBD2 PE=4 SV=1
A0A087WUQ6	202	11.88	2.47	3.96	6.43	5.44	8.41	0.99	2.97	2.97	11.38	1.98	4.95	7.42	3.46	6.93	5.44	3.46	6.43	0.99	1.98	A0A087WUQ6_HUMAN Glutathione peroxidase OS=Homo sapiens OX=9606 GN=GPX1 PE=1 SV=1
A0A087WUQ7	143	11.88	0.69	2.09	1.39	4.89	8.39	3.49	3.49	0.69	12.58	1.39	2.79	6.99	6.99	9.79	8.39	2.79	7.69	2.09	1.39	A0A087WUQ7_HUMAN Cytochrome P450 1B1 (Fragment) OS=Homo sapiens OX=9606 GN=CYP1B1 PE=1 SV=1
A0A087WUQ9	138	6.52	5.79	5.07	2.89	3.62	6.52	2.89	0.72	2.17	7.97	1.44	1.44	8.69	6.52	7.97	19.56	4.34	3.62	2.17	0	A0A087WUQ9_HUMAN Cytoplasmic polyadenylation element-binding protein 1 OS=Homo sapiens OX=9606 GN=CPEB1 PE=4 SV=1
A0A087WUR2	535	5.98	1.68	5.6	14.95	1.68	4.11	2.42	2.8	7.47	9.53	1.3	4.29	4.85	8.41	5.04	8.97	3.36	5.6	0.37	1.49	A0A087WUR2_HUMAN Neuroblastoma breakpoint family member 14 OS=Homo sapiens OX=9606 GN=NBPF14 PE=4 SV=1
A0A087WUR4	97	11.34	3.09	3.09	2.06	5.15	6.18	5.15	1.03	1.03	14.43	0	7.21	6.18	2.06	7.21	11.34	3.09	5.15	1.03	3.09	A0A087WUR4_HUMAN Ammonium transporter Rh type B (Fragment) OS=Homo sapiens OX=9606 GN=RHBG PE=4 SV=1
A0A087WUR5	36	2.77	0	0	2.77	11.11	0	0	0	2.77	27.77	8.33	2.77	5.55	8.33	8.33	0	2.77	5.55	8.33	2.77	A0A087WUR5_HUMAN Phospholipid-transporting ATPase ABCA7 (Fragment) OS=Homo sapiens OX=9606 GN=ABCA7 PE=4 SV=1
A0A087WUR6	291	7.9	2.4	6.52	5.49	3.43	5.84	2.4	5.15	6.87	7.9	2.4	3.09	4.12	3.09	5.15	12.02	3.78	6.18	1.37	4.81	A0A087WUR6_HUMAN Calcium/calmodulin-dependent protein kinase type 1D OS=Homo sapiens OX=9606 GN=CAMK1D PE=1 SV=1
A0A087WUR8	416	7.69	3.36	5.28	3.84	3.12	5.28	2.88	5.76	6	9.61	2.4	1.68	6.25	3.84	6.73	8.65	6.25	6.73	2.64	1.92	A0A087WUR8_HUMAN Inactive serine protease PAMR1 OS=Homo sapiens OX=9606 GN=PAMR1 PE=1 SV=1
A0A087WUS0	132	5.3	0	3.78	3.78	4.54	8.33	3.03	3.78	17.42	5.3	4.54	3.78	3.03	2.27	10.6	1.51	9.84	6.06	0	3.03	A0A087WUS0_HUMAN 40S ribosomal protein S24 OS=Homo sapiens OX=9606 GN=RPS24 PE=1 SV=1
A0A087WUS1	606	5.61	2.14	5.44	6.93	3.13	5.11	3.13	4.95	5.94	10.06	3.3	2.8	6.27	6.76	5.11	6.43	4.12	7.42	1.32	3.96	A0A087WUS1_HUMAN MAGUK p55 subfamily member 4 OS=Homo sapiens OX=9606 GN=MPP4 PE=1 SV=1
A0A087WUS4	151	11.25	3.97	1.98	8.6	4.63	9.27	1.32	0.66	3.31	9.93	0	0.66	10.59	4.63	6.62	5.29	4.63	7.28	0.66	3.97	A0A087WUS4_HUMAN Aminopeptidase B (Fragment) OS=Homo sapiens OX=9606 GN=RNPEP PE=1 SV=1
A0A087WUS5	454	6.16	2.2	6.16	8.37	3.3	3.52	1.98	2.86	5.5	8.37	0.88	4.18	8.14	5.72	5.94	13.87	3.96	5.72	0.44	2.64	A0A087WUS5_HUMAN Myc proto-oncogene protein OS=Homo sapiens OX=9606 GN=MYC PE=1 SV=1
A0A087WUS8	135	4.44	4.44	6.66	6.66	4.44	5.92	0	7.4	8.88	9.62	1.48	4.44	2.96	4.44	2.96	7.4	6.66	7.4	0.74	2.96	A0A087WUS8_HUMAN Copine-3 (Fragment) OS=Homo sapiens OX=9606 GN=CPNE3 PE=1 SV=1
A0A087WUS9	250	6.4	1.6	3.6	3.2	4.8	4.8	6	5.6	8.4	10.8	2.4	3.2	4	5.2	9.2	5.2	5.2	6	2.8	1.6	A0A087WUS9_HUMAN Nuclear pore complex-interacting protein family
A0A087WUT0	547	4.57	0.54	5.66	6.21	4.93	16.81	1.09	5.85	7.31	5.48	6.21	5.11	4.57	2.19	6.39	8.22	2.37	4.75	0.54	1.09	A0A087WUT0_HUMAN Myelin expression factor 2 OS=Homo sapiens OX=9606 GN=MYEF2 PE=1 SV=1
A0A087WUT5	232	9.05	2.58	1.72	6.89	1.72	9.48	1.72	1.72	1.72	12.5	1.29	2.58	11.63	6.46	6.89	7.75	3.87	8.18	0.86	0.86	A0A087WUT5_HUMAN Nicotinate phosphoribosyltransferase (Fragment) OS=Homo sapiens OX=9606 GN=NAPRT PE=1 SV=1
A0A087WUT6	1220	6.06	0.65	7.29	14.67	2.21	5.49	1.39	5.65	15.08	7.04	1.8	2.86	3.93	4.34	4.26	5.81	4.01	5.65	0.4	1.31	A0A087WUT6_HUMAN Eukaryotic translation initiation factor 5B OS=Homo sapiens OX=9606 GN=EIF5B PE=1 SV=1
A0A087WUT8	477	9.01	1.88	6.07	9.43	3.35	11.94	1.46	2.3	2.51	9.85	1.46	2.09	10.48	2.51	3.77	7.75	6.07	4.61	1.46	1.88	A0A087WUT8_HUMAN Chondroitin sulfate proteoglycan 5 OS=Homo sapiens OX=9606 GN=CSPG5 PE=1 SV=1
A0A087WUU1	182	6.04	13.18	7.14	8.24	2.74	10.43	1.64	1.09	0.54	3.84	0.54	4.94	7.69	5.49	5.49	4.94	4.39	6.59	0	4.39	A0A087WUU1_HUMAN Latent-transforming growth factor beta-binding protein 4 (Fragment) OS=Homo sapiens OX=9606 GN=LTBP4 PE=1 SV=1
A0A087WUU2	18	5.55	5.55	0	11.11	5.55	0	0	11.11	5.55	5.55	16.66	0	0	0	0	11.11	11.11	5.55	5.55	0	A0A087WUU2_HUMAN Ubiquitin carboxyl-terminal hydrolase 12 OS=Homo sapiens OX=9606 GN=USP12 PE=4 SV=1
A0A087WUU3	56	8.92	3.57	3.57	12.5	1.78	1.78	1.78	3.57	7.14	3.57	1.78	5.35	7.14	3.57	8.92	5.35	1.78	8.92	1.78	7.14	A0A087WUU3_HUMAN Protein archease (Fragment) OS=Homo sapiens OX=9606 GN=ZBTB8OS PE=1 SV=1
A0A087WUU4	53	9.43	0	0	3.77	0	0	0	7.54	1.88	15.09	1.88	0	7.54	5.66	7.54	20.75	7.54	9.43	1.88	0	A0A087WUU4_HUMAN C-C motif chemokine 16 OS=Homo sapiens OX=9606 GN=CCL16 PE=4 SV=1
A0A087WUU5	78	6.41	1.28	7.69	7.69	1.28	8.97	0	3.84	3.84	8.97	1.28	0	17.94	1.28	10.25	3.84	7.69	5.12	2.56	0	A0A087WUU5_HUMAN UPF0449 protein C19orf25 OS=Homo sapiens OX=9606 GN=C19orf25 PE=1 SV=1
A0A087WUU7	479	5.42	2.71	6.47	7.3	2.92	3.96	2.29	4.38	6.88	7.93	3.13	7.3	6.26	4.59	3.75	11.69	5.84	4.59	0.83	1.67	A0A087WUU7_HUMAN Serine/threonine-protein kinase greatwall (Fragment) OS=Homo sapiens OX=9606 GN=MASTL PE=1 SV=1
A0A087WUU8	490	3.87	6.12	1.63	8.36	4.28	5.91	7.34	5.3	12.85	5.71	1.02	5.3	2.65	4.08	3.67	7.14	7.55	2.85	0.4	3.87	A0A087WUU8_HUMAN Zinc finger protein 724 (Fragment) OS=Homo sapiens OX=9606 GN=ZNF724 PE=1 SV=2
A0A087WUV0	522	4.98	4.78	2.87	10.72	3.25	5.93	6.7	4.02	8.62	6.7	0.57	3.25	4.02	6.89	5.17	9.38	5.93	2.68	0.57	2.87	A0A087WUV0_HUMAN Uncharacterized protein OS=Homo sapiens OX=9606 PE=1 SV=1
A0A087WUV1	141	7.8	0.7	4.96	16.31	1.41	0.7	1.41	7.09	12.76	9.21	4.96	4.25	2.12	6.38	6.38	4.25	3.54	4.25	1.41	0	A0A087WUV1_HUMAN Cilia- and flagella-associated protein 45 (Fragment) OS=Homo sapiens OX=9606 GN=CFAP45 PE=1 SV=1
A0A087WUV3	106	11.32	3.77	1.88	2.83	1.88	6.6	2.83	2.83	6.6	13.2	0.94	0.94	8.49	1.88	10.37	7.54	9.43	3.77	1.88	0.94	A0A087WUV3_HUMAN 5-methylcytosine rRNA methyltransferase NSUN4 OS=Homo sapiens OX=9606 GN=NSUN4 PE=4 SV=1
A0A087WUV5	75	8	4	6.66	8	6.66	4	5.33	1.33	6.66	9.33	0	8	2.66	2.66	8	1.33	5.33	8	1.33	2.66	A0A087WUV5_HUMAN Lactadherin (Fragment) OS=Homo sapiens OX=9606 GN=MFGE8 PE=1 SV=1
A0A087WUV6	1141	6.74	0.17	2.71	2.27	1.22	11.21	1.4	2.01	2.71	3.06	5.43	4.73	14.81	13.75	3.68	11.83	4.9	1.92	0.35	4.99	A0A087WUV6_HUMAN AT-rich interactive domain-containing protein 1A OS=Homo sapiens OX=9606 GN=ARID1A PE=1 SV=1
A0A087WUV7	110	6.36	2.72	2.72	7.27	2.72	8.18	2.72	8.18	7.27	10	0.9	4.54	6.36	5.45	1.81	10	4.54	2.72	0	4.54	A0A087WUV7_HUMAN Uroporphyrinogen-III synthase (Fragment) OS=Homo sapiens OX=9606 GN=UROS PE=1 SV=1
A0A087WUV8	189	8.99	1.05	5.82	6.34	3.17	7.93	2.64	4.76	5.82	8.99	2.11	4.23	4.23	3.17	5.29	11.11	3.7	7.4	1.58	1.58	A0A087WUV8_HUMAN Basigin OS=Homo sapiens OX=9606 GN=BSG PE=1 SV=1
A0A087WUV9	668	6.28	2.54	5.08	9.73	4.64	5.83	4.19	4.94	7.63	8.23	2.24	3.29	3.29	4.04	5.08	6.88	4.49	6.28	2.84	2.39	A0A087WUV9_HUMAN S-adenosyl-L-methionine-dependent tRNA 4-demethylwyosine synthase OS=Homo sapiens OX=9606 GN=TYW1 PE=1 SV=1
A0A087WUW0	169	3.55	1.77	5.32	10.65	3.55	6.5	2.36	2.36	7.1	11.24	2.95	5.32	4.73	4.14	8.28	9.46	4.14	4.73	1.18	0.59	A0A087WUW0_HUMAN Protein chibby homolog 1 OS=Homo sapiens OX=9606 GN=CBY1 PE=1 SV=1
A0A087WUW1	71	4.22	1.4	5.63	4.22	5.63	5.63	8.45	2.81	1.4	15.49	2.81	4.22	4.22	4.22	7.04	4.22	8.45	7.04	2.81	0	A0A087WUW1_HUMAN Hydroxyacyl-thioester dehydratase type 2
A0A087WUW2	865	5.08	2.31	6.24	15.02	1.73	3.35	1.96	2.42	7.51	11.09	1.27	3	5.31	7.74	5.78	8.32	2.89	5.89	0.69	2.31	A0A087WUW2_HUMAN Neuroblastoma breakpoint family member 12 OS=Homo sapiens OX=9606 GN=NBPF12 PE=4 SV=1
A0A087WUW5	81	4.93	0	3.7	2.46	3.7	8.64	7.4	4.93	8.64	11.11	2.46	8.64	7.4	8.64	3.7	7.4	3.7	1.23	0	1.23	A0A087WUW5_HUMAN Polypyrimidine tract-binding protein 1 (Fragment) OS=Homo sapiens OX=9606 GN=PTBP1 PE=1 SV=6
A0A087WUW6	412	10.19	2.66	3.64	13.83	1.45	2.42	2.42	2.18	7.03	11.89	2.91	0.97	4.61	13.1	7.03	6.06	1.21	4.61	0.24	1.45	A0A087WUW6_HUMAN NF-kappa-B essential modulator OS=Homo sapiens OX=9606 GN=IKBKG PE=1 SV=1
A0A087WUW7	559	7.33	3.22	4.65	5.54	2.5	5.18	5.18	2.68	5.9	10.37	2.32	3.39	4.65	6.79	6.08	7.69	5.9	5.72	1.43	3.39	A0A087WUW7_HUMAN Ubiquitin carboxyl-terminal hydrolase OS=Homo sapiens OX=9606 GN=USP17L15 PE=3 SV=1
A0A087WUW9	204	7.84	3.43	6.86	6.37	3.92	4.9	1.96	4.41	5.88	13.72	1.96	3.43	5.39	4.41	4.9	8.82	2.94	4.41	0.98	3.43	A0A087WUW9_HUMAN ADP-ribosylation factor-like protein 15 OS=Homo sapiens OX=9606 GN=ARL15 PE=1 SV=1
A0A087WUX1	194	5.15	0.51	6.18	9.79	2.06	5.67	2.57	9.27	14.94	5.15	2.57	5.67	5.67	3.6	4.63	3.6	3.09	5.67	0.51	3.6	A0A087WUX1_HUMAN Enkurin OS=Homo sapiens OX=9606 GN=ENKUR PE=1 SV=1
A0A087WUX2	25	16	0	4	12	8	8	0	4	0	8	8	4	8	0	0	4	12	4	0	0	A0A087WUX2_HUMAN BTB/POZ domain-containing protein 2 (Fragment) OS=Homo sapiens OX=9606 GN=BTBD2 PE=4 SV=1
A0A087WUX3	646	4.17	1.23	4.95	6.96	3.4	2.01	1.08	8.66	10.06	9.59	2.01	5.57	4.64	5.41	1.85	12.84	5.26	7.89	0.15	2.16	A0A087WUX3_HUMAN Fibrous sheath-interacting protein 2 OS=Homo sapiens OX=9606 GN=FSIP2 PE=1 SV=1
A0A087WUX4	243	8.23	2.88	4.11	11.52	5.76	3.29	1.64	7.4	5.76	8.23	1.64	4.93	8.23	2.88	3.7	7.81	4.52	5.34	0.41	1.23	A0A087WUX4_HUMAN Voltage-dependent L-type calcium channel subunit alpha-1C (Fragment) OS=Homo sapiens OX=9606 GN=CACNA1C PE=1 SV=1
A0A087WUX6	141	4.96	1.41	4.96	5.67	2.12	14.18	2.83	2.12	5.67	12.05	3.54	4.25	5.67	4.25	3.54	9.92	5.67	4.25	0.7	2.12	A0A087WUX6_HUMAN Proteasomal ubiquitin receptor ADRM1 (Fragment) OS=Homo sapiens OX=9606 GN=ADRM1 PE=1 SV=1
A0A087WUX7	37	8.1	5.4	5.4	8.1	2.7	2.7	0	0	5.4	13.51	2.7	0	8.1	16.21	5.4	2.7	2.7	8.1	2.7	0	A0A087WUX7_HUMAN Uncharacterized protein C1orf109 (Fragment) OS=Homo sapiens OX=9606 GN=C1orf109 PE=1 SV=6
A0A087WUX8	263	7.6	1.52	2.66	4.56	2.66	7.22	3.04	4.18	11.02	9.12	3.42	1.52	6.46	4.94	2.28	9.12	6.84	7.22	0.38	4.18	A0A087WUX8_HUMAN MICOS complex subunit OS=Homo sapiens OX=9606 GN=APOOL PE=1 SV=1
A0A087WUX9	572	10.31	2.27	3.67	5.94	1.22	13.46	1.39	1.39	2.79	8.56	1.39	1.39	10.31	9.44	4.37	10.31	3.84	3.49	0.87	3.49	A0A087WUX9_HUMAN Androgen receptor OS=Homo sapiens OX=9606 GN=AR PE=1 SV=1
A0A087WUY2	192	7.29	1.56	4.68	7.81	5.72	4.68	1.56	3.12	12.5	10.93	4.68	4.16	3.64	3.64	6.77	6.77	3.64	2.6	1.04	3.12	A0A087WUY2_HUMAN Regulator of G-protein-signaling 3 OS=Homo sapiens OX=9606 GN=RGS3 PE=1 SV=1
A0A087WUY4	520	5.38	1.73	5	4.03	4.03	6.34	4.61	5.76	5	14.03	2.88	2.69	5.96	5.96	6.34	7.11	4.03	4.61	1.92	2.5	A0A087WUY4_HUMAN Cytochrome P450 4A22 OS=Homo sapiens OX=9606 GN=CYP4A22 PE=1 SV=1
A0A087WUY5	170	8.82	2.35	7.64	10.58	3.52	1.76	2.35	3.52	12.94	12.35	1.17	4.11	0.58	2.94	4.7	5.88	3.52	5.88	0	4.7	A0A087WUY5_HUMAN Sorting nexin-5 (Fragment) OS=Homo sapiens OX=9606 GN=SNX5 PE=1 SV=1
A0A087WUY6	258	11.62	0	5.42	5.81	0	10.07	3.1	2.32	1.93	8.52	0.77	0.77	12.01	3.48	12.79	8.13	5.03	7.36	0.77	0	A0A087WUY6_HUMAN PDZ domain-containing protein MAGIX OS=Homo sapiens OX=9606 GN=MAGIX PE=1 SV=1
A0A087WUY7	536	4.66	2.98	4.85	4.85	3.54	3.91	1.86	5.78	6.52	10.82	2.61	2.79	8.58	4.66	5.22	11.56	4.66	7.27	0.74	2.05	A0A087WUY7_HUMAN E3 SUMO-protein ligase PIAS2 (Fragment) OS=Homo sapiens OX=9606 GN=PIAS2 PE=1 SV=1
A0A087WUY9	46	6.52	0	4.34	6.52	4.34	10.86	4.34	0	0	6.52	4.34	0	13.04	6.52	8.69	4.34	10.86	6.52	2.17	0	A0A087WUY9_HUMAN Neuroblastoma breakpoint family member 3 OS=Homo sapiens OX=9606 GN=NBPF3 PE=4 SV=1
A0A087WUZ2	1642	6.57	9.01	5.11	4.75	3.1	11.75	2.8	1.7	2.07	7.36	0.6	3.53	8.22	4.93	3.53	6.88	5.17	8.09	1.46	3.28	A0A087WUZ2_HUMAN IgGFc-binding protein OS=Homo sapiens OX=9606 GN=FCGBP PE=1 SV=1
A0A087WUZ3	2366	7.98	0.59	6.63	11.36	2.62	3.29	2.95	4.9	7.56	10.39	2.74	3.93	1.94	6.46	6.63	6.46	4.9	4.56	1.94	2.07	A0A087WUZ3_HUMAN Spectrin beta chain OS=Homo sapiens OX=9606 GN=SPTBN1 PE=1 SV=1
A0A087WUZ6	1182	4.65	1.18	6.42	9.22	2.62	7.44	2.36	5.07	4.9	10.06	1.35	4.48	6.09	4.82	4.23	8.46	5.58	8.29	0.76	1.94	A0A087WUZ6_HUMAN InaD-like protein OS=Homo sapiens OX=9606 GN=PATJ PE=1 SV=1
A0A087WUZ7	888	5.51	1.23	8.33	5.96	4.95	4.72	1.46	5.51	5.96	11.26	3.15	4.61	3.82	4.72	6.3	5.96	5.06	6.3	1.12	3.94	A0A087WUZ7_HUMAN Sorting nexin 13
A0A087WV00	932	6.43	2.78	5.79	6.11	3.54	6.86	3.54	4.61	6	10.08	2.25	3.86	5.9	5.15	6.43	7.29	3.21	6.43	1.5	2.14	A0A087WV00_HUMAN Diacylglycerol kinase OS=Homo sapiens OX=9606 GN=DGKI PE=1 SV=1
A0A087WV01	426	7.04	2.11	5.86	6.1	3.05	9.38	2.34	6.8	9.15	6.1	2.58	3.75	6.1	1.64	3.05	6.1	6.1	8.45	1.4	2.81	A0A087WV01_HUMAN Elongation factor 1-alpha OS=Homo sapiens OX=9606 GN=EEF1A1 PE=1 SV=1
A0A087WV02	258	3.48	7.75	0.77	10.07	4.65	7.75	11.24	4.65	10.07	5.42	0.38	0.77	3.1	6.2	6.97	6.2	6.2	0	0	4.26	A0A087WV02_HUMAN Zinc finger protein 461 OS=Homo sapiens OX=9606 GN=ZNF461 PE=1 SV=1
A0A087WV04	691	3.9	1.73	4.48	10.13	2.31	4.05	1.3	5.78	6.94	9.4	2.17	4.63	5.35	5.93	4.19	11.86	6.51	6.22	0.28	2.74	A0A087WV04_HUMAN SUN domain-containing ossification factor OS=Homo sapiens OX=9606 GN=SUCO PE=1 SV=1
A0A087WV05	110	10	0.9	3.63	16.36	2.72	1.81	1.81	1.81	12.72	14.54	1.81	2.72	6.36	2.72	5.45	3.63	2.72	4.54	0	3.63	A0A087WV05_HUMAN Uncharacterized protein OS=Homo sapiens OX=9606 PE=4 SV=1
A0A087WV06	83	7.22	2.4	4.81	3.61	6.02	6.02	3.61	4.81	6.02	13.25	0	2.4	3.61	3.61	3.61	6.02	7.22	3.61	3.61	7.22	A0A087WV06_HUMAN Tubulin polyglutamylase complex subunit 2 (Fragment) OS=Homo sapiens OX=9606 GN=TPGS2 PE=4 SV=1
A0A087WV07	970	6.08	1.44	4.32	9.79	4.53	3.19	2.78	7.73	7.62	10.3	3.09	4.74	3.71	4.02	5.77	4.94	4.43	6.59	1.64	3.19	A0A087WV07_HUMAN Dynein heavy chain 10
A0A087WV09	13	0	7.69	0	15.38	7.69	7.69	0	0	7.69	0	7.69	7.69	7.69	0	0	15.38	7.69	7.69	0	0	A0A087WV09_HUMAN C-C motif chemokine 23 (Fragment) OS=Homo sapiens OX=9606 GN=CCL23 PE=4 SV=1
A0A087WV11	229	4.8	2.62	2.18	2.62	10.04	6.11	2.18	3.93	3.49	12.22	2.62	3.05	3.93	6.11	4.8	10.04	5.24	3.93	4.36	5.67	A0A087WV11_HUMAN Transmembrane protein 120A (Fragment) OS=Homo sapiens OX=9606 GN=TMEM120A PE=1 SV=1
A0A087WV13	28	0	7.14	3.57	10.71	3.57	0	14.28	7.14	10.71	10.71	3.57	3.57	0	7.14	7.14	3.57	0	3.57	0	3.57	A0A087WV13_HUMAN Zinc finger protein 714 (Fragment) OS=Homo sapiens OX=9606 GN=ZNF714 PE=4 SV=6
A0A087WV17	286	9.44	2.09	3.14	4.54	2.79	7.69	1.39	2.09	0.69	11.53	1.04	1.04	15.03	4.54	6.29	8.39	4.19	8.04	2.79	3.14	A0A087WV17_HUMAN Osteoclast-associated immunoglobulin-like receptor OS=Homo sapiens OX=9606 GN=OSCAR PE=1 SV=1
A0A087WV18	519	4.81	2.31	5	6.93	2.5	8.28	2.5	6.55	7.51	10.01	1.34	5.39	5.2	2.31	6.35	6.16	3.66	6.16	2.5	4.43	A0A087WV18_HUMAN Polypeptide N-acetylgalactosaminyltransferase OS=Homo sapiens OX=9606 GN=GALNT17 PE=1 SV=1
A0A087WV19	299	6.68	1.33	5.68	15.05	2	4.68	2.34	2.67	8.69	9.03	1.33	4.01	4.01	8.69	5.35	8.02	3.01	5.01	0.66	1.67	A0A087WV19_HUMAN Neuroblastoma breakpoint family member 14 OS=Homo sapiens OX=9606 GN=NBPF14 PE=4 SV=1
A0A087WV20	3859	5.67	0.98	5.15	8.03	3.05	4.66	3.57	4.24	6.32	7.54	0.88	3	7.87	6.24	3.8	12.77	7.46	5.96	0.49	2.22	A0A087WV20_HUMAN Alstrom syndrome protein 1 OS=Homo sapiens OX=9606 GN=ALMS1 PE=1 SV=1
A0A087WV21	446	8.29	0.22	4.7	6.05	4.48	8.29	2.46	2.01	3.36	10.98	5.6	2.91	14.34	6.5	2.69	7.39	4.48	2.46	0.67	2.01	A0A087WV21_HUMAN Ameloblastin OS=Homo sapiens OX=9606 GN=AMBN PE=4 SV=1
A0A087WV22	178	7.86	3.93	3.37	3.37	5.05	8.42	3.93	6.74	10.67	5.05	3.37	2.8	5.61	2.8	11.23	3.93	2.24	5.61	1.12	2.8	A0A087WV22_HUMAN 60S ribosomal protein L10 OS=Homo sapiens OX=9606 GN=RPL10 PE=1 SV=1
A0A087WV24	442	10.4	2.26	4.75	7.46	4.97	6.1	3.16	5.42	5.42	10.18	3.16	3.16	4.29	3.16	6.56	5.42	3.39	6.78	1.58	2.26	A0A087WV24_HUMAN Aromatic-L-amino-acid decarboxylase OS=Homo sapiens OX=9606 GN=DDC PE=1 SV=1
A0A087WV25	351	7.12	0.85	8.26	10.25	3.7	7.12	1.13	4.55	7.69	13.39	0.56	3.98	3.7	2.84	3.7	9.68	6.26	4.55	0	0.56	A0A087WV25_HUMAN FGFR1 oncogene partner OS=Homo sapiens OX=9606 GN=FGFR1OP PE=1 SV=1
A0A087WV26	81	6.17	3.7	3.7	14.81	0	4.93	0	3.7	7.4	12.34	1.23	6.17	1.23	12.34	6.17	7.4	4.93	2.46	0	1.23	A0A087WV26_HUMAN Sjoegren syndrome nuclear autoantigen 1 OS=Homo sapiens OX=9606 GN=SSNA1 PE=1 SV=1
A0A087WV29	834	7.79	1.55	5.15	7.31	3.59	5.15	2.03	4.91	5.15	13.66	2.27	3.35	5.15	5.27	5.27	7.19	4.55	6.47	0.71	3.35	A0A087WV29_HUMAN RNA cytidine acetyltransferase OS=Homo sapiens OX=9606 GN=NAT10 PE=1 SV=1
A0A087WV30	115	14.78	0.86	2.6	13.04	0.86	2.6	2.6	0.86	5.21	10.43	2.6	0.86	0	15.65	7.82	9.56	1.73	6.08	0	1.73	A0A087WV30_HUMAN NF-kappa-B essential modulator (Fragment) OS=Homo sapiens OX=9606 GN=IKBKG PE=1 SV=1
A0A087WV31	187	3.74	3.74	3.74	4.81	5.34	5.34	4.81	6.41	8.55	9.62	1.6	5.34	3.74	6.95	2.67	10.16	5.34	4.27	1.6	1.6	A0A087WV31_HUMAN Phosphatidylinositol 4-phosphate 3-kinase C2 domain-containing subunit gamma (Fragment) OS=Homo sapiens OX=9606 GN=PIK3C2G PE=1 SV=1
A0A087WV33	85	7.05	3.52	3.52	5.88	4.7	3.52	1.17	2.35	1.17	5.88	1.17	2.35	11.76	5.88	10.58	8.23	9.41	7.05	2.35	2.35	A0A087WV33_HUMAN Odontogenesis-associated phosphoprotein OS=Homo sapiens OX=9606 GN=ODAPH PE=4 SV=1
A0A087WV34	320	9.37	1.87	4.06	2.81	5.31	9.37	2.5	1.87	1.56	14.06	1.87	3.12	9.37	5.31	4.06	9.37	4.68	4.06	2.5	2.81	A0A087WV34_HUMAN Glycosylated lysosomal membrane protein OS=Homo sapiens OX=9606 GN=GLMP PE=1 SV=1
A0A087WV37	124	4.83	5.64	2.41	7.25	2.41	4.03	5.64	7.25	7.25	8.87	2.41	6.45	3.22	1.61	4.03	12.9	4.03	3.22	3.22	3.22	A0A087WV37_HUMAN NKG2-C type II integral membrane protein OS=Homo sapiens OX=9606 GN=KLRC2 PE=4 SV=1
A0A087WV39	112	6.25	4.46	2.67	8.92	2.67	4.46	0.89	2.67	7.14	15.17	1.78	0.89	8.03	3.57	5.35	9.82	4.46	5.35	0.89	3.57	A0A087WV39_HUMAN DNA repair and recombination protein RAD54-like (Fragment) OS=Homo sapiens OX=9606 GN=RAD54L PE=1 SV=1
A0A087WV41	64	4.68	4.68	7.81	4.68	7.81	1.56	4.68	4.68	9.37	9.37	1.56	6.25	4.68	4.68	3.12	9.37	4.68	3.12	0	3.12	A0A087WV41_HUMAN Calcium-activated potassium channel subunit beta-3 (Fragment) OS=Homo sapiens OX=9606 GN=KCNMB3 PE=4 SV=1
A0A087WV42	187	2.13	0	4.81	2.67	1.06	19.25	1.6	1.06	1.6	5.34	0.53	1.06	25.66	22.99	3.2	4.81	0	2.13	0	0	A0A087WV42_HUMAN Salivary acidic proline-rich phosphoprotein 1/2 OS=Homo sapiens OX=9606 GN=PRH1 PE=4 SV=1
A0A087WV43	84	5.95	0	4.76	8.33	1.19	4.76	0	0	10.71	19.04	4.76	4.76	2.38	14.28	4.76	4.76	4.76	3.57	0	0	A0A087WV43_HUMAN Golgin subfamily A member 3 (Fragment) OS=Homo sapiens OX=9606 GN=GOLGA3 PE=1 SV=1
A0A087WV44	41	4.87	0	4.87	14.63	2.43	2.43	2.43	0	4.87	7.31	4.87	0	2.43	4.87	12.19	14.63	2.43	12.19	2.43	0	A0A087WV44_HUMAN Etoposide-induced protein 2.4 homolog OS=Homo sapiens OX=9606 GN=EI24 PE=1 SV=1
A0A087WV45	139	9.35	1.43	3.59	9.35	4.31	7.91	3.59	2.87	5.75	7.91	1.43	2.15	5.03	0	3.59	8.63	7.91	10.07	1.43	3.59	A0A087WV45_HUMAN Transthyretin OS=Homo sapiens OX=9606 GN=TTR PE=1 SV=1
A0A087WV46	82	8.53	2.43	3.65	7.31	2.43	8.53	2.43	2.43	1.21	15.85	2.43	3.65	2.43	4.87	4.87	12.19	4.87	6.09	2.43	1.21	A0A087WV46_HUMAN Ragulator complex protein LAMTOR4 OS=Homo sapiens OX=9606 GN=LAMTOR4 PE=1 SV=1
A0A087WV48	116	1.72	2.58	3.44	4.31	5.17	11.2	4.31	6.03	3.44	2.58	1.72	1.72	10.34	5.17	6.03	12.93	7.75	6.03	2.58	0.86	A0A087WV48_HUMAN Uncharacterized protein OS=Homo sapiens OX=9606 PE=4 SV=1
A0A087WV50	177	4.51	3.38	5.64	2.25	4.51	7.34	3.38	4.51	9.03	10.73	1.12	3.38	3.95	5.64	7.9	4.51	3.95	7.9	2.25	3.95	A0A087WV50_HUMAN Sentrin-specific protease 3 (Fragment) OS=Homo sapiens OX=9606 GN=SENP3 PE=1 SV=1
A0A087WV51	66	6.06	0	3.03	4.54	4.54	6.06	1.51	3.03	4.54	12.12	7.57	12.12	4.54	7.57	1.51	9.09	1.51	7.57	1.51	1.51	A0A087WV51_HUMAN Calponin-2 (Fragment) OS=Homo sapiens OX=9606 GN=CNN2 PE=1 SV=1
A0A087WV53	238	8.82	1.26	8.4	6.72	2.94	7.14	0.42	5.46	6.72	6.3	0.84	2.1	7.56	3.36	7.14	5.88	6.72	8.82	0.84	2.52	A0A087WV53_HUMAN SPEG neighbor OS=Homo sapiens OX=9606 GN=SPEGNB PE=4 SV=1
A0A087WV54	121	6.61	5.78	3.3	5.78	3.3	5.78	0.82	4.13	6.61	12.39	4.13	2.47	4.95	5.78	3.3	6.61	4.95	7.43	3.3	2.47	A0A087WV54_HUMAN Zinc finger protein 268 OS=Homo sapiens OX=9606 GN=ZNF268 PE=4 SV=1
A0A087WV55	256	11.32	3.51	5.07	4.29	3.12	8.59	3.12	2.34	1.17	12.1	2.34	1.95	7.81	2.73	8.59	5.07	4.29	6.64	2.73	3.12	A0A087WV55_HUMAN Complement C1q tumor necrosis factor-related protein 8 OS=Homo sapiens OX=9606 GN=C1QTNF8 PE=1 SV=1
A0A087WV56	93	5.37	4.3	2.15	5.37	0	6.45	2.15	3.22	8.6	10.75	1.07	1.07	10.75	7.52	10.75	10.75	3.22	4.3	2.15	0	A0A087WV56_HUMAN DNA damage-binding protein 2 (Fragment) OS=Homo sapiens OX=9606 GN=DDB2 PE=1 SV=1
A0A087WV57	767	5.73	2.73	5.99	7.82	3.12	4.56	2.47	4.43	10.29	5.99	2.47	3.78	8.21	4.43	3.91	10.69	6.12	4.17	1.04	1.95	A0A087WV57_HUMAN Protein kinase C-binding protein 1 OS=Homo sapiens OX=9606 GN=ZMYND8 PE=1 SV=1
A0A087WV58	144	10.41	4.16	1.38	5.55	7.63	4.86	2.08	5.55	3.47	13.19	0	4.16	4.86	3.47	4.86	6.94	3.47	2.77	3.47	6.94	A0A087WV58_HUMAN Mannosyltransferase (Fragment) OS=Homo sapiens OX=9606 PE=3 SV=1
A0A087WV59	250	6.4	1.6	3.6	2.8	4.4	5.6	6	6.8	8	10	2	3.2	4	4.8	10.4	4.8	4.8	6	3.2	1.6	A0A087WV59_HUMAN Nuclear pore complex-interacting protein family member B11 OS=Homo sapiens OX=9606 GN=NPIPB11 PE=4 SV=1
A0A087WV61	1251	4.95	1.67	4.39	8.95	5.51	3.51	1.83	5.43	9.75	9.91	1.43	4.07	5.11	5.83	3.99	8.31	4.71	4.87	1.91	3.75	A0A087WV61_HUMAN Regulator of G-protein-signaling 22 OS=Homo sapiens OX=9606 GN=RGS22 PE=1 SV=1
A0A087WV62	115	7.82	5.21	1.73	7.82	6.95	5.21	1.73	5.21	7.82	8.69	1.73	3.47	6.08	6.08	1.73	8.69	4.34	5.21	0.86	3.47	TVB16_HUMAN T cell receptor beta variable 16 OS=Homo sapiens OX=9606 GN=TRBV16 PE=3 SV=6
A0A087WV63	71	7.04	1.4	7.04	8.45	5.63	1.4	2.81	7.04	0	8.45	4.22	5.63	8.45	5.63	2.81	7.04	8.45	5.63	0	2.81	A0A087WV63_HUMAN Cytoplasmic FMR1-interacting protein 2 OS=Homo sapiens OX=9606 GN=CYFIP2 PE=4 SV=1
A0A087WV64	292	4.79	1.02	3.08	6.5	3.42	4.45	1.71	3.08	12.67	10.61	3.08	3.42	4.45	7.53	7.19	9.24	7.19	4.1	0.34	2.05	A0A087WV64_HUMAN Uncharacterized protein C3orf49 OS=Homo sapiens OX=9606 GN=C3orf49 PE=4 SV=1
A0A087WV67	270	4.44	1.48	2.59	10.37	3.7	5.92	1.11	4.81	7.03	12.96	1.48	2.59	5.55	5.18	6.29	8.88	6.29	5.92	1.11	2.22	A0A087WV67_HUMAN UBX domain-containing protein 8 OS=Homo sapiens OX=9606 GN=UBXN8 PE=1 SV=1
A0A087WV68	212	3.77	1.88	6.6	6.13	6.6	6.6	2.35	4.24	8.01	7.07	2.35	2.83	3.3	5.18	6.13	8.49	5.66	9.43	0.94	1.88	A0A087WV68_HUMAN TAR DNA-binding protein 43 (Fragment) OS=Homo sapiens OX=9606 GN=TARDBP PE=1 SV=1
A0A087WV69	1191	6.88	2.18	3.44	7.13	3.19	5.45	2.93	4.11	4.86	7.3	1.93	3.44	8.9	5.87	4.7	12.59	6.38	5.03	0.75	2.85	A0A087WV69_HUMAN Period circadian protein homolog 3 OS=Homo sapiens OX=9606 GN=PER3 PE=1 SV=1
A0A087WV72	48	10.41	2.08	6.25	8.33	2.08	8.33	4.16	2.08	4.16	12.5	2.08	2.08	0	6.25	6.25	10.41	4.16	6.25	0	0	A0A087WV72_HUMAN Nuclear valosin-containing protein-like (Fragment) OS=Homo sapiens OX=9606 GN=NVL PE=1 SV=1
A0A087WV74	369	8.94	2.71	5.69	10.02	5.42	3.52	3.52	2.98	5.42	13.82	4.06	2.16	2.71	3.79	5.14	4.6	2.98	5.96	1.89	4.6	A0A087WV74_HUMAN Clathrin heavy chain 2 OS=Homo sapiens OX=9606 GN=CLTCL1 PE=1 SV=1
A0A087WV75	884	7.35	1.69	5.2	8.93	2.94	6.9	1.35	6.56	6.67	5.76	1.24	4.63	5.65	4.86	2.94	7.8	6.9	7.8	1.8	2.94	A0A087WV75_HUMAN Neural cell adhesion molecule 1 OS=Homo sapiens OX=9606 GN=NCAM1 PE=1 SV=1
A0A087WV78	137	4.37	7.29	3.64	5.1	6.56	5.1	8.75	0.72	8.02	7.29	1.45	2.18	4.37	1.45	5.83	7.29	10.94	2.18	2.91	3.64	A0A087WV78_HUMAN Zinc finger protein 407 (Fragment) OS=Homo sapiens OX=9606 GN=ZNF407 PE=1 SV=1
A0A087WV79	65	23.07	0	0	1.53	1.53	7.69	0	4.61	1.53	6.15	6.15	0	3.07	0	3.07	15.38	6.15	20	0	0	A0A087WV79_HUMAN Interferon alpha-inducible protein 27
A0A087WV84	23	8.69	0	4.34	13.04	4.34	0	4.34	0	4.34	17.39	8.69	4.34	0	13.04	4.34	8.69	4.34	0	0	0	A0A087WV84_HUMAN GRIP1-associated protein 1 (Fragment) OS=Homo sapiens OX=9606 GN=GRIPAP1 PE=1 SV=1
A0A087WV86	634	4.88	2.2	5.99	6.46	3.78	5.52	2.68	5.67	4.73	6.46	2.52	4.25	8.2	5.04	3.31	14.82	6.15	4.88	0.78	1.57	A0A087WV86_HUMAN Protein aurora borealis OS=Homo sapiens OX=9606 GN=BORA PE=1 SV=1
A0A087WV88	151	7.94	0	4.63	5.29	5.96	5.29	1.98	4.63	5.96	10.59	3.31	1.98	6.62	3.97	6.62	5.96	7.28	5.29	2.64	3.97	A0A087WV88_HUMAN Receptor expression-enhancing protein OS=Homo sapiens OX=9606 GN=REEP2 PE=1 SV=1
A0A087WV90	3680	5.76	0.97	5.24	10.43	2.28	2.96	2.41	4.61	8.04	12.33	2.17	4.45	3.55	8.28	5.38	6.73	5.4	5.35	1.9	1.65	A0A087WV90_HUMAN Dystrophin OS=Homo sapiens OX=9606 GN=DMD PE=1 SV=1
A0A087WV92	59	3.38	1.69	3.38	3.38	0	6.77	1.69	11.86	8.47	18.64	1.69	3.38	3.38	8.47	5.08	6.77	1.69	3.38	0	6.77	A0A087WV92_HUMAN Cleavage stimulation factor subunit 1 OS=Homo sapiens OX=9606 GN=CSTF1 PE=1 SV=1
A0A087WV93	144	4.16	2.77	2.08	5.55	6.25	2.77	1.38	11.11	5.55	9.02	5.55	4.86	2.77	5.55	4.86	3.47	3.47	9.02	1.38	8.33	A0A087WV93_HUMAN Voltage-dependent L-type calcium channel subunit alpha-1C (Fragment) OS=Homo sapiens OX=9606 GN=CACNA1C PE=4 SV=1
A0A087WV94	30	6.66	0	3.33	3.33	0	3.33	3.33	0	6.66	10	6.66	3.33	10	3.33	6.66	23.33	3.33	6.66	0	0	A0A087WV94_HUMAN Protein FAM214A OS=Homo sapiens OX=9606 GN=FAM214A PE=4 SV=1
A0A087WV96	503	3.57	1.19	4.77	5.56	5.76	4.97	1.39	6.56	8.34	11.53	2.98	3.77	7.15	3.18	4.57	5.76	6.36	8.15	0.99	3.37	A0A087WV96_HUMAN Cytochrome P450 3A7 OS=Homo sapiens OX=9606 GN=CYP3A7 PE=1 SV=1
A0A087WV97	424	8.25	0.94	3.53	4.48	2.59	8.96	0.47	3.53	6.83	5.66	8.01	4.24	8.96	7.31	3.77	8.01	3.77	6.13	1.65	2.83	A0A087WV97_HUMAN Stromal membrane-associated protein 2 OS=Homo sapiens OX=9606 GN=SMAP2 PE=1 SV=1
A0A087WV98	585	3.24	6.32	2.39	8.71	4.44	5.81	5.98	4.1	14.18	5.98	1.02	4.27	3.76	3.58	4.78	6.83	7	2.56	0.34	4.61	A0A087WV98_HUMAN Zinc finger protein 429 OS=Homo sapiens OX=9606 GN=ZNF429 PE=4 SV=1
A0A087WV99	102	7.84	3.92	13.72	13.72	1.96	6.86	3.92	0.98	1.96	5.88	0.98	2.94	2.94	5.88	5.88	9.8	4.9	1.96	1.96	0.98	A0A087WV99_HUMAN Zinc finger protein 423 (Fragment) OS=Homo sapiens OX=9606 GN=ZNF423 PE=1 SV=1
A0A087WVA1	195	5.64	1.02	2.56	5.12	5.12	5.64	2.56	7.17	4.1	11.28	6.15	4.1	5.12	5.64	5.12	8.71	1.53	7.69	2.05	3.58	A0A087WVA1_HUMAN Selenoprotein T OS=Homo sapiens OX=9606 GN=SELENOT PE=1 SV=1
A0A087WVA2	597	3.68	4.52	4.18	10.05	4.35	5.69	6.03	4.52	10.21	6.03	1.67	3.85	3.01	5.02	4.35	8.37	6.19	3.01	0.83	4.35	A0A087WVA2_HUMAN Zinc finger protein 658 (Fragment) OS=Homo sapiens OX=9606 GN=ZNF658 PE=1 SV=6
A0A087WVA3	90	4.44	1.11	4.44	13.33	6.66	4.44	2.22	1.11	3.33	6.66	2.22	3.33	5.55	7.77	6.66	8.88	3.33	8.88	2.22	3.33	A0A087WVA3_HUMAN Zinc finger protein 33B (Fragment) OS=Homo sapiens OX=9606 GN=ZNF33B PE=4 SV=1
A0A087WVA7	121	7.43	2.47	3.3	3.3	3.3	9.09	1.65	4.95	5.78	14.87	4.13	2.47	8.26	1.65	4.13	6.61	4.95	8.26	0.82	1.65	A0A087WVA7_HUMAN IQ and AAA domain-containing protein 1-like (Fragment) OS=Homo sapiens OX=9606 GN=IQCA1L PE=4 SV=1
A0A087WVA8	1127	4.88	0.97	4.88	9.67	3.1	5.5	2.48	3.99	8.25	9.76	2.04	2.21	7.54	3.1	4.17	12.59	5.23	5.85	0.97	2.75	A0A087WVA8_HUMAN Testis-expressed protein 2 OS=Homo sapiens OX=9606 GN=TEX2 PE=1 SV=1
A0A087WVB3	168	7.14	2.38	3.57	3.57	6.54	3.57	1.78	7.14	6.54	13.09	3.57	1.78	5.95	2.38	5.95	3.57	7.14	10.71	1.19	2.38	A0A087WVB3_HUMAN CKLF-CMTM1 readthrough OS=Homo sapiens OX=9606 GN=CKLF-CMTM1 PE=1 SV=1
A0A087WVB5	987	6.78	0.4	4.55	5.67	3.14	5.26	7.59	2.43	3.74	8	1.62	2.53	16.41	4.76	6.78	9.72	5.16	3.34	0.5	1.51	A0A087WVB5_HUMAN Autism susceptibility gene 2 protein OS=Homo sapiens OX=9606 GN=AUTS2 PE=1 SV=1
A0A087WVB6	66	3.03	6.06	4.54	7.57	4.54	7.57	3.03	1.51	10.6	16.66	3.03	0	3.03	9.09	3.03	9.09	3.03	1.51	0	1.51	A0A087WVB6_HUMAN Eukaryotic translation initiation factor 2D (Fragment) OS=Homo sapiens OX=9606 GN=EIF2D PE=1 SV=1
A0A087WVB7	146	8.9	1.36	4.1	10.95	4.79	6.84	1.36	1.36	7.53	9.58	1.36	3.42	4.1	8.21	9.58	3.42	4.79	5.47	0.68	1.36	A0A087WVB7_HUMAN Short stature homeobox protein 2 (Fragment) OS=Homo sapiens OX=9606 GN=SHOX2 PE=4 SV=6
A0A087WVB8	181	4.97	3.31	4.41	9.39	5.52	4.97	1.65	8.28	7.18	7.18	4.41	1.65	4.97	6.07	9.39	6.07	2.76	2.76	2.76	2.2	A0A087WVB8_HUMAN Cyclic nucleotide-binding domain-containing protein 2 (Fragment) OS=Homo sapiens OX=9606 GN=CNBD2 PE=1 SV=1
A0A087WVB9	185	5.94	2.7	7.02	6.48	5.94	4.86	2.7	8.1	5.4	10.27	4.32	2.7	2.16	7.56	3.24	7.02	4.86	4.32	2.16	2.16	A0A087WVB9_HUMAN Eukaryotic translation initiation factor 3 subunit K OS=Homo sapiens OX=9606 GN=EIF3K PE=1 SV=1
A0A087WVC0	168	13.69	2.38	2.97	6.54	2.38	8.33	3.57	4.16	2.97	11.3	0.59	2.97	3.57	3.57	5.95	10.11	4.16	2.97	3.57	4.16	A0A087WVC0_HUMAN Mannosyltransferase OS=Homo sapiens OX=9606 GN=ALG9 PE=3 SV=1
A0A087WVC1	730	5.47	1.23	4.93	6.84	3.01	7.8	2.05	5.47	7.12	7.67	2.46	2.87	3.69	5.34	8.76	10.13	5.75	5.61	1.36	2.32	A0A087WVC1_HUMAN ATP-dependent RNA helicase DDX50 OS=Homo sapiens OX=9606 GN=DDX50 PE=1 SV=1
A0A087WVC2	322	4.65	0.93	10.24	7.45	6.21	5.59	1.24	4.03	4.96	6.21	1.55	4.34	7.14	3.1	6.21	9.62	9	4.65	1.24	1.24	A0A087WVC2_HUMAN Ankyrin-3 (Fragment) OS=Homo sapiens OX=9606 GN=ANK3 PE=1 SV=1
A0A087WVC3	111	8.1	0	1.8	9.9	1.8	5.4	2.7	0	4.5	9	4.5	1.8	12.61	6.3	12.61	9.9	2.7	2.7	0.9	2.7	A0A087WVC3_HUMAN Protein FAM156A/FAM156B (Fragment) OS=Homo sapiens OX=9606 GN=FAM156A PE=1 SV=1
A0A087WVC4	338	5.91	0.59	5.62	6.8	6.5	5.91	2.36	6.5	8.28	10.35	2.07	3.84	3.55	3.55	5.62	5.91	4.43	5.62	1.47	5.02	A0A087WVC4_HUMAN cAMP-dependent protein kinase catalytic subunit beta OS=Homo sapiens OX=9606 GN=PRKACB PE=1 SV=1
A0A087WVC5	617	6.15	2.91	3.72	6.15	1.13	12.15	2.1	1.29	3.07	9.4	0.32	1.62	17.01	4.05	6.32	13.29	4.05	3.24	1.45	0.32	A0A087WVC5_HUMAN Protein KRBA1 (Fragment) OS=Homo sapiens OX=9606 GN=KRBA1 PE=1 SV=1
A0A087WVC6	1342	6.18	1.63	4.84	5.81	3.05	7.45	1.93	6.11	4.61	6.63	1.04	5.36	6.03	3.5	3.72	9.38	9.31	7.89	1.41	4.02	A0A087WVC6_HUMAN Receptor-type tyrosine-protein phosphatase eta OS=Homo sapiens OX=9606 GN=PTPRJ PE=1 SV=1
A0A087WVC7	1239	2.09	3.95	8.07	12.99	2.58	5.81	0.88	1.69	5.48	11.94	0.72	0.64	7.42	5.73	7.66	10	1.85	5.4	0.08	4.92	A0A087WVC7_HUMAN Neuroblastoma breakpoint family member 10 OS=Homo sapiens OX=9606 GN=NBPF10 PE=4 SV=2
A0A087WVC8	184	6.52	1.63	1.63	8.15	1.63	7.06	2.71	1.08	2.71	10.32	2.71	3.26	12.5	7.06	11.41	10.86	3.26	2.17	1.08	2.17	A0A087WVC8_HUMAN Protein FAM156A/FAM156B (Fragment) OS=Homo sapiens OX=9606 GN=FAM156A PE=1 SV=1
A0A087WVC9	54	3.7	0	3.7	7.4	3.7	3.7	1.85	3.7	7.4	9.25	3.7	3.7	12.96	3.7	1.85	12.96	9.25	5.55	0	1.85	A0A087WVC9_HUMAN Protein aurora borealis OS=Homo sapiens OX=9606 GN=BORA PE=1 SV=2
A0A087WVD0	133	6.76	1.5	3.75	7.51	1.5	5.26	1.5	6.01	4.51	8.27	3	3	3.75	6.76	3	9.02	12.03	6.01	2.25	4.51	A0A087WVD0_HUMAN Neural cell adhesion molecule 1 (Fragment) OS=Homo sapiens OX=9606 GN=NCAM1 PE=1 SV=1
A0A087WVD1	478	14.64	2.09	2.3	7.74	3.34	9.62	2.71	1.25	2.09	11.92	0.62	0.83	11.08	5.02	7.94	3.55	5.85	5.43	1.46	0.41	A0A087WVD1_HUMAN Leukocyte receptor cluster member 9 OS=Homo sapiens OX=9606 GN=LENG9 PE=1 SV=1
A0A087WVD3	211	9.95	0.94	1.89	7.1	2.36	9.95	2.36	3.31	5.21	12.32	2.36	4.26	3.31	5.21	5.68	9.47	2.36	7.1	2.36	2.36	A0A087WVD3_HUMAN Isovaleryl-CoA dehydrogenase
A0A087WVD4	338	6.21	2.66	4.14	8.87	3.55	8.57	3.25	6.21	6.5	10.05	1.18	3.55	2.95	4.43	4.43	4.14	5.32	8.57	1.18	4.14	A0A087WVD4_HUMAN Arsenite methyltransferase OS=Homo sapiens OX=9606 GN=AS3MT PE=1 SV=1
A0A087WVD6	112	8.92	2.67	5.35	5.35	4.46	7.14	2.67	7.14	6.25	8.03	0	5.35	2.67	2.67	3.57	8.03	6.25	9.82	0	2.67	A0A087WVD6_HUMAN Anthrax toxin receptor-like (Fragment) OS=Homo sapiens OX=9606 GN=ANTXRL PE=4 SV=1
A0A087WVD7	109	1.83	1.83	10.09	10.09	3.66	9.17	1.83	4.58	3.66	12.84	1.83	3.66	3.66	1.83	6.42	1.83	6.42	8.25	0.91	5.5	A0A087WVD7_HUMAN Adenylate kinase isoenzyme 6 OS=Homo sapiens OX=9606 GN=AK6 PE=1 SV=1
A0A087WVD8	670	6.56	9.7	4.02	4.77	2.53	8.95	2.38	1.64	1.34	8.05	1.04	1.79	13.28	2.83	5.07	10.89	7.31	5.52	1.34	0.89	A0A087WVD8_HUMAN von Willebrand factor C and EGF domain-containing protein OS=Homo sapiens OX=9606 GN=VWCE PE=1 SV=1
A0A087WVD9	296	7.09	4.39	5.4	3.04	5.06	8.44	4.72	3.37	3.71	8.1	1.35	2.7	5.4	5.4	7.77	5.4	6.41	6.08	2.02	4.05	A0A087WVD9_HUMAN Protein GUCD1 OS=Homo sapiens OX=9606 GN=GUCD1 PE=1 SV=1
A0A087WVE0	104	5.76	2.88	0	4.8	1.92	9.61	1.92	1.92	2.88	3.84	2.88	0	12.5	10.57	17.3	7.69	6.73	0.96	4.8	0	A0A087WVE0_HUMAN Uncharacterized protein (Fragment) OS=Homo sapiens OX=9606 PE=4 SV=1
A0A087WVE1	188	6.38	3.19	4.25	11.17	4.78	1.59	2.65	4.25	5.85	8.51	4.78	5.31	4.78	3.72	5.31	5.85	5.31	7.44	0.53	4.25	A0A087WVE1_HUMAN Cytoplasmic FMR1-interacting protein 2 (Fragment) OS=Homo sapiens OX=9606 GN=CYFIP2 PE=1 SV=1
A0A087WVE2	360	5.83	2.77	5.27	3.88	5.83	12.22	3.88	1.66	5	10.27	2.5	1.94	8.88	2.77	5.83	6.94	5.83	5.27	1.94	1.38	A0A087WVE2_HUMAN Ficolin-1 OS=Homo sapiens OX=9606 GN=FCN1 PE=1 SV=1
A0A087WVE3	577	3.98	2.07	6.41	15.59	3.11	3.46	2.25	2.42	5.37	10.57	1.55	2.07	5.37	7.62	4.85	9.53	2.94	5.89	0.69	4.15	A0A087WVE3_HUMAN Neuroblastoma breakpoint family member 14 OS=Homo sapiens OX=9606 GN=NBPF14 PE=4 SV=1
A0A087WVE4	63	3.17	1.58	7.93	11.11	3.17	14.28	0	7.93	3.17	6.34	1.58	7.93	6.34	1.58	3.17	3.17	6.34	6.34	1.58	3.17	A0A087WVE4_HUMAN Sorting nexin-9 (Fragment) OS=Homo sapiens OX=9606 GN=SNX9 PE=1 SV=1
A0A087WVE5	162	6.17	2.46	5.55	9.87	6.17	4.93	2.46	3.7	6.17	12.96	3.08	4.32	3.08	9.25	2.46	6.17	2.46	4.93	0.61	3.08	A0A087WVE5_HUMAN Ataxin-3-like protein OS=Homo sapiens OX=9606 GN=ATXN3L PE=1 SV=1
A0A087WVE6	191	7.85	1.57	6.28	6.28	3.14	4.18	3.14	5.23	3.66	9.94	3.14	5.75	4.71	6.28	6.28	9.42	4.18	3.66	1.04	4.18	A0A087WVE6_HUMAN mRNA-decapping enzyme 1A (Fragment) OS=Homo sapiens OX=9606 GN=DCP1A PE=1 SV=1
A0A087WVE8	62	9.67	6.45	6.45	4.83	1.61	6.45	0	6.45	3.22	12.9	4.83	1.61	6.45	4.83	9.67	8.06	0	3.22	0	3.22	A0A087WVE8_HUMAN Probable phospholipid-transporting ATPase IH (Fragment) OS=Homo sapiens OX=9606 GN=ATP11A PE=1 SV=1
A0A087WVE9	716	6.14	1.53	4.32	5.58	3.63	7.68	2.79	4.05	3.91	5.44	4.18	3.07	7.12	7.68	6	12.15	5.3	5.86	1.11	2.37	A0A087WVE9_HUMAN Aryl hydrocarbon receptor nuclear translocator 2 OS=Homo sapiens OX=9606 GN=ARNT2 PE=1 SV=1
A0A087WVF0	140	7.14	6.42	1.42	0.71	3.57	9.28	3.57	2.85	0.71	11.42	2.14	0	19.28	2.14	6.42	9.28	4.28	7.85	1.42	0	A0A087WVF0_HUMAN Espin-like protein OS=Homo sapiens OX=9606 GN=ESPNL PE=4 SV=1
A0A087WVF1	275	8	1.45	6.9	10.54	0.36	5.81	2.18	2.18	6.54	7.63	2.18	1.81	2.9	4.36	6.18	17.81	6.18	5.45	0.36	1.09	A0A087WVF1_HUMAN Uncharacterized protein C18orf25 OS=Homo sapiens OX=9606 GN=C18orf25 PE=1 SV=1
A0A087WVF3	549	6.73	2.36	5.46	6.01	3.09	7.65	2.73	3.82	5.64	8.74	2.18	1.82	8.56	5.82	8.56	6.92	4.18	4.55	2.73	2.36	TBC3D_HUMAN TBC1 domain family member 3D OS=Homo sapiens OX=9606 GN=TBC1D3D PE=2 SV=1
A0A087WVF4	272	5.14	1.1	7.35	15.44	0.73	2.2	1.47	6.25	20.22	5.88	0.73	1.83	5.14	3.67	6.25	9.19	2.57	2.94	0.36	1.1	A0A087WVF4_HUMAN Chromodomain-helicase-DNA-binding protein 1 (Fragment) OS=Homo sapiens OX=9606 GN=CHD1 PE=1 SV=1
A0A087WVF5	457	13.56	1.96	3.93	7	3.28	10.72	3.06	1.96	4.59	11.59	1.31	3.5	3.06	5.47	7	4.81	4.59	3.93	0.43	4.15	A0A087WVF5_HUMAN G-protein-signaling modulator 1 OS=Homo sapiens OX=9606 GN=GPSM1 PE=1 SV=1
A0A087WVF6	239	15.48	2.09	3.76	7.11	2.09	11.71	2.09	1.67	5.85	5.85	0.41	2.51	7.94	3.76	7.11	9.2	3.34	5.43	1.67	0.41	A0A087WVF6_HUMAN Tubulin polyglutamylase TTLL11 (Fragment) OS=Homo sapiens OX=9606 GN=TTLL11 PE=1 SV=1
A0A087WVF7	1680	5.77	0.95	3.92	9.4	3.33	5.29	1.42	4.22	8.92	10.71	2.67	4.28	5.23	7.26	5	8.27	5.17	4.04	1.66	2.38	A0A087WVF7_HUMAN Intersectin-2 OS=Homo sapiens OX=9606 GN=ITSN2 PE=1 SV=1
A0A087WVF8	2240	6.51	0.98	4.41	12.18	1.51	4.19	2.67	2.94	6.2	13.39	1.78	3.39	3.21	9.1	6.38	10.4	4.37	4.15	0.58	1.56	A0A087WVF8_HUMAN Myomegalin OS=Homo sapiens OX=9606 GN=PDE4DIP PE=1 SV=1
A0A087WVG0	867	4.72	2.19	6.22	14.87	2.76	3.8	2.19	2.53	7.15	10.38	1.38	3.46	5.3	7.49	5.53	8.53	2.76	5.53	0.34	2.76	A0A087WVG0_HUMAN Neuroblastoma breakpoint family member 9 OS=Homo sapiens OX=9606 GN=NBPF9 PE=4 SV=1
A0A087WVG1	115	6.95	0	3.47	8.69	1.73	11.3	2.6	2.6	4.34	5.21	2.6	3.47	9.56	6.95	6.08	8.69	1.73	9.56	2.6	1.73	A0A087WVG1_HUMAN TBC1 domain family member 3B OS=Homo sapiens OX=9606 GN=TBC1D3B PE=4 SV=1
A0A087WVG4	54	9.25	1.85	5.55	1.85	0	9.25	0	1.85	3.7	12.96	1.85	0	12.96	3.7	9.25	11.11	5.55	1.85	5.55	1.85	A0A087WVG4_HUMAN PHD finger protein 1 OS=Homo sapiens OX=9606 GN=PHF1 PE=1 SV=1
A0A087WVG5	43	4.65	6.97	6.97	4.65	6.97	4.65	2.32	2.32	2.32	6.97	2.32	0	2.32	4.65	6.97	13.95	6.97	11.62	0	2.32	A0A087WVG5_HUMAN Putative bifunctional UDP-N-acetylglucosamine transferase and deubiquitinase ALG13 OS=Homo sapiens OX=9606 GN=ALG13 PE=4 SV=2
A0A087WVG6	41	4.87	4.87	4.87	2.43	2.43	4.87	2.43	2.43	4.87	17.07	0	2.43	7.31	7.31	7.31	9.75	4.87	4.87	0	2.43	A0A087WVG6_HUMAN Methyl-CpG-binding domain protein 3 (Fragment) OS=Homo sapiens OX=9606 GN=MBD3 PE=4 SV=1
A0A087WVG8	830	4.81	2.28	6.5	14.81	1.44	3.73	2.16	2.77	6.86	10.48	1.32	3.01	5.78	7.59	5.54	8.91	3.01	6.02	0.72	2.16	A0A087WVG8_HUMAN Neuroblastoma breakpoint family member 11 OS=Homo sapiens OX=9606 GN=NBPF11 PE=4 SV=1
A0A087WVG9	69	10.14	1.44	0	1.44	4.34	7.24	2.89	1.44	1.44	23.18	1.44	2.89	5.79	4.34	8.69	7.24	1.44	4.34	7.24	2.89	A0A087WVG9_HUMAN Cytochrome P450 4F8 OS=Homo sapiens OX=9606 GN=CYP4F8 PE=4 SV=1
A0A087WVH0	15	0	0	0	0	6.66	6.66	0	6.66	6.66	0	0	13.33	6.66	6.66	13.33	13.33	13.33	0	0	0	A0A087WVH0_HUMAN Unconventional myosin-XIX (Fragment) OS=Homo sapiens OX=9606 GN=MYO19 PE=4 SV=1
A0A087WVH1	77	5.19	2.59	3.89	15.58	0	5.19	0	6.49	9.09	16.88	3.89	5.19	5.19	10.38	3.89	5.19	0	1.29	0	0	A0A087WVH1_HUMAN Dixin (Fragment) OS=Homo sapiens OX=9606 GN=DIXDC1 PE=1 SV=1
A0A087WVH3	533	7.87	1.68	4.69	5.62	5.06	5.62	2.43	5.06	4.12	11.44	2.06	2.62	8.44	4.31	5.06	7.5	5.25	5.81	1.5	3.75	A0A087WVH3_HUMAN Patched domain-containing protein 3 OS=Homo sapiens OX=9606 GN=PTCHD3 PE=4 SV=1
A0A087WVH4	225	8	2.22	7.55	6.22	2.22	8	1.77	4.44	6.66	12.88	0.44	5.33	2.66	5.77	4	7.55	6.66	4.88	0.88	1.33	A0A087WVH4_HUMAN Double zinc ribbon and ankyrin repeat-containing protein 1 (Fragment) OS=Homo sapiens OX=9606 GN=DZANK1 PE=4 SV=1
A0A087WVH5	132	10.6	1.51	2.27	1.51	5.3	9.09	3.03	3.78	1.51	12.12	3.03	2.27	8.33	8.33	3.03	8.33	3.03	9.09	2.27	1.51	A0A087WVH5_HUMAN Polycomb group RING finger protein 3 OS=Homo sapiens OX=9606 GN=PCGF3 PE=4 SV=1
A0A087WVH6	50	8	0	2	0	14	6	8	12	6	16	2	2	0	2	2	4	8	2	0	6	A0A087WVH6_HUMAN Minor histocompatibility antigen H13 (Fragment) OS=Homo sapiens OX=9606 GN=HM13 PE=4 SV=1
A0A087WVH9	745	4.29	6.71	1.87	9.93	5.36	7.24	6.84	3.22	11	3.08	1.74	2.41	3.75	3.89	6.84	8.32	6.04	1.87	0.26	5.23	A0A087WVH9_HUMAN Zinc finger protein 700 OS=Homo sapiens OX=9606 GN=ZNF700 PE=1 SV=1
A0A087WVI0	940	8.61	2.34	4.25	6.8	2.97	4.14	2.76	4.46	5.95	13.51	2.34	2.44	4.46	6.91	4.78	9.89	5	5.21	1.27	1.8	A0A087WVI0_HUMAN Conserved oligomeric Golgi complex subunit 1 OS=Homo sapiens OX=9606 GN=COG1 PE=1 SV=1
A0A087WVI1	325	11.07	1.84	4	6.15	2.15	8	2.76	2.46	2.76	9.53	1.84	1.53	8.3	4.61	8.61	13.23	4.92	3.69	0.61	1.84	A0A087WVI1_HUMAN PDZ and LIM domain protein 2 OS=Homo sapiens OX=9606 GN=PDLIM2 PE=1 SV=1
A0A087WVI2	128	7.03	6.25	3.9	3.12	0.78	8.59	4.68	2.34	3.9	16.4	1.56	1.56	12.5	3.12	6.25	4.68	6.25	3.9	1.56	1.56	A0A087WVI2_HUMAN E3 ubiquitin-protein ligase NEURL3 OS=Homo sapiens OX=9606 GN=NEURL3 PE=4 SV=1
A0A087WVI3	599	4.5	1.66	4.67	12.35	2.17	2.17	2.5	4	9.51	12.52	3.83	6.01	3.5	9.01	5.34	6.67	4.5	2.33	0.5	2.17	A0A087WVI3_HUMAN Deuterosome assembly protein 1 OS=Homo sapiens OX=9606 GN=DEUP1 PE=1 SV=1
A0A087WVI4	706	7.93	2.12	1.69	5.8	5.24	6.94	0.84	3.25	2.97	17.42	0.99	2.26	6.37	4.24	6.51	7.22	5.66	6.94	2.4	3.11	A0A087WVI4_HUMAN Transmembrane channel-like protein OS=Homo sapiens OX=9606 GN=TMC4 PE=1 SV=1
A0A087WVI5	20	20	5	10	5	5	0	0	5	10	10	0	0	5	5	0	15	0	5	0	0	A0A087WVI5_HUMAN Tetratricopeptide repeat protein 25 (Fragment) OS=Homo sapiens OX=9606 GN=TTC25 PE=1 SV=1
A0A087WVI6	20	5	0	5	15	0	20	0	0	0	10	5	0	15	0	0	10	5	5	0	5	A0A087WVI6_HUMAN E3 ubiquitin-protein ligase NEDD4-like OS=Homo sapiens OX=9606 GN=NEDD4L PE=4 SV=1
A0A087WVI8	546	8.05	2.38	3.84	5.67	2.93	6.22	2.56	2.56	2.01	9.89	2.19	2.38	15.01	6.41	4.02	12.27	5.31	3.84	1.09	1.28	A0A087WVI8_HUMAN TIR domain-containing adapter molecule 1 OS=Homo sapiens OX=9606 GN=TICAM1 PE=1 SV=1
A0A087WVI9	17	0	0	0	0	5.88	11.76	11.76	0	5.88	0	0	0	5.88	23.52	0	5.88	0	0	11.76	17.64	A0A087WVI9_HUMAN Heterogeneous nuclear ribonucleoprotein U (Fragment) OS=Homo sapiens OX=9606 GN=HNRNPU PE=1 SV=2
A0A087WVJ0	228	5.7	1.31	4.38	4.38	5.7	5.26	3.5	4.38	2.19	9.21	0.87	3.5	6.14	5.26	5.26	11.84	6.57	8.33	0.87	5.26	A0A087WVJ0_HUMAN Mucin-1 (Fragment) OS=Homo sapiens OX=9606 GN=MUC1 PE=1 SV=1
A0A087WVJ7	60	5	0	1.66	0	5	3.33	1.66	6.66	8.33	18.33	5	3.33	6.66	5	6.66	8.33	6.66	3.33	5	0	A0A087WVJ7_HUMAN Collagen alpha-1(XIX) chain OS=Homo sapiens OX=9606 GN=COL19A1 PE=4 SV=1
A0A087WVK0	454	3.3	2.64	7.26	6.6	3.74	4.4	7.48	5.5	7.92	7.26	1.98	3.08	3.3	2.64	8.59	9.25	4.18	4.4	1.54	4.84	A0A087WVK0_HUMAN Dual-specificity protein kinase CLK1 OS=Homo sapiens OX=9606 GN=CLK1 PE=1 SV=1
A0A087WVK1	132	9.84	0.75	3.03	6.06	1.51	6.81	0.75	1.51	5.3	12.87	3.78	3.03	7.57	6.81	5.3	9.09	7.57	4.54	2.27	1.51	A0A087WVK1_HUMAN Ubiquitin-conjugating enzyme E2 C OS=Homo sapiens OX=9606 GN=UBE2C PE=1 SV=1
A0A087WVK4	546	10.8	1.28	4.57	6.59	1.83	5.86	2.93	1.28	7.32	6.41	1.64	2.74	9.52	6.04	10.25	9.15	4.57	4.21	1.28	1.64	A0A087WVK4_HUMAN Elongin-A2 OS=Homo sapiens OX=9606 GN=ELOA2 PE=4 SV=1
A0A087WVK5	265	7.92	0.75	3.39	3.39	3.77	7.92	3.77	1.88	3.39	18.11	1.13	1.13	8.3	6.41	4.52	12.07	5.28	4.52	1.5	0.75	A0A087WVK5_HUMAN RUN and SH3 domain-containing protein 1 (Fragment) OS=Homo sapiens OX=9606 GN=RUSC1 PE=1 SV=1
A0A087WVK8	24	0	4.16	0	4.16	4.16	4.16	4.16	0	4.16	16.66	4.16	8.33	4.16	4.16	4.16	12.5	4.16	8.33	8.33	0	A0A087WVK8_HUMAN Ragulator complex protein LAMTOR4 OS=Homo sapiens OX=9606 GN=LAMTOR4 PE=4 SV=1
A0A087WVK9	82	6.09	0	4.87	14.63	2.43	7.31	3.65	12.19	6.09	7.31	1.21	3.65	2.43	4.87	4.87	8.53	3.65	3.65	0	1.21	A0A087WVK9_HUMAN Hydrocephalus-inducing protein homolog (Fragment) OS=Homo sapiens OX=9606 GN=HYDIN PE=4 SV=1
A0A087WVL2	881	8.62	0.79	4.54	6.58	1.7	6.12	2.04	2.61	5.56	11.91	1.7	1.7	12.37	7.6	3.4	12.25	4.88	4.42	0.22	0.9	A0A087WVL2_HUMAN Myocardin-related transcription factor A OS=Homo sapiens OX=9606 GN=MRTFA PE=1 SV=1
A0A087WVL4	186	4.3	3.76	3.76	4.83	5.91	3.22	3.76	5.91	8.06	7.52	2.68	5.37	4.83	2.68	3.76	11.29	8.06	6.45	1.07	2.68	A0A087WVL4_HUMAN Allergin-1 (Fragment) OS=Homo sapiens OX=9606 GN=MILR1 PE=1 SV=1
A0A087WVL7	59	3.38	3.38	3.38	10.16	0	5.08	10.16	1.69	23.72	6.77	1.69	0	1.69	5.08	5.08	16.94	0	1.69	0	0	A0A087WVL7_HUMAN Pre-mRNA-splicing factor CWC25 homolog (Fragment) OS=Homo sapiens OX=9606 GN=CWC25 PE=4 SV=1
A0A087WVL9	194	3.6	1.03	10.3	10.82	1.54	1.54	4.12	3.6	4.63	9.79	1.54	3.6	7.21	4.63	4.63	10.3	4.12	5.15	3.6	3.6	A0A087WVL9_HUMAN Gamma-tubulin complex component 5 (Fragment) OS=Homo sapiens OX=9606 GN=TUBGCP5 PE=1 SV=1
A0A087WVM1	189	7.93	2.64	2.11	4.23	3.7	3.17	0.52	4.23	7.4	15.34	2.64	3.17	2.11	3.17	4.76	8.46	7.4	10.05	2.11	4.76	A0A087WVM1_HUMAN CMP-sialic acid transporter OS=Homo sapiens OX=9606 GN=SLC35A1 PE=1 SV=1
A0A087WVM2	437	4.8	6.4	3.43	4.34	2.05	10.52	2.51	2.74	2.28	11.89	2.51	3.2	7.55	5.72	3.43	8.92	8.23	6.63	1.6	1.14	A0A087WVM2_HUMAN CD177 antigen OS=Homo sapiens OX=9606 GN=CD177 PE=1 SV=1
A0A087WVM4	913	8.87	1.53	5.58	5.8	3.17	7.88	2.19	6.79	6.24	10.73	1.75	3.72	4.7	4.81	4.92	5.36	5.36	8.54	0.65	1.31	A0A087WVM4_HUMAN Monofunctional C1-tetrahydrofolate synthase
A0A087WVM6	667	6.29	1.94	6.74	11.69	1.94	3.59	3.59	2.39	5.39	10.79	0.74	3.74	6.59	6.89	5.39	9.89	4.04	5.69	0.89	1.64	A0A087WVM6_HUMAN Neuroblastoma breakpoint family member 4 OS=Homo sapiens OX=9606 GN=NBPF4 PE=4 SV=1
A0A087WVM7	149	6.04	2.01	4.02	6.04	2.01	5.36	2.68	4.69	7.38	14.76	2.68	4.02	4.69	4.02	4.69	6.04	6.71	8.05	0.67	2.68	A0A087WVM7_HUMAN Ribosomal RNA small subunit methyltransferase NEP1 (Fragment) OS=Homo sapiens OX=9606 GN=EMG1 PE=1 SV=1
A0A087WVM8	18	5.55	0	5.55	0	22.22	5.55	0	0	0	11.11	0	5.55	11.11	0	0	11.11	16.66	0	0	0	A0A087WVM8_HUMAN Fatty acid 2-hydroxylase (Fragment) OS=Homo sapiens OX=9606 GN=FA2H PE=4 SV=1
A0A087WVN0	408	8.82	3.92	2.2	2.94	5.63	5.88	3.92	4.65	1.71	14.21	2.69	3.43	5.88	4.16	6.12	5.39	6.61	7.59	1.71	2.45	A0A087WVN0_HUMAN G-protein-coupled estrogen receptor 1 OS=Homo sapiens OX=9606 GN=GPER1 PE=1 SV=1
A0A087WVN2	211	10.9	3.79	1.42	1.42	2.36	9	1.89	2.84	5.21	9	3.79	2.36	8.05	3.79	7.58	10.9	6.63	7.1	1.42	0.47	A0A087WVN2_HUMAN Sushi domain-containing protein 3 OS=Homo sapiens OX=9606 GN=SUSD3 PE=1 SV=1
A0A087WVN3	214	4.2	2.8	4.67	6.54	5.6	2.8	3.27	4.2	7.94	9.81	2.8	4.67	3.27	6.07	6.07	5.6	9.34	3.73	3.73	2.8	A0A087WVN3_HUMAN Tumor necrosis factor alpha-induced protein 3 OS=Homo sapiens OX=9606 GN=TNFAIP3 PE=1 SV=1
A0A087WVN4	274	7.29	2.55	5.1	6.2	3.64	5.47	1.45	4.01	3.64	12.77	1.45	2.91	4.37	5.83	7.66	5.83	3.64	7.29	3.28	5.47	A0A087WVN4_HUMAN Farnesyl pyrophosphate synthase (Fragment) OS=Homo sapiens OX=9606 GN=FDPS PE=1 SV=1
A0A087WVN5	83	7.22	1.2	1.2	9.63	1.2	2.4	1.2	9.63	6.02	8.43	3.61	2.4	4.81	10.84	3.61	10.84	7.22	6.02	0	2.4	A0A087WVN5_HUMAN DNA-directed RNA polymerases I
A0A087WVN7	375	4	5.86	3.46	5.6	5.06	4.8	4.53	5.6	4.26	10.4	1.33	5.86	5.06	4.53	6.66	7.46	6.4	4.53	2.66	1.86	A0A087WVN7_HUMAN HCG1988749 OS=Homo sapiens OX=9606 GN=TRIM49D1 PE=1 SV=1
A0A087WVN8	155	7.74	1.93	5.8	5.8	2.58	7.74	3.22	9.67	5.8	7.74	4.51	3.87	3.87	3.22	3.87	3.87	7.09	5.16	1.93	4.51	A0A087WVN8_HUMAN Serine/threonine-protein kinase 4 (Fragment) OS=Homo sapiens OX=9606 GN=STK4 PE=1 SV=1
A0A087WVP0	246	4.47	4.06	5.69	6.91	4.06	6.5	3.25	6.91	4.47	7.72	0.81	4.06	9.75	5.69	7.72	5.28	4.87	5.28	0	2.43	A0A087WVP0_HUMAN Transcription factor p65 OS=Homo sapiens OX=9606 GN=RELA PE=1 SV=1
A0A087WVP1	4590	6.05	1.3	7.12	6.86	4	5.96	2.81	6.1	4.7	7.29	1.26	4.83	5.55	3.55	3.7	8.75	6.99	9.08	0.43	3.57	A0A087WVP1_HUMAN Protocadherin Fat 1 OS=Homo sapiens OX=9606 GN=FAT1 PE=1 SV=1
A0A087WVP2	336	5.95	2.08	2.67	9.52	4.76	4.16	3.27	5.35	5.05	10.71	1.78	1.78	5.05	2.67	7.73	10.71	6.25	7.14	0.89	2.38	A0A087WVP2_HUMAN FERM domain containing 5
A0A087WVP4	971	10.29	1.44	3.7	8.85	2.36	7.62	1.23	1.64	4.11	8.44	1.64	2.05	8.23	5.04	9.68	10.91	7.41	4.01	0.51	0.72	A0A087WVP4_HUMAN Smoothelin OS=Homo sapiens OX=9606 GN=SMTN PE=1 SV=1
A0A087WVP7	223	6.72	1.34	4.03	5.82	5.38	3.58	4.93	4.03	6.72	13	1.34	4.03	8.07	3.58	4.93	5.38	5.38	8.07	0	3.58	A0A087WVP7_HUMAN Peroxisomal coenzyme A diphosphatase NUDT7 OS=Homo sapiens OX=9606 GN=NUDT7 PE=1 SV=1
A0A087WVP9	563	3.01	5.86	1.77	10.3	4.97	5.86	8.34	4.26	8.7	7.46	1.24	3.73	4.08	6.03	5.68	6.74	4.97	2.3	1.42	3.19	A0A087WVP9_HUMAN Zinc finger protein 461 OS=Homo sapiens OX=9606 GN=ZNF461 PE=1 SV=1
A0A087WVQ0	41	2.43	7.31	4.87	4.87	7.31	2.43	0	9.75	9.75	14.63	0	2.43	4.87	2.43	0	7.31	0	7.31	7.31	4.87	A0A087WVQ0_HUMAN Aromatase OS=Homo sapiens OX=9606 GN=CYP19A1 PE=4 SV=1
A0A087WVQ2	158	10.75	1.26	6.96	6.32	4.43	4.43	0	1.89	7.59	6.96	1.89	1.26	14.55	3.16	5.69	12.65	5.69	1.89	1.26	1.26	A0A087WVQ2_HUMAN PHD finger protein 23 OS=Homo sapiens OX=9606 GN=PHF23 PE=1 SV=1
A0A087WVQ4	219	9.13	3.19	5.47	7.76	4.1	5.47	1.82	1.36	5.47	7.76	1.82	1.36	6.84	5.93	10.95	7.3	5.93	2.28	2.73	3.19	A0A087WVQ4_HUMAN Myomegalin OS=Homo sapiens OX=9606 GN=PDE4DIP PE=1 SV=1
A0A087WVQ6	1679	7.98	1.84	5.06	8.04	4.4	4.16	2.08	5.89	5.77	10.95	2.44	5.53	4.22	5.65	4.88	5	3.93	6.9	1.07	4.1	A0A087WVQ6_HUMAN Clathrin heavy chain OS=Homo sapiens OX=9606 GN=CLTC PE=1 SV=1
A0A087WVQ9	441	8.84	1.36	5.66	5.89	3.17	9.52	2.26	6.57	10.2	5.44	2.49	3.4	5.21	2.04	3.85	4.76	6.34	9.29	1.13	2.49	A0A087WVQ9_HUMAN Elongation factor 1-alpha 1 OS=Homo sapiens OX=9606 GN=EEF1A1 PE=1 SV=1
A0A087WVR1	94	6.38	11.7	10.63	9.57	6.38	10.63	0	3.19	0	4.25	3.19	4.25	5.31	0	9.57	3.19	4.25	4.25	0	2.12	A0A087WVR1_HUMAN Latent-transforming growth factor beta-binding protein 4 (Fragment) OS=Homo sapiens OX=9606 GN=LTBP4 PE=1 SV=1
A0A087WVR2	94	11.7	0	0	5.31	4.25	4.25	2.12	7.44	1.06	19.14	0	0	5.31	2.12	7.44	10.63	5.31	9.57	2.12	2.12	A0A087WVR2_HUMAN Transmembrane and coiled-coil domain-containing protein 3 (Fragment) OS=Homo sapiens OX=9606 GN=TMCO3 PE=4 SV=1
A0A087WVR3	806	5.83	3.34	7.07	7.56	2.72	7.69	1.86	2.6	6.32	6.94	2.1	3.97	5.21	4.09	8.43	7.44	4.59	7.07	1.73	3.34	A0A087WVR3_HUMAN E3 ubiquitin-protein ligase UHRF1 OS=Homo sapiens OX=9606 GN=UHRF1 PE=1 SV=1
A0A087WVR4	454	6.16	2.2	6.16	8.37	3.3	3.52	1.98	2.86	5.5	8.14	1.1	4.18	8.14	5.72	5.94	13.87	3.96	5.72	0.44	2.64	A0A087WVR4_HUMAN Myc proto-oncogene protein OS=Homo sapiens OX=9606 GN=MYC PE=1 SV=1
A0A087WVR6	42	4.76	0	7.14	4.76	7.14	9.52	2.38	4.76	11.9	4.76	2.38	2.38	2.38	4.76	9.52	7.14	4.76	9.52	0	0	A0A087WVR6_HUMAN Acetyl-CoA carboxylase 1 (Fragment) OS=Homo sapiens OX=9606 GN=ACACA PE=1 SV=1
A0A087WVR7	564	5.31	2.83	5.85	4.07	4.07	6.91	2.48	2.83	4.07	11.17	1.77	2.83	8.15	3.72	5.85	13.29	4.07	6.02	2.3	2.3	A0A087WVR7_HUMAN Cytoplasmic polyadenylation element-binding protein 1 OS=Homo sapiens OX=9606 GN=CPEB1 PE=1 SV=1
A0A087WVS2	124	7.25	0.8	8.87	6.45	0.8	12.9	1.61	5.64	7.25	11.29	1.61	1.61	6.45	4.83	4.03	4.83	3.22	6.45	1.61	2.41	A0A087WVS2_HUMAN Cytosolic non-specific dipeptidase (Fragment) OS=Homo sapiens OX=9606 GN=CNDP2 PE=1 SV=1
A0A087WVS3	721	5.82	2.35	5.82	4.57	4.16	6.1	1.94	5.54	5.13	9.7	1.52	5.4	5.54	5.82	4.16	8.59	5.13	7.07	2.08	3.46	A0A087WVS3_HUMAN Protein-glutamine gamma-glutamyltransferase 5 OS=Homo sapiens OX=9606 GN=TGM5 PE=1 SV=1
A0A087WVS4	224	4.01	2.23	2.23	4.46	3.57	6.69	3.57	3.57	4.01	13.39	1.33	4.46	4.91	4.46	4.46	9.37	9.37	7.14	3.12	3.57	A0A087WVS4_HUMAN High affinity immunoglobulin gamma Fc receptor IB OS=Homo sapiens OX=9606 GN=FCGR1B PE=1 SV=1
A0A087WVS5	65	3.07	9.23	6.15	4.61	1.53	7.69	1.53	0	3.07	7.69	4.61	1.53	12.3	0	9.23	12.3	1.53	4.61	4.61	4.61	A0A087WVS5_HUMAN Neurensin-2 OS=Homo sapiens OX=9606 GN=NRSN2 PE=1 SV=1
A0A087WVS7	571	6.12	0.7	6.65	4.55	5.07	9.45	3.32	2.62	4.37	10.5	1.92	2.62	7.18	4.02	6.83	10.33	3.67	5.25	2.27	2.45	A0A087WVS7_HUMAN Phosphatidylinositol 4
A0A087WVS8	234	6.83	2.56	4.27	8.11	5.98	6.83	5.12	3.41	7.26	9.4	1.28	3.41	3.84	2.99	4.27	5.55	7.26	6.41	1.28	3.84	A0A087WVS8_HUMAN MOB kinase activator 2 OS=Homo sapiens OX=9606 GN=MOB2 PE=1 SV=2
A0A087WVT0	565	4.6	4.95	4.24	4.6	4.24	6.54	3.36	4.77	4.6	8.67	1.59	4.24	10.97	5.66	5.13	7.25	5.13	5.84	1.41	2.12	A0A087WVT0_HUMAN Anthrax toxin receptor-like OS=Homo sapiens OX=9606 GN=ANTXRL PE=1 SV=1
A0A087WVT1	495	5.45	4.64	3.43	5.05	3.43	10.9	6.06	2.02	7.27	6.26	0.6	0.2	13.73	3.43	9.49	7.87	4.84	3.63	0	1.61	A0A087WVT1_HUMAN Zinc finger protein 48 OS=Homo sapiens OX=9606 GN=ZNF48 PE=1 SV=1
A0A087WVT2	148	7.43	0.67	2.02	4.05	0.67	7.43	1.35	2.7	3.37	12.16	4.05	3.37	4.72	26.35	2.7	6.75	3.37	6.08	0	0.67	A0A087WVT2_HUMAN Forkhead box protein P1 (Fragment) OS=Homo sapiens OX=9606 GN=FOXP1 PE=1 SV=2
A0A087WVT3	688	3.92	3.63	4.5	4.06	3.48	6.1	3.05	5.37	6.54	11.48	1.88	5.23	5.81	4.65	4.94	9.59	5.52	4.65	2.9	2.61	A0A087WVT3_HUMAN Acyloxyacyl hydrolase OS=Homo sapiens OX=9606 GN=AOAH PE=1 SV=1
A0A087WVT5	140	13.57	3.57	0.71	0	12.85	12.14	0.71	7.14	1.42	7.85	5	2.14	2.85	2.85	2.85	6.42	2.85	7.14	4.28	3.57	A0A087WVT5_HUMAN Secretory carrier-associated membrane protein OS=Homo sapiens OX=9606 GN=SCAMP4 PE=3 SV=1
A0A087WVT6	361	5.26	0.83	4.15	3.04	2.77	14.95	2.21	3.6	1.38	4.98	5.81	6.92	16.89	3.04	4.15	9.97	3.04	2.49	1.38	3.04	A0A087WVT6_HUMAN Single-stranded DNA-binding protein 3 OS=Homo sapiens OX=9606 GN=SSBP3 PE=1 SV=1
A0A087WVT8	1628	7.49	13.63	3.8	6.75	2.02	9.33	3.8	0.85	1.04	7	0.42	1.35	12.46	5.77	6.14	6.57	3.74	5.09	1.22	1.41	A0A087WVT8_HUMAN Kielin/chordin-like protein OS=Homo sapiens OX=9606 GN=KCP PE=1 SV=1
A0A087WVT9	153	7.84	0.65	3.92	4.57	3.26	12.41	3.92	4.57	1.3	7.18	2.61	1.3	4.57	4.57	11.11	9.8	3.26	9.15	3.26	0.65	A0A087WVT9_HUMAN Nucleoside diphosphate kinase OS=Homo sapiens OX=9606 GN=NME4 PE=1 SV=1
A0A087WVU0	41	0	0	2.43	4.87	7.31	7.31	2.43	2.43	4.87	7.31	2.43	4.87	4.87	4.87	12.19	4.87	4.87	21.95	0	0	A0A087WVU0_HUMAN Ragulator complex protein LAMTOR4 OS=Homo sapiens OX=9606 GN=LAMTOR4 PE=1 SV=1
A0A087WVU1	305	9.83	0.65	3.93	7.86	2.62	6.22	1.63	3.93	4.59	8.19	0.98	3.6	8.85	3.6	2.95	10.81	6.55	7.21	1.96	3.93	A0A087WVU1_HUMAN Neural cell adhesion molecule 1 (Fragment) OS=Homo sapiens OX=9606 GN=NCAM1 PE=1 SV=1
A0A087WVU3	296	11.14	2.7	4.05	8.44	3.04	5.74	4.05	0.67	5.4	8.1	1.01	1.68	9.79	5.74	7.43	9.45	2.7	5.06	0.33	3.37	A0A087WVU3_HUMAN Homeobox protein Nkx-2.3 OS=Homo sapiens OX=9606 GN=NKX2-3 PE=1 SV=1
A0A087WVU4	2988	2.81	3.51	8.03	14.25	1.67	5.28	0.93	1.57	6.39	11.51	0.7	1.2	6.96	6.25	7.53	9.47	2	5.35	0.13	4.38	A0A087WVU4_HUMAN Neuroblastoma breakpoint family member 14 OS=Homo sapiens OX=9606 GN=NBPF14 PE=4 SV=1
A0A087WVU6	212	7.54	2.83	8.01	4.71	2.35	8.01	2.35	4.24	3.77	14.15	0.94	0.47	4.24	2.35	8.01	13.67	6.6	5.18	0	0	A0A087WVU6_HUMAN E3 ubiquitin-protein ligase HECTD1 (Fragment) OS=Homo sapiens OX=9606 GN=HECTD1 PE=1 SV=1
A0A087WVU7	50	4	6	6	14	2	8	0	4	8	18	2	4	2	2	4	4	4	2	2	4	A0A087WVU7_HUMAN COBW domain-containing protein 1 (Fragment) OS=Homo sapiens OX=9606 GN=CBWD1 PE=1 SV=1
A0A087WVU8	131	5.34	3.05	3.05	3.81	3.81	6.87	2.29	1.52	5.34	8.39	2.29	1.52	9.16	6.87	6.87	10.68	6.87	4.58	3.81	3.81	A0A087WVU8_HUMAN Uncharacterized protein C2orf91 OS=Homo sapiens OX=9606 GN=C2orf91 PE=4 SV=1
A0A087WVV0	22	4.54	0	13.63	18.18	13.63	13.63	0	0	0	0	4.54	9.09	0	0	0	13.63	4.54	4.54	0	0	A0A087WVV0_HUMAN Oxysterol-binding protein-related protein 2 (Fragment) OS=Homo sapiens OX=9606 GN=OSBPL2 PE=4 SV=1
A0A087WVV1	84	9.52	1.19	5.95	4.76	5.95	4.76	2.38	8.33	5.95	14.28	1.19	3.57	4.76	2.38	7.14	5.95	4.76	2.38	0	4.76	A0A087WVV1_HUMAN Proteasome subunit beta type-2 OS=Homo sapiens OX=9606 GN=PSMB2 PE=1 SV=1
A0A087WVV2	934	12.41	0.74	3.21	14.45	0.32	5.13	1.39	1.92	10.17	10.38	1.07	2.46	3.31	10.49	4.38	7.28	5.03	4.6	0.53	0.64	A0A087WVV2_HUMAN Ribosome-binding protein 1 OS=Homo sapiens OX=9606 GN=RRBP1 PE=1 SV=1
A0A087WVV4	109	8.25	7.33	4.58	3.66	5.5	2.75	1.83	7.33	4.58	6.42	0.91	0.91	4.58	3.66	10.09	10.09	5.5	5.5	4.58	0.91	A0A087WVV4_HUMAN Unconventional myosin-XIX (Fragment) OS=Homo sapiens OX=9606 GN=MYO19 PE=3 SV=1
A0A087WVV5	252	7.14	13.09	7.53	7.53	3.96	11.9	1.98	0.79	0	4.76	0.39	3.57	9.52	3.17	6.74	7.14	3.57	4.76	0	1.98	A0A087WVV5_HUMAN Latent-transforming growth factor beta-binding protein 4 (Fragment) OS=Homo sapiens OX=9606 GN=LTBP4 PE=1 SV=1
A0A087WVV7	928	9.48	0.32	4.31	7.54	1.61	8.83	1.72	2.15	5.92	9.59	1.4	1.83	10.88	4.63	7.43	10.34	4.31	5.28	0.21	2.04	A0A087WVV7_HUMAN SRC kinase-signaling inhibitor 1 (Fragment) OS=Homo sapiens OX=9606 GN=SRCIN1 PE=1 SV=1
A0A087WVV8	299	7.02	2	5.68	14.71	1.67	5.01	2.34	3.01	8.69	9.36	1	4.34	4.34	8.69	5.35	7.35	2.67	5.01	0.33	1.33	A0A087WVV8_HUMAN Neuroblastoma breakpoint family member 26 OS=Homo sapiens OX=9606 GN=NBPF26 PE=4 SV=2
A0A087WVW3	267	4.86	2.99	8.23	8.23	1.49	2.62	2.24	2.99	5.61	11.98	0.74	7.86	8.61	5.61	2.24	11.23	7.49	2.62	1.12	1.12	A0A087WVW3_HUMAN Peroxisome proliferator-activated receptor gamma coactivator 1-alpha OS=Homo sapiens OX=9606 GN=PPARGC1A PE=1 SV=1
A0A087WVW4	719	5.7	2.36	5.84	4.58	4.17	6.11	1.94	5.56	5.14	9.59	1.52	5.42	5.42	5.98	4.17	8.62	5.14	7.09	2.08	3.47	A0A087WVW4_HUMAN Protein-glutamine gamma-glutamyltransferase 5 OS=Homo sapiens OX=9606 GN=TGM5 PE=1 SV=1
A0A087WVW5	68	2.94	1.47	5.88	4.41	2.94	8.82	2.94	5.88	2.94	14.7	0	7.35	1.47	5.88	4.41	10.29	4.41	10.29	0	2.94	A0A087WVW5_HUMAN DNA repair and recombination protein RAD54-like (Fragment) OS=Homo sapiens OX=9606 GN=RAD54L PE=1 SV=1
A0A087WVW6	662	5.89	1.96	3.92	9.21	3.77	9.06	2.87	3.32	4.83	13.74	1.2	2.26	7.4	4.38	6.34	6.64	3.92	6.19	0.75	2.26	A0A087WVW6_HUMAN Rap guanine nucleotide exchange factor-like 1 OS=Homo sapiens OX=9606 GN=RAPGEFL1 PE=1 SV=1
A0A087WVW7	168	8.33	0	7.14	10.11	2.97	7.73	1.78	2.38	12.5	6.54	1.19	1.19	8.33	3.57	6.54	7.73	4.76	4.16	0.59	2.38	A0A087WVW7_HUMAN Methyl-CpG-binding protein 2 OS=Homo sapiens OX=9606 GN=MECP2 PE=1 SV=1
A0A087WVW8	96	7.29	1.04	2.08	8.33	5.2	10.41	2.08	4.16	5.2	8.33	7.29	5.2	7.29	3.12	2.08	9.37	5.2	5.2	0	1.04	A0A087WVW8_HUMAN Sodium-coupled neutral amino acid transporter 3 (Fragment) OS=Homo sapiens OX=9606 GN=SLC38A3 PE=1 SV=1
A0A087WVW9	558	7.7	3.22	4.48	5.55	2.5	5.19	5.19	2.68	5.73	10.21	2.32	3.4	4.83	7.16	6.09	7.52	5.73	5.73	1.25	3.4	A0A087WVW9_HUMAN Ubiquitin carboxyl-terminal hydrolase OS=Homo sapiens OX=9606 GN=USP17L17 PE=3 SV=1
A0A087WVX1	187	2.67	2.13	4.27	11.22	5.34	3.2	1.6	4.27	10.69	11.22	0.53	4.81	6.95	4.27	6.41	9.62	3.2	3.2	0.53	3.74	A0A087WVX1_HUMAN HCG1820835
A0A087WVX3	141	3.54	2.12	2.83	2.83	7.09	7.09	3.54	4.96	10.63	11.34	1.41	2.83	4.96	3.54	6.38	6.38	8.51	6.38	2.12	1.41	A0A087WVX3_HUMAN ADP-ribosylation factor-like protein 17 OS=Homo sapiens OX=9606 GN=ARL17A PE=4 SV=1
A0A087WVX4	248	5.24	1.61	4.03	5.24	6.04	5.64	2.82	4.83	4.43	12.09	2.82	5.64	5.64	5.64	6.45	5.24	3.22	7.66	3.22	2.41	A0A087WVX4_HUMAN Iodothyronine deiodinase OS=Homo sapiens OX=9606 GN=DIO1 PE=1 SV=1
A0A087WVX5	581	7.22	1.2	6.54	7.57	2.4	3.95	4.64	3.61	6.19	6.71	1.2	3.27	5.33	4.81	8.43	12.73	4.13	6.54	1.03	2.4	A0A087WVX5_HUMAN Voltage-dependent L-type calcium channel subunit beta-2 OS=Homo sapiens OX=9606 GN=CACNB2 PE=1 SV=1
A0A087WVX6	115	11.3	0	0.86	0.86	4.34	20.86	0	1.73	0.86	1.73	8.69	13.91	2.6	8.69	0.86	18.26	0	0	2.6	0.86	A0A087WVX6_HUMAN TAR DNA-binding protein 43 (Fragment) OS=Homo sapiens OX=9606 GN=TARDBP PE=1 SV=1
A0A087WVX8	86	6.97	1.16	5.81	2.32	9.3	9.3	1.16	3.48	5.81	5.81	1.16	4.65	12.79	4.65	8.13	8.13	5.81	1.16	0	2.32	A0A087WVX8_HUMAN Liprin-beta-1 (Fragment) OS=Homo sapiens OX=9606 GN=PPFIBP1 PE=1 SV=1
A0A087WVY1	302	8.27	1.32	2.98	4.3	2.31	8.94	1.32	2.64	2.98	12.91	1.65	2.98	10.26	4.63	4.3	16.22	6.62	3.64	0.33	0.99	A0A087WVY1_HUMAN Protein AF-17 (Fragment) OS=Homo sapiens OX=9606 GN=MLLT6 PE=1 SV=1
A0A087WVY2	186	8.6	0	4.83	9.13	2.15	8.06	3.76	5.37	2.68	12.9	2.15	2.68	6.98	5.91	4.83	6.45	4.83	8.06	0	0.53	A0A087WVY2_HUMAN MAGUK p55 subfamily member 2 (Fragment) OS=Homo sapiens OX=9606 GN=MPP2 PE=1 SV=1
A0A087WVY3	251	8.36	2.78	4.78	5.97	3.98	4.78	2.39	9.16	6.77	9.56	4.38	4.38	3.18	5.17	5.17	4.78	5.97	5.17	0.39	2.78	A0A087WVY3_HUMAN Replication factor C subunit 2 OS=Homo sapiens OX=9606 GN=RFC2 PE=1 SV=1
A0A087WVY5	1283	4.44	1.32	4.91	11.06	3.81	4.05	1.87	5.84	8.49	9.97	2.57	3.89	3.11	6.46	5.68	6.78	5.76	5.84	0.93	3.11	A0A087WVY5_HUMAN Cilia- and flagella-associated protein 57 OS=Homo sapiens OX=9606 GN=CFAP57 PE=1 SV=1
A0A087WVY6	213	6.57	5.16	2.81	3.28	5.16	6.57	1.87	5.63	4.22	14.55	3.75	1.4	5.16	2.81	2.81	6.1	5.63	7.04	1.87	7.51	A0A087WVY6_HUMAN JNK1/MAPK8-associated membrane protein OS=Homo sapiens OX=9606 GN=JKAMP PE=1 SV=1
A0A087WVY8	141	4.96	7.09	2.83	4.25	2.83	10.63	2.83	0	1.41	13.47	0.7	3.54	9.21	4.96	8.51	6.38	3.54	5.67	4.96	2.12	A0A087WVY8_HUMAN ADAMTS-like protein 5 (Fragment) OS=Homo sapiens OX=9606 GN=ADAMTSL5 PE=1 SV=1
A0A087WVZ0	109	12.84	2.75	3.66	2.75	5.5	5.5	2.75	5.5	6.42	8.25	5.5	3.66	3.66	2.75	7.33	4.58	5.5	4.58	2.75	3.66	A0A087WVZ0_HUMAN Mitochondrial pyruvate carrier OS=Homo sapiens OX=9606 GN=MPC1 PE=1 SV=1
A0A087WVZ1	189	5.82	0	4.23	5.82	4.23	12.16	3.7	4.76	4.23	5.82	1.05	3.7	2.11	3.17	9.52	17.98	2.64	5.82	0.52	2.11	A0A087WVZ1_HUMAN ATP-dependent RNA helicase DDX3X (Fragment) OS=Homo sapiens OX=9606 GN=DDX3X PE=1 SV=2
A0A087WVZ2	20	0	5	0	5	5	5	0	0	5	0	10	10	0	10	5	20	10	10	0	0	A0A087WVZ2_HUMAN Beclin-1 (Fragment) OS=Homo sapiens OX=9606 GN=BECN1 PE=1 SV=1
A0A087WVZ3	72	8.33	1.38	5.55	5.55	2.77	5.55	0	6.94	2.77	12.5	0	1.38	8.33	4.16	9.72	1.38	8.33	8.33	2.77	2.77	A0A087WVZ3_HUMAN Guanine nucleotide-binding protein subunit alpha-11 (Fragment) OS=Homo sapiens OX=9606 GN=GNA11 PE=1 SV=1
A0A087WVZ4	70	5.71	0	1.42	5.71	7.14	8.57	4.28	7.14	5.71	11.42	0	2.85	1.42	4.28	4.28	12.85	11.42	2.85	0	1.42	A0A087WVZ4_HUMAN Cytochrome b-c1 complex subunit 2
A0A087WVZ5	185	6.48	2.16	3.24	7.02	5.4	4.86	2.16	3.78	5.94	13.51	2.7	2.16	3.78	6.48	7.02	6.48	5.94	7.02	1.08	2.16	A0A087WVZ5_HUMAN Cytoplasmic FMR1-interacting protein 1 (Fragment) OS=Homo sapiens OX=9606 GN=CYFIP1 PE=1 SV=1
A0A087WVZ6	1136	6.69	2.55	5.45	8.27	2.2	3.78	2.37	3.78	9.59	6.25	2.11	3.43	7.21	5.19	3.34	12.5	7.65	4.4	1.23	1.93	A0A087WVZ6_HUMAN Protein kinase C-binding protein 1 OS=Homo sapiens OX=9606 GN=ZMYND8 PE=1 SV=2
A0A087WVZ7	819	2.44	6.22	4.02	6.95	3.78	10.01	7.08	2.44	7.93	6.71	0.73	3.17	4.39	5.49	6.71	8.3	3.9	4.88	0.73	4.02	A0A087WVZ7_HUMAN Zinc finger protein 229 OS=Homo sapiens OX=9606 GN=ZNF229 PE=1 SV=1
A0A087WVZ8	167	2.99	1.19	10.17	10.77	1.79	1.79	4.79	3.59	4.79	10.17	1.79	4.19	7.18	4.79	3.59	11.37	3.59	3.59	3.59	3.59	A0A087WVZ8_HUMAN Gamma-tubulin complex component 5 (Fragment) OS=Homo sapiens OX=9606 GN=TUBGCP5 PE=1 SV=1
A0A087WVZ9	184	4.34	1.08	5.97	9.23	2.71	4.89	2.17	5.97	6.52	7.6	3.26	1.63	5.97	7.06	8.69	2.17	7.6	8.69	0.54	3.8	A0A087WVZ9_HUMAN DNA-directed RNA polymerases I
A0A087WW00	109	5.5	2.75	7.33	1.83	4.58	2.75	2.75	7.33	7.33	8.25	1.83	4.58	10.09	3.66	2.75	8.25	6.42	4.58	1.83	5.5	A0A087WW00_HUMAN Ubiquitin-conjugating enzyme E2 D1 OS=Homo sapiens OX=9606 GN=UBE2D1 PE=1 SV=1
A0A087WW05	44	0	0	6.81	25	2.27	2.27	0	4.54	0	4.54	4.54	4.54	11.36	6.81	0	9.09	0	13.63	2.27	2.27	A0A087WW05_HUMAN Aspartyl/asparaginyl beta-hydroxylase (Fragment) OS=Homo sapiens OX=9606 GN=ASPH PE=4 SV=1
A0A087WW06	2354	10.15	1.35	4.16	6.11	2.46	7.22	3.01	2.76	4.75	11.76	2.5	3.65	4.84	6.71	4.58	10.79	3.73	4.92	0.5	3.95	A0A087WW06_HUMAN Tetratricopeptide repeat protein 28 OS=Homo sapiens OX=9606 GN=TTC28 PE=1 SV=1
A0A087WW07	144	7.63	4.16	2.08	5.55	4.86	6.25	2.08	6.94	4.86	13.19	2.77	4.86	4.16	4.16	4.16	8.33	6.25	6.25	0.69	0.69	A0A087WW07_HUMAN Interleukin-13 OS=Homo sapiens OX=9606 GN=IL13 PE=1 SV=1
A0A087WW08	61	3.27	1.63	6.55	3.27	6.55	6.55	1.63	6.55	4.91	6.55	4.91	4.91	4.91	8.19	4.91	4.91	9.83	6.55	1.63	1.63	A0A087WW08_HUMAN Anthrax toxin receptor-like (Fragment) OS=Homo sapiens OX=9606 GN=ANTXRL PE=4 SV=1
A0A087WW09	64	7.81	0	4.68	6.25	1.56	3.12	3.12	1.56	1.56	12.5	1.56	3.12	7.81	4.68	17.18	9.37	3.12	9.37	1.56	0	A0A087WW09_HUMAN Left-right determination factor 1 (Fragment) OS=Homo sapiens OX=9606 GN=LEFTY1 PE=4 SV=1
A0A087WW10	44	2.27	0	9.09	9.09	2.27	11.36	2.27	0	2.27	18.18	2.27	6.81	2.27	9.09	6.81	2.27	2.27	6.81	0	4.54	A0A087WW10_HUMAN Unconventional myosin-XIX (Fragment) OS=Homo sapiens OX=9606 GN=MYO19 PE=1 SV=6
A0A087WW12	106	7.54	3.77	9.43	13.2	2.83	6.6	0	0	2.83	9.43	1.88	2.83	7.54	5.66	5.66	6.6	2.83	6.6	0.94	3.77	A0A087WW12_HUMAN Putative ATP-dependent RNA helicase DHX57 (Fragment) OS=Homo sapiens OX=9606 GN=DHX57 PE=1 SV=1
A0A087WW13	102	10.78	0.98	4.9	4.9	2.94	2.94	0.98	3.92	7.84	10.78	4.9	2.94	4.9	1.96	9.8	6.86	3.92	11.76	0.98	0.98	A0A087WW13_HUMAN Hypoxia up-regulated protein 1 (Fragment) OS=Homo sapiens OX=9606 GN=HYOU1 PE=1 SV=6
A0A087WW16	259	10.42	4.24	3.08	6.17	4.24	11.19	1.93	3.47	2.7	8.49	1.15	1.93	8.49	3.08	5.4	7.33	5.4	6.56	1.15	3.47	A0A087WW16_HUMAN Mediator of RNA polymerase II transcription subunit 25 OS=Homo sapiens OX=9606 GN=MED25 PE=1 SV=1
A0A087WW17	35	22.85	0	0	0	2.85	11.42	0	0	0	17.14	5.71	0	14.28	0	11.42	2.85	0	5.71	5.71	0	A0A087WW17_HUMAN Interleukin-17D (Fragment) OS=Homo sapiens OX=9606 GN=IL17D PE=4 SV=1
A0A087WW18	72	6.94	2.77	8.33	11.11	11.11	5.55	1.38	2.77	2.77	11.11	4.16	0	2.77	5.55	1.38	2.77	8.33	5.55	1.38	2.77	A0A087WW18_HUMAN Protein archease (Fragment) OS=Homo sapiens OX=9606 GN=ZBTB8OS PE=1 SV=1
A0A087WW20	301	8.97	0.66	2.99	4.31	3.65	8.97	3.65	1.66	2.99	16.27	0.99	0.99	8.3	6.31	5.31	11.62	5.31	4.31	1.66	0.99	A0A087WW20_HUMAN RUN and SH3 domain-containing protein 1 (Fragment) OS=Homo sapiens OX=9606 GN=RUSC1 PE=1 SV=1
A0A087WW22	138	7.97	1.44	5.79	4.34	2.17	2.89	3.62	4.34	7.97	14.49	3.62	5.79	7.24	5.79	1.44	7.97	3.62	5.79	1.44	2.17	A0A087WW22_HUMAN DNA-binding protein SATB1 OS=Homo sapiens OX=9606 GN=SATB1 PE=1 SV=1
A0A087WW23	218	7.79	1.83	1.83	4.12	8.71	9.17	2.75	5.96	3.21	10.09	1.83	4.58	3.21	4.58	3.66	6.42	7.79	6.88	1.37	4.12	A0A087WW23_HUMAN Arachidonate 5-lipoxygenase-activating protein OS=Homo sapiens OX=9606 GN=ALOX5AP PE=1 SV=1
A0A087WW25	35	0	0	8.57	14.28	2.85	0	2.85	11.42	2.85	8.57	0	2.85	8.57	5.71	0	20	8.57	0	2.85	0	A0A087WW25_HUMAN Cyclin-dependent kinase inhibitor 3 OS=Homo sapiens OX=9606 GN=CDKN3 PE=4 SV=1
A0A087WW26	172	5.81	1.74	5.23	4.65	6.97	3.48	2.32	4.65	6.39	9.88	3.48	6.97	6.97	4.06	4.06	6.97	5.23	7.55	1.16	2.32	A0A087WW26_HUMAN Cytochrome P450 1B1 OS=Homo sapiens OX=9606 GN=CYP1B1 PE=1 SV=1
A0A087WW27	351	5.69	1.99	7.97	5.12	2.84	9.97	1.7	6.55	2.84	8.54	2.27	3.7	4.27	4.55	3.41	7.97	5.41	9.11	2.27	3.7	A0A087WW27_HUMAN Neuroligin-3 OS=Homo sapiens OX=9606 GN=NLGN3 PE=1 SV=1
A0A087WW28	40	7.5	0	0	0	2.5	2.5	5	5	0	15	2.5	0	12.5	2.5	10	10	5	12.5	7.5	0	A0A087WW28_HUMAN PDZ domain-containing protein MAGIX OS=Homo sapiens OX=9606 GN=MAGIX PE=4 SV=1
A0A087WW29	141	4.96	1.41	7.09	4.25	2.83	7.09	2.83	1.41	6.38	13.47	4.25	1.41	5.67	2.83	11.34	12.76	2.12	4.25	1.41	2.12	A0A087WW29_HUMAN Polycomb protein SCMH1 (Fragment) OS=Homo sapiens OX=9606 GN=SCMH1 PE=1 SV=1
A0A087WW30	133	12.03	3	1.5	12.78	2.25	8.27	2.25	1.5	2.25	11.27	2.25	0.75	6.76	3	6.76	7.51	2.25	10.52	1.5	1.5	A0A087WW30_HUMAN 8-oxo-dGDP phosphatase NUDT18 OS=Homo sapiens OX=9606 GN=NUDT18 PE=1 SV=1
A0A087WW31	61	11.47	1.63	4.91	1.63	4.91	6.55	0	4.91	8.19	13.11	1.63	8.19	3.27	6.55	1.63	1.63	8.19	4.91	0	6.55	A0A087WW31_HUMAN U4/U6.U5 tri-snRNP-associated protein 2 (Fragment) OS=Homo sapiens OX=9606 GN=USP39 PE=1 SV=1
A0A087WW33	122	10.65	0.81	0	2.45	3.27	9.83	1.63	1.63	0.81	10.65	0	4.91	9.01	4.09	6.55	18.03	9.83	1.63	1.63	1.63	A0A087WW33_HUMAN Signal transducer CD24 (Fragment) OS=Homo sapiens OX=9606 GN=CD24 PE=1 SV=1
A0A087WW35	313	3.19	3.51	6.07	7.34	5.75	5.75	2.23	4.79	6.38	9.9	2.23	5.43	4.79	4.79	4.79	6.38	5.11	6.07	1.27	4.15	A0A087WW35_HUMAN Methyltransferase-like protein OS=Homo sapiens OX=9606 GN=METTL2A PE=1 SV=1
A0A087WW36	143	3.49	1.39	2.79	6.99	6.29	6.99	2.09	4.19	4.19	10.48	2.79	4.19	9.09	8.39	4.89	4.19	6.99	6.29	0.69	3.49	A0A087WW36_HUMAN Lysophosphatidic acid phosphatase type 6 (Fragment) OS=Homo sapiens OX=9606 GN=ACP6 PE=1 SV=1
A0A087WW38	148	7.43	3.37	3.37	6.75	2.02	4.05	3.37	8.1	5.4	11.48	2.7	2.02	7.43	5.4	3.37	6.75	3.37	10.13	0.67	2.02	A0A087WW38_HUMAN Lambda-crystallin homolog (Fragment) OS=Homo sapiens OX=9606 GN=CRYL1 PE=1 SV=1
A0A087WW39	1093	9.88	2.37	2.1	4.75	2.37	11.07	2.65	1.55	4.84	9.97	1.82	2.19	9.97	5.58	3.65	14.63	5.3	3.75	0.27	1.18	A0A087WW39_HUMAN Protein AF-17 OS=Homo sapiens OX=9606 GN=MLLT6 PE=1 SV=1
A0A087WW40	394	8.12	1.26	4.82	7.61	3.29	5.07	1.26	4.82	6.85	12.43	2.79	6.59	3.04	4.82	4.82	7.36	6.59	4.31	0.76	3.29	A0A087WW40_HUMAN Endophilin-B1 OS=Homo sapiens OX=9606 GN=SH3GLB1 PE=1 SV=1
A0A087WW41	55	12.72	1.81	9.09	14.54	1.81	7.27	0	1.81	3.63	10.9	1.81	3.63	10.9	5.45	5.45	3.63	1.81	1.81	0	1.81	A0A087WW41_HUMAN Protein AATF OS=Homo sapiens OX=9606 GN=AATF PE=1 SV=1
A0A087WW42	150	8	3.33	5.33	12.66	2.66	8.66	1.33	4	3.33	8.66	2	4.66	3.33	5.33	6	9.33	1.33	4.66	2	2.66	A0A087WW42_HUMAN DNA polymerase epsilon catalytic subunit (Fragment) OS=Homo sapiens OX=9606 GN=POLE PE=1 SV=1
A0A087WW43	670	6.71	0.74	5.22	8.8	4.77	7.01	2.53	4.32	6.71	10.14	2.38	5.67	4.47	3.28	4.77	6.26	5.67	6.86	0.59	2.98	A0A087WW43_HUMAN Inter-alpha-trypsin inhibitor heavy chain H3 OS=Homo sapiens OX=9606 GN=ITIH3 PE=1 SV=1
A0A087WW44	492	8.33	3.45	4.06	7.11	5.08	3.86	2.64	5.08	4.06	13.21	3.04	2.23	5.89	6.3	5.48	6.3	4.26	5.28	2.03	2.23	A0A087WW44_HUMAN Fanconi anemia group C protein OS=Homo sapiens OX=9606 GN=FANCC PE=1 SV=1
A0A087WW45	40	5	5	10	5	2.5	5	0	2.5	0	7.5	5	10	0	10	7.5	5	10	5	2.5	2.5	A0A087WW45_HUMAN Integrin-linked protein kinase OS=Homo sapiens OX=9606 GN=ILK PE=1 SV=1
A0A087WW46	1100	5.09	1.45	4.72	6.81	4.72	7.45	2.18	5.09	5.27	10.18	1.81	3.54	5.27	4.45	4.18	8.09	7.18	8.09	0.63	3.72	A0A087WW46_HUMAN Nodal modulator 1 OS=Homo sapiens OX=9606 GN=NOMO1 PE=1 SV=1
A0A087WW48	328	10.06	2.43	5.79	5.79	1.82	5.79	2.74	2.43	9.14	4.57	1.21	2.43	7.92	3.65	5.18	11.89	9.75	4.26	0.6	2.43	A0A087WW48_HUMAN Lysine-specific demethylase PHF2 OS=Homo sapiens OX=9606 GN=PHF2 PE=1 SV=1
A0A087WW49	117	5.12	1.7	1.7	3.41	2.56	6.83	1.7	3.41	5.98	11.11	0.85	3.41	5.98	4.27	3.41	16.23	4.27	9.4	5.12	3.41	A0A087WW49_HUMAN Ig-like domain-containing protein (Fragment) OS=Homo sapiens OX=9606 PE=4 SV=1
A0A087WW51	195	6.15	1.02	6.66	18.46	1.53	2.05	3.58	3.58	7.69	5.64	2.05	3.58	6.15	5.64	4.61	5.12	3.58	9.74	0	3.07	A0A087WW51_HUMAN Aspartyl/asparaginyl beta-hydroxylase (Fragment) OS=Homo sapiens OX=9606 GN=ASPH PE=1 SV=6
A0A087WW53	260	6.92	3.46	5.76	5	4.23	7.3	3.07	5	4.23	8.07	1.53	3.84	5.38	1.92	7.3	6.53	5.38	10.76	2.69	1.53	A0A087WW53_HUMAN Coronin OS=Homo sapiens OX=9606 GN=CORO1B PE=1 SV=1
A0A087WW56	305	6.88	2.29	4.91	10.16	3.6	1.63	1.96	3.93	9.18	8.19	3.93	4.91	2.29	7.54	4.91	8.85	5.24	5.57	0	3.93	A0A087WW56_HUMAN SLIT-ROBO Rho GTPase-activating protein 2B OS=Homo sapiens OX=9606 GN=SRGAP2B PE=1 SV=1
A0A087WW58	396	5.05	1.76	3.28	2.77	8.33	5.3	2.27	5.05	2.77	13.63	2.27	4.29	5.05	1.76	2.27	8.08	6.06	11.11	3.03	5.8	A0A087WW58_HUMAN Ethanolaminephosphotransferase 1 OS=Homo sapiens OX=9606 GN=SELENOI PE=1 SV=1
A0A087WW59	122	5.73	3.27	4.09	9.83	4.09	4.09	0.81	1.63	6.55	10.65	3.27	0.81	7.37	7.37	9.01	13.11	2.45	4.91	0	0.81	A0A087WW59_HUMAN Uncharacterized protein C11orf96 OS=Homo sapiens OX=9606 GN=C11orf96 PE=1 SV=1
A0A087WW60	54	5.55	0	3.7	1.85	5.55	12.96	1.85	0	0	18.51	0	1.85	5.55	7.4	11.11	9.25	1.85	9.25	1.85	0	A0A087WW60_HUMAN Transmembrane protein 231 (Fragment) OS=Homo sapiens OX=9606 GN=TMEM231 PE=4 SV=1
A0A087WW61	138	4.34	2.89	7.24	7.97	7.97	5.79	2.17	5.79	5.07	4.34	2.89	3.62	4.34	6.52	7.97	7.24	3.62	6.52	0.72	2.17	A0A087WW61_HUMAN TAR DNA-binding protein 43 (Fragment) OS=Homo sapiens OX=9606 GN=TARDBP PE=1 SV=1
A0A087WW63	2512	7.6	1.11	4.73	6.4	4.97	7.72	2.7	4.53	4.37	8.28	3.38	4.21	6.88	4.29	8	6.52	4.73	5.17	1.27	3.02	A0A087WW63_HUMAN Voltage-dependent P/Q-type calcium channel subunit alpha OS=Homo sapiens OX=9606 GN=CACNA1A PE=1 SV=1
A0A087WW65	713	9.81	0.7	3.78	4.76	4.06	7.99	2.8	5.75	5.18	10.51	2.52	4.62	2.94	4.2	5.04	7.01	5.89	7.99	1.26	3.08	A0A087WW65_HUMAN ATP-binding cassette sub-family B member 7
A0A087WW66	953	8.39	1.88	5.66	8.28	3.35	5.98	2.2	5.87	7.45	10.38	3.04	4.72	4.4	4.09	3.25	5.87	4.93	6.61	0.52	3.04	A0A087WW66_HUMAN 26S proteasome non-ATPase regulatory subunit 1 OS=Homo sapiens OX=9606 GN=PSMD1 PE=1 SV=1
A0A087WW69	228	8.77	0.87	1.75	8.77	0.87	7.89	0.87	2.19	9.64	9.21	1.75	0.87	8.77	8.77	8.77	7.89	4.38	5.7	0	2.19	A0A087WW69_HUMAN Translation initiation factor eIF-2B subunit delta OS=Homo sapiens OX=9606 GN=EIF2B4 PE=1 SV=1
A0A087WW71	162	7.4	3.08	3.7	3.08	2.46	8.64	3.08	5.55	8.02	9.25	1.23	1.23	8.64	4.93	8.02	9.25	5.55	3.7	2.46	0.61	A0A087WW71_HUMAN DNA damage-binding protein 2 (Fragment) OS=Homo sapiens OX=9606 GN=DDB2 PE=1 SV=6
A0A087WW72	75	4	2.66	6.66	6.66	0	9.33	0	6.66	9.33	12	4	2.66	5.33	5.33	2.66	6.66	4	6.66	4	1.33	A0A087WW72_HUMAN DNA repair and recombination protein RAD54-like (Fragment) OS=Homo sapiens OX=9606 GN=RAD54L PE=1 SV=1
A0A087WW73	1093	5.48	1.28	5.21	10.15	3.38	4.02	1.73	4.75	9.78	8.87	2.92	4.39	5.67	5.48	4.2	7.68	5.12	5.85	0.45	3.47	A0A087WW73_HUMAN 1-phosphatidylinositol 4
A0A087WW74	657	5.93	1.97	5.17	7.91	1.52	7.76	2.28	2.58	5.93	11.26	1.52	2.73	10.95	4.71	6.08	9.43	5.78	4.41	0.6	1.36	A0A087WW74_HUMAN SAM and SH3 domain-containing protein 1 OS=Homo sapiens OX=9606 GN=SASH1 PE=1 SV=1
A0A087WW75	166	8.43	3.01	5.42	6.62	2.4	2.4	3.61	3.61	6.02	11.44	3.61	4.21	4.81	5.42	1.8	9.03	3.61	9.03	1.2	4.21	A0A087WW75_HUMAN DNA-binding protein SATB1 (Fragment) OS=Homo sapiens OX=9606 GN=SATB1 PE=1 SV=1
A0A087WW76	1406	4.9	1.28	5.4	7.96	2.7	5.4	2.56	4.33	6.97	7.32	1.2	4.33	6.11	3.98	6.47	13.37	7.75	5.19	0.78	1.92	A0A087WW76_HUMAN Rho GTPase-activating protein 21 OS=Homo sapiens OX=9606 GN=ARHGAP21 PE=1 SV=1
A0A087WW77	1056	10.13	2.17	5.58	5.68	4.16	7.19	3.03	3.21	3.21	10.51	1.23	1.7	7	4.26	5.77	8.61	5.77	7.67	1.42	1.6	A0A087WW77_HUMAN Lethal(2) giant larvae protein homolog 1 OS=Homo sapiens OX=9606 GN=LLGL1 PE=1 SV=1
A0A087WW78	93	5.37	2.15	3.22	3.22	3.22	4.3	2.15	6.45	8.6	7.52	7.52	2.15	4.3	2.15	6.45	9.67	10.75	3.22	3.22	3.22	A0A087WW78_HUMAN Golgi pH regulator B (Fragment) OS=Homo sapiens OX=9606 GN=GPR89B PE=4 SV=1
A0A087WW79	880	5.68	1.81	4.09	8.4	2.95	5.79	2.27	3.4	5	10.9	1.81	2.95	9.77	3.97	7.04	11.36	6.02	3.97	1.81	0.9	A0A087WW79_HUMAN Mitogen-activated protein kinase kinase kinase 9 OS=Homo sapiens OX=9606 GN=MAP3K9 PE=1 SV=1
A0A087WW80	80	2.5	1.25	3.75	12.5	1.25	5	3.75	5	7.5	16.25	1.25	0	2.5	8.75	0	13.75	3.75	7.5	0	3.75	A0A087WW80_HUMAN Bcl-2-like protein 13 OS=Homo sapiens OX=9606 GN=BCL2L13 PE=1 SV=1
A0A087WW81	838	10.5	0.35	4.05	15.03	0.47	4.05	1.19	0.71	4.17	15.87	1.07	1.43	1.43	12.17	11.45	8.11	2.98	3.69	0.47	0.59	A0A087WW81_HUMAN Rootletin (Fragment) OS=Homo sapiens OX=9606 GN=CROCC PE=1 SV=6
A0A087WW82	128	5.46	1.56	2.34	3.12	3.12	7.03	2.34	7.81	7.03	10.15	6.25	2.34	3.9	2.34	5.46	10.15	8.59	5.46	2.34	2.34	A0A087WW82_HUMAN Golgi pH regulator B (Fragment) OS=Homo sapiens OX=9606 GN=GPR89B PE=4 SV=1
A0A087WW83	2368	9.37	2.53	4.09	9.62	2.19	8.4	1.85	2.19	4.98	9.16	1.64	1.43	8.53	5.32	6.5	9.29	4.43	5.19	1.94	1.26	A0A087WW83_HUMAN Probable G-protein-coupled receptor 179 OS=Homo sapiens OX=9606 GN=GPR179 PE=1 SV=1
A0A087WW86	100	8	2	5	6	2	15	1	1	4	10	1	1	13	1	15	8	3	2	2	0	A0A087WW86_HUMAN GPALPP motifs-containing protein 1 OS=Homo sapiens OX=9606 GN=GPALPP1 PE=1 SV=1
A0A087WW87	121	3.3	1.65	6.61	4.13	2.47	8.26	0	4.13	1.65	13.22	3.3	0.82	8.26	5.78	4.95	13.22	5.78	5.78	1.65	4.95	KV240_HUMAN Immunoglobulin kappa variable 2-40 OS=Homo sapiens OX=9606 GN=IGKV2-40 PE=3 SV=2
A0A087WW88	179	7.82	0.55	6.7	7.82	1.67	2.23	1.67	5.58	11.17	5.58	7.82	4.46	1.11	8.37	5.58	7.82	8.37	5.02	0	0.55	A0A087WW88_HUMAN Charged multivesicular body protein 2b (Fragment) OS=Homo sapiens OX=9606 GN=CHMP2B PE=1 SV=1
A0A087WW90	437	7.32	2.28	3.66	10.98	3.89	6.4	0.68	4.8	5.72	7.09	2.97	4.11	7.09	2.74	3.89	8.23	4.57	10.52	0.45	2.51	A0A087WW90_HUMAN General transcription factor II-I repeat domain-containing protein 2B OS=Homo sapiens OX=9606 GN=GTF2IRD2B PE=4 SV=1
A0A087WW91	221	5.88	2.26	6.33	3.61	2.26	6.78	2.26	6.33	6.78	7.23	3.61	3.16	6.78	7.23	3.16	7.23	6.78	7.23	0.9	3.61	A0A087WW91_HUMAN Synapsin-2 (Fragment) OS=Homo sapiens OX=9606 GN=SYN2 PE=1 SV=1
A0A087WW92	69	11.59	1.44	2.89	13.04	2.89	7.24	1.44	0	4.34	15.94	4.34	4.34	1.44	14.49	2.89	5.79	2.89	2.89	0	0	A0A087WW92_HUMAN GRIP1-associated protein 1 (Fragment) OS=Homo sapiens OX=9606 GN=GRIPAP1 PE=1 SV=6
A0A087WW93	867	4.38	2.42	6.22	14.53	2.53	3.34	2.19	2.3	7.49	10.61	1.49	2.99	5.3	7.72	5.53	9.45	2.76	5.76	0.34	2.53	A0A087WW93_HUMAN Neuroblastoma breakpoint family member 12 OS=Homo sapiens OX=9606 GN=NBPF12 PE=4 SV=1
A0A087WW94	107	3.73	3.73	4.67	7.47	6.54	4.67	2.8	1.86	12.14	10.28	0.93	0.93	7.47	4.67	7.47	10.28	3.73	2.8	0.93	1.86	A0A087WW94_HUMAN Synergin gamma (Fragment) OS=Homo sapiens OX=9606 GN=SYNRG PE=1 SV=1
A0A087WW97	100	6	1	10	7	7	7	1	2	7	8	1	1	8	3	11	2	6	3	1	7	A0A087WW97_HUMAN Casein kinase I isoform gamma-2 (Fragment) OS=Homo sapiens OX=9606 GN=CSNK1G2 PE=4 SV=6
A0A087WWA0	157	7.64	3.18	5.73	8.91	2.54	6.36	1.27	3.18	6.36	5.09	1.91	4.45	11.46	5.09	5.73	5.09	4.45	4.45	3.18	3.82	A0A087WWA0_HUMAN Interferon regulatory factor 5 OS=Homo sapiens OX=9606 GN=IRF5 PE=1 SV=1
A0A087WWA1	95	5.26	1.05	1.05	0	4.21	9.47	2.1	6.31	1.05	6.31	5.26	3.15	12.63	5.26	17.89	5.26	6.31	3.15	2.1	2.1	P3URF_HUMAN PIK3R3 upstream open reading frame protein OS=Homo sapiens OX=9606 GN=P3R3URF PE=4 SV=1
A0A087WWA2	61	18.03	0	1.63	4.91	3.27	11.47	0	0	4.91	14.75	3.27	4.91	11.47	3.27	4.91	6.55	0	6.55	0	0	A0A087WWA2_HUMAN N-acetylglucosamine-1-phosphotransferase subunit gamma OS=Homo sapiens OX=9606 GN=GNPTG PE=1 SV=1
A0A087WWA3	1797	5.95	1.39	5.5	9.23	3.83	5.28	2.28	5.17	5.78	9.34	2	3.83	4.89	3.72	5.62	10.35	5.73	6.06	1	2.94	A0A087WWA3_HUMAN Kinesin-like protein KIF1B OS=Homo sapiens OX=9606 GN=KIF1B PE=1 SV=1
A0A087WWA4	94	3.19	1.06	1.06	11.7	3.19	3.19	1.06	4.25	12.76	17.02	2.12	3.19	2.12	7.44	6.38	5.31	5.31	4.25	1.06	3.19	A0A087WWA4_HUMAN UBX domain-containing protein 8 (Fragment) OS=Homo sapiens OX=9606 GN=UBXN8 PE=1 SV=1
A0A087WWA5	1545	4.46	7.63	6.14	6.27	1.81	13.52	1.55	1.16	1.87	6.14	0.84	1.22	9.32	4.27	9.12	6.53	6.27	7.96	1.1	2.71	A0A087WWA5_HUMAN Tenascin-X OS=Homo sapiens OX=9606 GN=TNXB PE=1 SV=1
A0A087WWA7	444	7.43	1.12	5.4	6.08	3.82	9.68	2.7	1.57	3.15	6.3	1.57	2.92	9.68	3.15	7.65	13.51	5.85	4.95	0.67	2.7	A0A087WWA7_HUMAN Segment polarity protein dishevelled homolog DVL-1 OS=Homo sapiens OX=9606 GN=DVL1 PE=1 SV=1
A0A087WWB0	111	6.3	0	3.6	1.8	6.3	13.51	2.7	1.8	0	4.5	3.6	3.6	11.71	6.3	0	16.21	6.3	0.9	1.8	9	A0A087WWB0_HUMAN YTH domain-containing family protein 3 (Fragment) OS=Homo sapiens OX=9606 GN=YTHDF3 PE=1 SV=6
A0A087WWB2	176	4.54	0.56	5.68	13.06	3.97	3.97	1.13	7.38	10.22	9.65	1.7	5.11	2.84	6.81	2.84	11.93	2.84	4.54	0	1.13	A0A087WWB2_HUMAN Protein CC2D2B OS=Homo sapiens OX=9606 GN=CC2D2B PE=4 SV=1
A0A087WWB7	77	6.49	2.59	2.59	5.19	3.89	5.19	3.89	1.29	3.89	15.58	3.89	0	6.49	6.49	7.79	6.49	3.89	10.38	1.29	2.59	A0A087WWB7_HUMAN Lysophosphatidic acid phosphatase type 6 OS=Homo sapiens OX=9606 GN=ACP6 PE=1 SV=1
A0A087WWB8	184	8.15	2.17	2.71	6.52	1.63	5.43	4.89	2.17	1.08	13.04	0.54	2.71	9.78	5.97	5.97	11.41	7.6	2.17	2.71	2.71	A0A087WWB8_HUMAN Probable tubulin polyglutamylase TTLL9 (Fragment) OS=Homo sapiens OX=9606 GN=TTLL9 PE=4 SV=1
A0A087WWB9	122	6.55	2.45	6.55	7.37	3.27	7.37	0.81	5.73	12.29	8.19	3.27	7.37	1.63	2.45	5.73	9.83	4.09	3.27	0.81	0.81	A0A087WWB9_HUMAN Ras-related protein Rab-13 OS=Homo sapiens OX=9606 GN=RAB13 PE=1 SV=1
A0A087WWC0	390	9.74	1.79	4.35	6.15	1.28	8.2	2.05	1.02	1.28	12.82	0.51	0.76	12.56	5.89	5.38	8.71	8.46	6.92	1.28	0.76	A0A087WWC0_HUMAN Mucosal addressin cell adhesion molecule 1 OS=Homo sapiens OX=9606 GN=MADCAM1 PE=1 SV=1
A0A087WWC4	1471	6.93	1.49	5.98	6.39	2.58	4.48	3.39	3.87	5.37	6.86	1.08	4.48	8.42	4.07	6.25	15.83	6.39	3.94	0.54	1.56	A0A087WWC4_HUMAN Nance-Horan syndrome protein OS=Homo sapiens OX=9606 GN=NHS PE=1 SV=1
A0A087WWC5	75	9.33	5.33	5.33	6.66	5.33	5.33	4	5.33	4	10.66	1.33	0	2.66	5.33	2.66	10.66	6.66	6.66	2.66	0	A0A087WWC5_HUMAN Uncharacterized protein (Fragment) OS=Homo sapiens OX=9606 PE=4 SV=1
A0A087WWC7	48	6.25	2.08	0	8.33	2.08	6.25	2.08	6.25	0	6.25	0	0	8.33	16.66	2.08	8.33	8.33	10.41	2.08	2.08	A0A087WWC7_HUMAN Coactosin-like protein (Fragment) OS=Homo sapiens OX=9606 GN=COTL1 PE=4 SV=1
A0A087WWC8	126	8.73	0.79	5.55	10.31	1.58	8.73	3.17	2.38	12.69	2.38	3.17	6.34	9.52	3.96	4.76	9.52	1.58	2.38	0.79	1.58	A0A087WWC8_HUMAN Myelin expression factor 2 OS=Homo sapiens OX=9606 GN=MYEF2 PE=1 SV=1
A0A087WWD1	577	4.33	6.58	1.55	8.66	4.33	8.31	8.49	2.25	9.53	6.23	0.86	2.77	3.11	4.85	5.54	9.87	4.33	4.5	0.86	2.94	A0A087WWD1_HUMAN Zinc finger protein 814 OS=Homo sapiens OX=9606 GN=ZNF814 PE=1 SV=1
A0A087WWD4	884	7.35	1.69	5.2	8.93	2.94	6.9	1.35	6.56	6.67	5.76	1.24	4.63	5.54	4.97	2.94	7.8	6.9	7.8	1.8	2.94	A0A087WWD4_HUMAN Neural cell adhesion molecule 1 OS=Homo sapiens OX=9606 GN=NCAM1 PE=1 SV=1
A0A087WWD5	95	3.15	2.1	2.1	3.15	2.1	4.21	6.31	4.21	5.26	13.68	5.26	4.21	8.42	1.05	4.21	5.26	7.36	8.42	6.31	3.15	A0A087WWD5_HUMAN Tafazzin family protein OS=Homo sapiens OX=9606 GN=TAZ PE=1 SV=1
A0A087WWD6	313	6.7	1.59	3.83	4.79	2.87	8.62	3.51	4.79	4.47	7.34	0.95	4.79	7.02	3.19	5.43	7.02	6.7	9.9	2.87	3.51	A0A087WWD6_HUMAN Receptor-type tyrosine-protein phosphatase T OS=Homo sapiens OX=9606 GN=PTPRT PE=1 SV=1
A0A087WWD9	165	5.45	0.6	6.06	6.06	6.66	3.63	1.81	6.66	3.03	8.48	0.6	7.87	4.24	3.63	3.03	10.9	4.24	10.9	1.21	4.24	A0A087WWD9_HUMAN Cadherin-23 (Fragment) OS=Homo sapiens OX=9606 GN=CDH23 PE=4 SV=1
A0A087WWE0	23	13.04	0	0	13.04	0	4.34	0	4.34	0	8.69	4.34	0	13.04	4.34	8.69	8.69	8.69	0	4.34	4.34	A0A087WWE0_HUMAN Neugrin (Fragment) OS=Homo sapiens OX=9606 GN=NGRN PE=4 SV=1
A0A087WWE4	148	7.43	1.35	2.02	6.08	2.7	9.45	6.75	1.35	2.7	14.18	0.67	2.7	9.45	3.37	8.78	8.1	4.05	4.72	2.7	1.35	A0A087WWE4_HUMAN Cryptic family protein 1B OS=Homo sapiens OX=9606 GN=CFC1B PE=4 SV=1
A0A087WWE6	46	6.52	4.34	15.21	2.17	0	2.17	2.17	4.34	2.17	2.17	2.17	4.34	10.86	4.34	8.69	21.73	6.52	0	0	0	A0A087WWE6_HUMAN Disks large-associated protein 4 (Fragment) OS=Homo sapiens OX=9606 GN=DLGAP4 PE=1 SV=1
A0A087WWE7	61	9.83	0	1.63	3.27	3.27	1.63	3.27	3.27	18.03	8.19	3.27	9.83	6.55	4.91	6.55	4.91	4.91	6.55	0	0	A0A087WWE7_HUMAN Ribosomal biogenesis factor OS=Homo sapiens OX=9606 GN=RBIS PE=1 SV=1
A0A087WWE9	558	7.52	3.22	4.48	5.55	2.5	5.19	5.19	2.68	5.91	10.21	2.32	3.22	4.83	7.16	6.09	7.52	5.91	5.73	1.25	3.4	A0A087WWE9_HUMAN Ubiquitin carboxyl-terminal hydrolase OS=Homo sapiens OX=9606 GN=USP17L22 PE=3 SV=1
A0A087WWF1	144	12.5	0.69	4.16	9.02	2.08	4.16	2.08	2.08	3.47	16.66	2.08	2.77	9.72	2.77	6.94	2.77	4.86	6.25	1.38	3.47	A0A087WWF1_HUMAN Selenoprotein M OS=Homo sapiens OX=9606 GN=SELENOM PE=1 SV=1
A0A087WWF2	61	6.55	3.27	1.63	4.91	3.27	6.55	0	1.63	4.91	4.91	3.27	3.27	13.11	8.19	9.83	13.11	1.63	1.63	6.55	0	A0A087WWF2_HUMAN GRIP1-associated protein 1 (Fragment) OS=Homo sapiens OX=9606 GN=GRIPAP1 PE=1 SV=1
A0A087WWF3	210	9.04	1.9	2.38	5.23	5.71	8.09	5.23	3.8	1.9	12.38	2.38	4.28	8.09	3.8	2.38	6.19	3.33	8.09	2.85	2.85	A0A087WWF3_HUMAN Large neutral amino acids transporter small subunit 2 OS=Homo sapiens OX=9606 GN=SLC7A8 PE=4 SV=1
A0A087WWF4	273	7.32	1.46	9.52	14.65	3.29	5.49	0.73	3.66	8.79	9.15	2.56	1.83	3.66	5.12	5.49	7.69	4.02	3.29	1.09	1.09	A0A087WWF4_HUMAN Kanadaptin (Fragment) OS=Homo sapiens OX=9606 GN=SLC4A1AP PE=1 SV=1
A0A087WWF5	235	6.8	1.7	4.25	5.95	3.82	9.36	3.4	5.1	6.38	10.63	2.55	1.7	5.53	4.25	7.65	4.25	6.8	3.82	0.42	5.1	A0A087WWF5_HUMAN Casein kinase I isoform gamma-2 (Fragment) OS=Homo sapiens OX=9606 GN=CSNK1G2 PE=1 SV=1
A0A087WWF6	504	7.34	2.38	5.15	5.15	4.36	8.53	2.18	3.37	3.57	11.9	1.58	2.57	7.14	5.35	4.76	7.34	6.34	7.73	0.59	2.57	A0A087WWF6_HUMAN DNA polymerase delta subunit 2 OS=Homo sapiens OX=9606 GN=POLD2 PE=1 SV=1
A0A087WWF8	80	16.25	1.25	7.5	2.5	2.5	5	0	2.5	3.75	8.75	1.25	2.5	12.5	1.25	2.5	3.75	15	8.75	1.25	1.25	A0A087WWF8_HUMAN Mucin-like protein 1 OS=Homo sapiens OX=9606 GN=MUCL1 PE=1 SV=1
A0A087WWG0	164	2.43	0	7.31	12.19	1.82	4.26	1.21	2.43	10.36	6.09	4.26	6.7	5.48	2.43	3.65	17.07	6.09	4.87	0.6	0.6	A0A087WWG0_HUMAN Transcriptional regulator ATRX OS=Homo sapiens OX=9606 GN=ATRX PE=1 SV=1
A0A087WWG1	316	6.64	0.31	6.64	8.86	3.16	5.69	2.53	3.48	1.89	12.97	1.58	2.53	4.74	8.86	8.54	8.22	3.79	5.37	1.89	1.89	A0A087WWG1_HUMAN Protein phosphatase Slingshot homolog 3 (Fragment) OS=Homo sapiens OX=9606 GN=SSH3 PE=1 SV=1
A0A087WWG3	347	4.32	1.72	6.05	10.95	1.72	7.49	2.3	6.91	7.2	11.81	1.44	4.32	3.17	4.89	2.88	5.47	7.2	6.91	1.44	1.72	A0A087WWG3_HUMAN COBW domain-containing protein 3 OS=Homo sapiens OX=9606 GN=CBWD3 PE=4 SV=1
A0A087WWG5	30	3.33	0	0	3.33	3.33	10	3.33	10	3.33	10	3.33	3.33	3.33	6.66	10	10	3.33	10	0	3.33	A0A087WWG5_HUMAN DNA repair and recombination protein RAD54-like (Fragment) OS=Homo sapiens OX=9606 GN=RAD54L PE=1 SV=1
A0A087WWG9	496	7.45	3.22	4.23	6.65	2.82	10.08	1.81	2.21	7.05	5.64	1	4.03	5.84	4.43	9.47	8.46	4.43	6.04	1.81	3.22	A0A087WWG9_HUMAN E3 ubiquitin-protein ligase UHRF1 (Fragment) OS=Homo sapiens OX=9606 GN=UHRF1 PE=1 SV=1
A0A087WWH0	131	6.87	2.29	3.05	4.58	2.29	6.1	3.05	3.05	11.45	7.63	3.05	5.34	3.81	5.34	9.92	5.34	5.34	6.1	2.29	3.05	A0A087WWH0_HUMAN 60S ribosomal protein L17 (Fragment) OS=Homo sapiens OX=9606 GN=RPL17 PE=1 SV=6
A0A087WWH3	1508	12.99	0.33	2.51	3.31	1.65	8.48	2.51	2.25	3.05	10.41	1.12	2.32	18.3	7.09	2.58	9.21	5.9	4.84	0.13	0.92	A0A087WWH3_HUMAN BRD4-interacting chromatin-remodeling complex-associated protein OS=Homo sapiens OX=9606 GN=BICRA PE=1 SV=1
A0A087WWH4	32	3.12	0	3.12	12.5	6.25	3.12	0	9.37	3.12	3.12	3.12	6.25	9.37	3.12	9.37	15.62	0	3.12	0	3.12	A0A087WWH4_HUMAN Ankyrin repeat domain-containing protein 13D (Fragment) OS=Homo sapiens OX=9606 GN=ANKRD13D PE=1 SV=1
A0A087WWH9	99	10.1	1.01	3.03	5.05	2.02	13.13	7.07	2.02	0	14.14	0	0	13.13	2.02	10.1	5.05	3.03	9.09	0	0	A0A087WWH9_HUMAN Transmembrane protein 120A (Fragment) OS=Homo sapiens OX=9606 GN=TMEM120A PE=4 SV=1
A0A087WWI0	226	4.86	2.21	6.19	8.4	3.09	6.19	2.65	2.21	5.3	16.37	0.88	4.86	4.42	3.09	7.96	6.63	3.53	7.07	0	3.98	A0A087WWI0_HUMAN Leucine-rich melanocyte differentiation-associated protein OS=Homo sapiens OX=9606 GN=LRMDA PE=1 SV=1
A0A087WWI1	238	7.14	4.62	4.62	5.46	0.84	7.14	3.78	5.46	3.78	10.08	2.52	2.52	8.82	2.94	5.46	9.66	6.72	2.94	4.62	0.84	A0A087WWI1_HUMAN Ribonuclease T2 OS=Homo sapiens OX=9606 GN=RNASET2 PE=1 SV=1
A0A087WWI2	143	4.89	0	7.69	9.79	4.89	2.79	2.79	2.79	11.18	8.39	2.09	2.09	4.89	6.99	7.69	6.29	4.19	5.59	1.39	3.49	A0A087WWI2_HUMAN Myomegalin (Fragment) OS=Homo sapiens OX=9606 GN=PDE4DIP PE=1 SV=1
A0A087WWI3	377	3.44	6.1	2.91	10.07	4.5	5.03	5.3	5.57	11.67	5.03	2.12	3.44	3.71	4.5	4.5	8.22	3.97	5.3	0.79	3.71	A0A087WWI3_HUMAN Zinc finger protein 568 OS=Homo sapiens OX=9606 GN=ZNF568 PE=1 SV=1
A0A087WWI4	677	9.01	0.59	5.31	9.45	4.72	6.64	1.47	3.24	6.35	9.01	2.65	3.69	4.87	4.87	6.35	5.61	5.02	9.01	0.14	1.92	A0A087WWI4_HUMAN Hypoxia up-regulated protein 1 OS=Homo sapiens OX=9606 GN=HYOU1 PE=1 SV=1
A0A087WWI5	96	4.16	0	8.33	5.2	5.2	5.2	1.04	9.37	4.16	9.37	1.04	10.41	3.12	2.08	6.25	7.29	7.29	7.29	1.04	1.04	A0A087WWI5_HUMAN Ankyrin-3 (Fragment) OS=Homo sapiens OX=9606 GN=ANK3 PE=1 SV=1
A0A087WWI6	206	5.33	2.42	6.79	6.31	3.39	6.79	3.39	3.88	4.36	9.7	3.39	5.33	4.36	1.94	5.82	5.82	6.31	8.25	2.42	3.88	A0A087WWI6_HUMAN DDB1- and CUL4-associated factor 7 (Fragment) OS=Homo sapiens OX=9606 GN=DCAF7 PE=1 SV=6
A0A087WWI8	190	6.84	0.52	7.36	13.15	1.57	3.68	2.63	5.26	8.42	8.42	3.68	2.63	2.1	3.68	8.94	7.89	3.68	5.78	0.52	3.15	A0A087WWI8_HUMAN Coiled-coil domain-containing protein 113 OS=Homo sapiens OX=9606 GN=CCDC113 PE=1 SV=1
A0A087WWI9	76	5.26	2.63	6.57	11.84	7.89	7.89	2.63	3.94	10.52	5.26	3.94	6.57	3.94	1.31	3.94	6.57	3.94	5.26	0	0	A0A087WWI9_HUMAN Structural maintenance of chromosomes protein 6 (Fragment) OS=Homo sapiens OX=9606 GN=SMC6 PE=1 SV=1
A0A087WWJ0	355	8.16	1.69	7.88	8.73	1.4	3.09	6.19	1.69	5.35	5.91	0.84	3.09	4.78	5.35	9.85	12.95	3.38	6.19	0.56	2.81	A0A087WWJ0_HUMAN Voltage-dependent L-type calcium channel subunit beta-2 OS=Homo sapiens OX=9606 GN=CACNB2 PE=1 SV=1
A0A087WWJ1	1067	5.43	2.06	5.62	8.71	3.74	6.56	1.68	4.4	8.34	9.09	1.87	3.37	4.49	2.9	7.02	9.18	5.43	5.24	1.59	3.18	A0A087WWJ1_HUMAN DNA mismatch repair protein Msh6 OS=Homo sapiens OX=9606 GN=MSH6 PE=1 SV=1
A0A087WWJ2	81	3.7	0	6.17	4.93	4.93	4.93	2.46	7.4	14.81	6.17	1.23	8.64	4.93	6.17	3.7	3.7	3.7	7.4	0	4.93	A0A087WWJ2_HUMAN N-alpha-acetyltransferase 50 OS=Homo sapiens OX=9606 GN=NAA50 PE=1 SV=1
A0A087WWJ3	219	0.45	31.96	0	0	0.45	27.39	0	0.91	5.47	0	0.45	0.45	4.1	3.19	0	21.46	0	2.73	0	0.91	A0A087WWJ3_HUMAN Keratin-associated protein 5-4 OS=Homo sapiens OX=9606 GN=KRTAP5-4 PE=4 SV=1
A0A087WWJ5	372	8.87	1.34	3.76	10.21	2.15	7.79	1.88	4.56	7.79	5.91	1.34	3.22	9.13	2.95	2.41	8.33	6.45	7.79	1.34	2.41	A0A087WWJ5_HUMAN Neural cell adhesion molecule 1 (Fragment) OS=Homo sapiens OX=9606 GN=NCAM1 PE=1 SV=1
A0A087WWJ6	69	7.24	0	2.89	4.34	5.79	5.79	5.79	1.44	8.69	5.79	1.44	1.44	8.69	5.79	11.59	10.14	2.89	2.89	1.44	5.79	A0A087WWJ6_HUMAN Homeobox protein EMX2 (Fragment) OS=Homo sapiens OX=9606 GN=EMX2 PE=1 SV=1
A0A087WWJ8	181	5.52	2.2	3.86	7.18	6.07	5.52	2.2	3.86	6.07	9.94	2.2	7.18	2.2	4.97	2.76	11.6	6.62	6.62	1.1	2.2	A0A087WWJ8_HUMAN Serpin B11 (Fragment) OS=Homo sapiens OX=9606 GN=SERPINB11 PE=1 SV=1
A0A087WWJ9	220	2.27	2.27	3.18	8.18	5.9	5.45	3.63	4.09	8.63	10.45	3.18	5	2.27	5.45	3.18	10.9	5	6.81	0.45	3.63	A0A087WWJ9_HUMAN BRCA1-A complex subunit Abraxas 1 (Fragment) OS=Homo sapiens OX=9606 GN=ABRAXAS1 PE=1 SV=1
A0A087WWK0	414	6.03	5.07	2.41	8.45	5.07	7	8.21	3.86	6.28	5.07	2.65	2.41	4.34	4.58	5.31	9.17	3.62	5.55	1.69	3.14	A0A087WWK0_HUMAN Zinc finger protein 772 OS=Homo sapiens OX=9606 GN=ZNF772 PE=1 SV=1
A0A087WWK1	338	3.25	5.02	3.84	6.5	4.43	3.55	6.8	5.02	13.01	7.69	1.47	4.73	2.66	4.43	5.02	7.1	6.21	5.02	0.59	3.55	A0A087WWK1_HUMAN Zinc finger protein 518A (Fragment) OS=Homo sapiens OX=9606 GN=ZNF518A PE=1 SV=1
A0A087WWK2	139	2.87	2.87	5.75	5.03	2.87	7.91	0.71	6.47	7.91	5.03	5.03	7.91	4.31	2.87	5.75	5.03	6.47	8.63	1.43	5.03	A0A087WWK2_HUMAN Alpha-N-acetylgalactosaminide alpha-2
A0A087WWK3	207	4.34	5.79	6.76	6.28	2.89	5.79	2.89	7.72	4.83	11.11	0.96	1.93	4.34	5.31	5.79	11.59	4.83	3.38	0.48	2.89	A0A087WWK3_HUMAN Cyclin-dependent kinase inhibitor 3 OS=Homo sapiens OX=9606 GN=CDKN3 PE=1 SV=1
A0A087WWK4	82	6.09	0	7.31	7.31	6.09	4.87	2.43	1.21	4.87	3.65	2.43	0	7.31	8.53	7.31	8.53	8.53	8.53	2.43	2.43	A0A087WWK4_HUMAN Myomegalin OS=Homo sapiens OX=9606 GN=PDE4DIP PE=1 SV=1
A0A087WWK6	38	7.89	0	10.52	2.63	2.63	10.52	2.63	10.52	7.89	7.89	2.63	0	0	0	0	7.89	2.63	10.52	2.63	7.89	A0A087WWK6_HUMAN COBW domain-containing protein 1 (Fragment) OS=Homo sapiens OX=9606 GN=CBWD1 PE=4 SV=1
A0A087WWK8	1114	5.83	1.34	5.11	6.91	2.78	6.37	5.02	3.59	5.11	8.97	2.06	3.32	7.98	5.11	7.71	11.4	3.85	4.57	0.17	2.69	A0A087WWK8_HUMAN IQ motif and SEC7 domain-containing protein 1 OS=Homo sapiens OX=9606 GN=IQSEC1 PE=1 SV=1
A0A087WWL1	161	6.83	3.1	3.1	12.42	4.34	1.86	1.24	4.34	2.48	9.31	3.72	6.21	6.21	5.59	6.83	4.96	4.96	7.45	0.62	4.34	A0A087WWL1_HUMAN Cytoplasmic FMR1-interacting protein 1 (Fragment) OS=Homo sapiens OX=9606 GN=CYFIP1 PE=1 SV=1
A0A087WWL2	410	8.53	4.39	3.17	5.85	2.43	5.6	3.9	2.19	5.12	11.21	2.68	2.92	9.02	3.65	6.58	8.53	5.85	6.34	1.21	0.73	A0A087WWL2_HUMAN Ral-GDS-related protein OS=Homo sapiens OX=9606 GN=RGL4 PE=1 SV=1
A0A087WWL4	81	20.98	2.46	3.7	2.46	1.23	9.87	4.93	1.23	2.46	16.04	3.7	1.23	4.93	3.7	2.46	3.7	1.23	8.64	1.23	3.7	A0A087WWL4_HUMAN Signal peptide peptidase-like 2B OS=Homo sapiens OX=9606 GN=SPPL2B PE=1 SV=1
A0A087WWL8	130	8.46	5.38	4.61	3.07	4.61	6.15	1.53	3.84	3.84	9.23	1.53	2.3	12.3	3.84	6.15	5.38	6.15	6.15	4.61	0	A0A087WWL8_HUMAN Uncharacterized protein (Fragment) OS=Homo sapiens OX=9606 PE=4 SV=1
A0A087WWM0	188	5.85	1.59	6.91	7.97	5.85	6.38	1.06	5.85	4.78	11.17	3.19	6.38	3.19	2.65	6.38	6.38	4.78	6.91	0.53	2.12	A0A087WWM0_HUMAN Trafficking protein particle complex subunit OS=Homo sapiens OX=9606 GN=TRAPPC3 PE=1 SV=1
A0A087WWM1	1262	16	0.23	4.27	1.1	1.26	8.95	4.51	0.87	0.79	2.69	0.31	1.26	17.98	1.82	4.27	12.51	13.62	6.18	0.15	1.1	A0A087WWM1_HUMAN Mucin-1 OS=Homo sapiens OX=9606 GN=MUC1 PE=1 SV=1
A0A087WWM2	135	13.33	0.74	0	2.96	2.96	4.44	3.7	2.22	2.22	15.55	1.48	0.74	13.33	5.92	5.18	8.14	12.59	3.7	0.74	0	A0A087WWM2_HUMAN Mucin-1 OS=Homo sapiens OX=9606 GN=MUC1 PE=1 SV=1
A0A087WWM3	552	5.07	2.71	3.98	3.26	5.97	5.61	1.99	7.42	2.89	14.85	2.89	4.52	4.52	3.8	5.25	7.6	7.42	7.24	1.63	1.26	A0A087WWM3_HUMAN Solute carrier family 22 member 24 OS=Homo sapiens OX=9606 GN=SLC22A24 PE=4 SV=1
A0A087WWM4	348	7.75	2.58	4.88	5.74	4.88	9.48	2.58	5.17	7.47	7.47	3.16	2.29	3.44	2.87	4.88	7.75	5.45	8.04	1.14	2.87	A0A087WWM4_HUMAN GMP reductase OS=Homo sapiens OX=9606 GN=GMPR2 PE=1 SV=1
A0A087WWM5	1250	6	0.96	6.08	4.8	2.32	7.52	1.28	4.88	4.56	6.72	1.6	4.4	8.96	6.4	5.28	8.88	8.16	6.96	1.6	2.64	A0A087WWM5_HUMAN Roundabout homolog 2 OS=Homo sapiens OX=9606 GN=ROBO2 PE=1 SV=1
A0A087WWM6	600	10.83	1.66	4.16	8	4	6	2.5	2.5	4	12	3.33	2.5	4.66	4.5	8.5	5.16	4.5	6	1.33	3.83	A0A087WWM6_HUMAN Proline dehydrogenase OS=Homo sapiens OX=9606 GN=PRODH PE=1 SV=1
A0A087WWM7	79	8.86	1.26	3.79	3.79	0	3.79	1.26	10.12	6.32	12.65	5.06	2.53	6.32	2.53	6.32	7.59	7.59	5.06	1.26	3.79	A0A087WWM7_HUMAN Neprilysin OS=Homo sapiens OX=9606 GN=MME PE=1 SV=1
A0A087WWN0	57	5.26	1.75	0	7.01	3.5	10.52	1.75	5.26	7.01	15.78	5.26	3.5	5.26	3.5	7.01	8.77	5.26	1.75	0	1.75	A0A087WWN0_HUMAN Putative Polycomb group protein ASXL1 OS=Homo sapiens OX=9606 GN=ASXL1 PE=1 SV=1
A0A087WWN1	22	0	0	9.09	9.09	9.09	0	4.54	4.54	9.09	18.18	0	9.09	0	0	4.54	4.54	0	9.09	4.54	4.54	A0A087WWN1_HUMAN Coiled-coil domain-containing protein 122 (Fragment) OS=Homo sapiens OX=9606 GN=CCDC122 PE=4 SV=1
A0A087WWN2	174	8.62	2.87	5.17	4.02	3.44	4.02	2.87	4.59	6.32	10.91	2.29	4.59	5.17	6.32	7.47	7.47	4.59	5.17	1.14	2.87	A0A087WWN2_HUMAN Cullin-4A OS=Homo sapiens OX=9606 GN=CUL4A PE=1 SV=1
A0A087WWN5	52	3.84	1.92	7.69	11.53	1.92	3.84	7.69	1.92	3.84	5.76	1.92	1.92	5.76	1.92	7.69	5.76	1.92	9.61	1.92	9.61	A0A087WWN5_HUMAN Acetyl-CoA carboxylase 1 (Fragment) OS=Homo sapiens OX=9606 GN=ACACA PE=1 SV=1
A0A087WWN7	218	5.96	1.83	8.25	12.84	2.75	4.58	2.29	4.58	10.09	9.17	1.83	2.29	1.37	5.04	7.79	7.79	5.5	3.66	0	1.83	A0A087WWN7_HUMAN Bromodomain adjacent to zinc finger domain protein 1A (Fragment) OS=Homo sapiens OX=9606 GN=BAZ1A PE=1 SV=1
A0A087WWN8	357	5.04	0.84	4.2	7.84	2.24	4.76	2.52	3.92	7.28	7	2.24	5.04	7.84	2.52	6.44	12.88	7.56	5.88	0.84	2.8	A0A087WWN8_HUMAN Inositol hexakisphosphate and diphosphoinositol-pentakisphosphate kinase 2 (Fragment) OS=Homo sapiens OX=9606 GN=PPIP5K2 PE=1 SV=1
A0A087WWN9	123	10.56	3.25	2.43	13	0.81	6.5	5.69	0.81	0	10.56	4.87	0	13	4.06	7.31	4.06	4.87	5.69	2.43	0	A0A087WWN9_HUMAN Fatty acid desaturase 6 (Fragment) OS=Homo sapiens OX=9606 GN=FADS6 PE=1 SV=1
A0A087WWP1	107	5.6	1.86	0.93	7.47	3.73	7.47	1.86	6.54	2.8	8.41	1.86	6.54	2.8	11.21	8.41	6.54	3.73	4.67	1.86	5.6	A0A087WWP1_HUMAN Ras GTPase-activating-like protein IQGAP1 (Fragment) OS=Homo sapiens OX=9606 GN=IQGAP1 PE=1 SV=1
A0A087WWP2	90	1.11	6.66	6.66	12.22	3.33	2.22	3.33	4.44	4.44	6.66	0	8.88	2.22	3.33	4.44	8.88	12.22	3.33	1.11	3.33	A0A087WWP2_HUMAN Ubiquitin carboxyl-terminal hydrolase 12 (Fragment) OS=Homo sapiens OX=9606 GN=USP12 PE=1 SV=1
A0A087WWP4	933	7.18	0.32	7.28	5.03	2.46	10.07	1.92	2.46	5.25	9.11	0.75	2.03	7.5	2.89	11.36	12.32	4.18	4.18	0.75	2.89	A0A087WWP4_HUMAN RNA-binding protein 15 OS=Homo sapiens OX=9606 GN=RBM15 PE=1 SV=1
A0A087WWP5	115	15.65	0.86	5.21	3.47	2.6	5.21	1.73	6.08	7.82	6.95	1.73	3.47	8.69	1.73	4.34	11.3	6.08	2.6	0	4.34	A0A087WWP5_HUMAN Transcription initiation factor TFIID subunit 10 (Fragment) OS=Homo sapiens OX=9606 GN=TAF10 PE=1 SV=1
A0A087WWP6	250	6	1.6	3.6	2.8	4.4	5.2	6.4	6.4	8	10	2	3.2	4	4.8	9.6	5.2	4.8	7.2	3.2	1.6	A0A087WWP6_HUMAN Nuclear pore complex-interacting protein family
A0A087WWP8	754	6.63	1.72	4.77	7.42	3.84	5.83	3.71	3.44	6.36	7.82	2.38	3.44	7.95	5.96	7.02	6.89	5.83	6.1	0.79	1.98	A0A087WWP8_HUMAN Lysine-specific demethylase 9 OS=Homo sapiens OX=9606 GN=RSBN1 PE=1 SV=1
A0A087WWQ0	151	8.6	0	2.64	9.93	0.66	7.94	1.98	1.98	2.64	5.96	1.98	1.32	15.89	6.62	9.93	11.25	4.63	4.63	1.32	0	A0A087WWQ0_HUMAN Zinc finger protein ZFPM1 OS=Homo sapiens OX=9606 GN=ZFPM1 PE=1 SV=1
A0A087WWQ1	942	4.35	2.65	6.47	14.64	2.44	3.82	2.22	2.54	6.79	10.72	1.38	3.18	5.41	7.32	5.52	8.59	2.97	5.62	0.42	2.86	A0A087WWQ1_HUMAN Neuroblastoma breakpoint family member 26 OS=Homo sapiens OX=9606 GN=NBPF26 PE=4 SV=1
A0A087WWQ2	223	5.82	1.34	5.38	3.58	3.58	8.52	2.69	4.48	7.62	11.21	3.13	3.13	7.17	4.03	6.27	7.17	3.13	9.86	0.44	1.34	A0A087WWQ2_HUMAN Ribosomal RNA small subunit methyltransferase NEP1 (Fragment) OS=Homo sapiens OX=9606 GN=EMG1 PE=1 SV=1
A0A087WWQ3	47	10.63	0	4.25	4.25	0	12.76	10.63	8.51	0	6.38	2.12	0	19.14	2.12	4.25	12.76	2.12	0	0	0	A0A087WWQ3_HUMAN Heat shock factor protein 1 (Fragment) OS=Homo sapiens OX=9606 GN=HSF1 PE=1 SV=1
A0A087WWQ4	88	0	17.04	1.13	0	0	22.72	7.95	0	0	1.13	1.13	1.13	5.68	10.22	4.54	26.13	0	1.13	0	0	A0A087WWQ4_HUMAN Late cornified envelope protein 1E OS=Homo sapiens OX=9606 GN=LCE1E PE=4 SV=1
A0A087WWQ5	388	5.67	2.06	5.92	6.95	3.86	6.18	1.8	5.15	6.95	10.05	1.54	2.83	5.67	4.12	4.12	8.24	5.67	10.3	0.25	2.57	A0A087WWQ5_HUMAN Arrestin-C OS=Homo sapiens OX=9606 GN=ARR3 PE=1 SV=1
A0A087WWQ6	202	4.95	1.48	4.95	6.43	5.44	9.4	0.49	4.95	10.39	3.96	4.45	5.44	7.92	6.93	5.44	3.96	4.45	5.44	1.48	1.98	A0A087WWQ6_HUMAN Protein SSX3 OS=Homo sapiens OX=9606 GN=SSX3 PE=1 SV=1
A0A087WWQ9	48	6.25	0	2.08	6.25	2.08	2.08	0	8.33	4.16	16.66	2.08	2.08	12.5	4.16	6.25	10.41	4.16	10.41	0	0	A0A087WWQ9_HUMAN NF-kappa-B essential modulator OS=Homo sapiens OX=9606 GN=IKBKG PE=4 SV=1
A0A087WWR0	20	0	0	0	5	10	5	5	0	5	15	5	5	5	0	5	5	10	20	0	0	A0A087WWR0_HUMAN Ragulator complex protein LAMTOR4 (Fragment) OS=Homo sapiens OX=9606 GN=LAMTOR4 PE=4 SV=1
A0A087WWR2	252	13.88	5.55	2.38	4.36	1.98	8.73	6.74	0.79	6.74	4.76	3.17	1.98	6.74	3.17	6.34	8.73	3.57	7.93	0.39	1.98	A0A087WWR2_HUMAN Myc-associated zinc finger protein OS=Homo sapiens OX=9606 GN=MAZ PE=1 SV=1
A0A087WWR3	333	13.51	1.5	3.3	2.4	4.5	8.1	1.5	2.1	3	13.51	1.8	2.7	6.6	2.7	7.8	6.3	5.4	8.7	1.8	2.7	A0A087WWR3_HUMAN Hydroxysteroid 11-beta-dehydrogenase 1-like protein OS=Homo sapiens OX=9606 GN=HSD11B1L PE=1 SV=1
A0A087WWR4	305	5.9	3.6	8.52	7.54	6.55	3.27	3.27	4.91	6.22	7.86	3.93	3.27	5.57	3.27	6.88	5.24	3.93	3.93	1.31	4.91	A0A087WWR4_HUMAN Transcriptional adapter 2-alpha OS=Homo sapiens OX=9606 GN=TADA2A PE=1 SV=1
A0A087WWR5	161	9.31	2.48	6.21	4.96	6.21	9.93	2.48	3.1	4.96	8.69	0.62	4.34	3.72	4.96	4.34	4.96	5.59	4.96	4.34	3.72	A0A087WWR5_HUMAN Cytosolic beta-glucosidase OS=Homo sapiens OX=9606 GN=GBA3 PE=1 SV=1
A0A087WWR6	102	8.82	0.98	6.86	8.82	4.9	5.88	2.94	7.84	4.9	8.82	1.96	2.94	1.96	6.86	6.86	5.88	3.92	6.86	0	0.98	A0A087WWR6_HUMAN Synaptic functional regulator FMR1 (Fragment) OS=Homo sapiens OX=9606 GN=FMR1 PE=1 SV=1
A0A087WWR8	669	4.33	2.84	5.08	7.02	3.88	5.53	3.73	4.18	8.07	8.52	1.94	5.38	5.53	5.53	7.47	6.72	5.08	4.48	1.04	3.58	A0A087WWR8_HUMAN Extracellular sulfatase Sulf-1 OS=Homo sapiens OX=9606 GN=SULF1 PE=1 SV=1
A0A087WWR9	119	5.04	2.52	4.2	1.68	2.52	11.76	1.68	5.04	2.52	11.76	4.2	4.2	2.52	5.88	5.88	5.88	8.4	9.24	0.84	3.36	A0A087WWR9_HUMAN Kidney mitochondrial carrier protein 1 (Fragment) OS=Homo sapiens OX=9606 GN=SLC25A30 PE=1 SV=1
A0A087WWS1	657	4.41	1.97	5.32	11.11	4.71	4.1	1.21	4.26	7.3	10.95	2.28	6.69	4.71	4.26	4.56	7.3	6.39	4.26	1.52	2.58	A0A087WWS1_HUMAN THO complex subunit 1 OS=Homo sapiens OX=9606 GN=THOC1 PE=1 SV=1
A0A087WWS5	216	5.09	2.31	1.85	5.09	6.94	3.24	2.31	7.4	5.09	12.5	3.7	4.62	6.01	2.77	0.92	8.33	5.55	8.79	0.46	6.94	A0A087WWS5_HUMAN Sodium-coupled neutral amino acid transporter 3 (Fragment) OS=Homo sapiens OX=9606 GN=SLC38A3 PE=1 SV=1
A0A087WWS6	190	6.84	3.68	5.78	7.89	4.73	2.1	1.57	3.68	4.73	14.21	4.73	3.15	3.68	5.26	6.31	9.47	4.73	4.21	1.05	2.1	A0A087WWS6_HUMAN Interferon alpha-1/13 OS=Homo sapiens OX=9606 GN=IFNA13 PE=1 SV=1
A0A087WWS8	154	6.49	0	7.79	6.49	2.59	5.19	3.24	5.19	11.03	12.33	1.29	1.94	5.84	5.84	9.74	5.19	3.89	3.24	1.29	1.29	A0A087WWS8_HUMAN Protein AATF (Fragment) OS=Homo sapiens OX=9606 GN=AATF PE=1 SV=1
A0A087WWS9	277	6.13	2.52	1.44	4.33	9.38	6.49	1.08	10.1	3.97	14.07	2.16	2.52	3.61	2.16	4.69	5.77	6.49	6.85	1.8	4.33	A0A087WWS9_HUMAN Phosphatidylinositol-glycan biosynthesis class W protein (Fragment) OS=Homo sapiens OX=9606 GN=PIGW PE=1 SV=1
A0A087WWT0	629	10.49	0.95	4.29	7.94	1.9	15.89	1.58	0.63	2.7	8.42	0.79	0.79	8.9	3.49	9.22	9.69	3.02	4.45	2.06	2.7	A0A087WWT0_HUMAN Junctophilin OS=Homo sapiens OX=9606 GN=JPH4 PE=1 SV=1
A0A087WWT1	200	7	5	6	5	2	5.5	1.5	6	9	9	3	5	5	4	4.5	6	5	4	1.5	6	A0A087WWT1_HUMAN Succinate dehydrogenase [ubiquinone] iron-sulfur subunit
A0A087WWT2	168	10.71	4.16	5.95	2.97	4.16	8.92	2.38	1.78	5.35	11.3	1.78	2.97	4.16	3.57	5.35	10.11	5.35	4.76	1.78	2.38	A0A087WWT2_HUMAN Neuritin OS=Homo sapiens OX=9606 GN=NRN1 PE=1 SV=1
A0A087WWT3	396	8.58	5.8	5.3	10.6	6.06	2.27	2.77	1.26	9.84	9.59	1.26	3.53	4.04	3.78	3.78	4.04	6.31	8.33	0.25	2.52	A0A087WWT3_HUMAN Serum albumin OS=Homo sapiens OX=9606 GN=ALB PE=1 SV=1
A0A087WWT4	393	12.97	4.07	4.07	4.07	2.03	11.7	1.27	1.52	1.78	15.26	0.76	1.78	8.65	4.83	6.1	8.39	1.78	5.34	1.52	2.03	A0A087WWT4_HUMAN Tetraspanin OS=Homo sapiens OX=9606 GN=TSPAN10 PE=1 SV=1
A0A087WWT6	584	7.02	2.05	4.79	7.02	1.88	5.13	4.28	2.39	4.1	8.39	2.05	4.28	9.24	5.47	7.7	9.41	8.04	3.76	1.02	1.88	A0A087WWT6_HUMAN Protein CBFA2T1 OS=Homo sapiens OX=9606 GN=RUNX1T1 PE=1 SV=1
A0A087WWT7	41	7.31	0	0	2.43	4.87	12.19	4.87	0	2.43	14.63	7.31	0	7.31	0	7.31	4.87	2.43	12.19	7.31	2.43	A0A087WWT7_HUMAN Adhesion G-protein-coupled receptor D2 (Fragment) OS=Homo sapiens OX=9606 GN=ADGRD2 PE=4 SV=1
A0A087WWT8	296	8.44	2.02	4.39	6.75	4.72	5.06	3.37	4.72	5.06	11.48	2.36	2.36	6.41	3.04	6.08	6.75	4.72	5.74	2.7	3.71	A0A087WWT8_HUMAN Ganglioside-induced differentiation-associated protein 1-like 1 OS=Homo sapiens OX=9606 GN=GDAP1L1 PE=1 SV=1
A0A087WWU0	41	9.75	0	7.31	24.39	0	4.87	0	0	19.51	0	0	4.87	2.43	7.31	0	4.87	4.87	4.87	2.43	0	A0A087WWU0_HUMAN Uncharacterized protein (Fragment) OS=Homo sapiens OX=9606 PE=4 SV=1
A0A087WWU1	400	7.75	0.25	4.25	7.75	3.5	4	1	5.5	6.25	11.5	1.5	3.25	6.75	5	5.5	10	6.25	6.5	1.25	2.25	A0A087WWU1_HUMAN Transmembrane protein 237 OS=Homo sapiens OX=9606 GN=TMEM237 PE=1 SV=1
A0A087WWU3	90	4.44	0	2.22	4.44	6.66	8.88	1.11	4.44	4.44	12.22	5.55	5.55	4.44	3.33	5.55	8.88	6.66	5.55	2.22	3.33	A0A087WWU3_HUMAN Potassium voltage-gated channel subfamily E member 1B (Fragment) OS=Homo sapiens OX=9606 GN=KCNE1B PE=4 SV=1
A0A087WWU4	76	6.57	1.31	6.57	6.57	5.26	7.89	3.94	9.21	5.26	7.89	1.31	3.94	5.26	1.31	2.63	7.89	3.94	11.84	0	1.31	A0A087WWU4_HUMAN Synaptic functional regulator FMR1 OS=Homo sapiens OX=9606 GN=FMR1 PE=1 SV=1
A0A087WWU8	227	12.33	1.76	6.16	20.7	0.44	1.76	0.88	4.84	7.92	11.01	3.08	1.76	0	6.6	10.13	2.2	3.96	3.96	0	0.44	A0A087WWU8_HUMAN Tropomyosin alpha-3 chain OS=Homo sapiens OX=9606 GN=TPM3 PE=1 SV=1
A0A087WWU9	104	9.61	3.84	4.8	5.76	2.88	3.84	0	5.76	6.73	6.73	1.92	5.76	4.8	5.76	9.61	5.76	2.88	8.65	0.96	3.84	A0A087WWU9_HUMAN HCG2039564
A0A087WWV0	626	3.35	2.71	2.71	4.31	6.38	3.67	2.55	9.74	5.59	13.41	2.87	6.23	4.95	3.67	4.15	7.5	4.79	5.27	1.75	4.31	A0A087WWV0_HUMAN Relaxin receptor 1 OS=Homo sapiens OX=9606 GN=RXFP1 PE=1 SV=1
A0A087WWV1	90	13.33	0	4.44	5.55	5.55	6.66	2.22	4.44	3.33	10	1.11	4.44	4.44	6.66	7.77	7.77	3.33	5.55	1.11	1.11	A0A087WWV1_HUMAN Probable cysteine--tRNA ligase
A0A087WWV2	191	10.99	4.18	0.52	5.23	2.61	9.42	3.14	1.57	2.61	6.8	1.04	3.14	9.94	2.09	7.85	12.04	8.37	3.66	3.14	1.57	A0A087WWV2_HUMAN Cryptic protein OS=Homo sapiens OX=9606 GN=CFC1 PE=4 SV=1
A0A087WWV3	80	5	3.75	5	11.25	2.5	6.25	2.5	1.25	2.5	13.75	2.5	0	11.25	8.75	8.75	1.25	3.75	2.5	5	2.5	A0A087WWV3_HUMAN Uncharacterized protein OS=Homo sapiens OX=9606 PE=4 SV=1
A0A087WWV5	107	14.01	0	1.86	2.8	4.67	10.28	5.6	0.93	2.8	6.54	1.86	1.86	8.41	7.47	10.28	3.73	2.8	9.34	1.86	2.8	A0A087WWV5_HUMAN WD repeat-containing protein 13 (Fragment) OS=Homo sapiens OX=9606 GN=WDR13 PE=1 SV=6
A0A087WWV6	471	6.15	2.12	4.67	10.4	3.6	4.03	3.6	6.58	5.94	9.97	2.76	3.6	4.45	4.67	4.45	6.58	4.03	7.43	2.97	1.91	A0A087WWV6_HUMAN S-adenosyl-L-methionine-dependent tRNA 4-demethylwyosine synthase OS=Homo sapiens OX=9606 GN=TYW1B PE=1 SV=1
A0A087WWV7	38	5.26	2.63	0	2.63	10.52	18.42	0	5.26	2.63	7.89	0	0	15.78	0	7.89	13.15	0	5.26	0	0	A0A087WWV7_HUMAN Uncharacterized protein KIAA1755 (Fragment) OS=Homo sapiens OX=9606 GN=KIAA1755 PE=4 SV=1
A0A087WWV9	703	6.54	1.13	6.68	7.11	3.41	4.97	2.84	4.69	9.24	6.68	2.41	4.4	5.26	4.83	3.69	7.39	5.97	7.11	1.56	3.98	A0A087WWV9_HUMAN Dynein intermediate chain 1
A0A087WWW0	115	2.6	0	6.95	12.17	1.73	6.08	2.6	4.34	6.95	13.04	1.73	1.73	5.21	8.69	8.69	4.34	6.08	6.08	0	0	A0A087WWW0_HUMAN Syntaxin-4 (Fragment) OS=Homo sapiens OX=9606 GN=STX4 PE=1 SV=1
A0A087WWW4	82	8.53	3.65	3.65	8.53	2.43	14.63	3.65	2.43	1.21	12.19	2.43	2.43	1.21	9.75	9.75	2.43	4.87	2.43	2.43	1.21	A0A087WWW4_HUMAN Chromodomain-helicase-DNA-binding protein 1-like OS=Homo sapiens OX=9606 GN=CHD1L PE=1 SV=1
A0A087WWW5	126	11.11	3.96	3.96	4.76	3.17	3.17	0	3.17	3.17	18.25	6.34	0.79	7.14	4.76	3.96	8.73	3.96	7.93	0.79	0.79	A0A087WWW5_HUMAN Major facilitator superfamily domain-containing protein 4A (Fragment) OS=Homo sapiens OX=9606 GN=MFSD4A PE=4 SV=1
A0A087WWW7	1365	9.08	0.65	3.22	4.9	2.41	8.64	3.44	1.83	3.22	7.61	1.61	2.78	12.38	5.34	5.05	14.28	5.78	4.83	0.43	2.41	A0A087WWW7_HUMAN Tensin-1 OS=Homo sapiens OX=9606 GN=TNS1 PE=1 SV=1
A0A087WWW8	2170	8.52	2.02	5.02	8.61	2.81	5.34	2.67	3.04	5.85	10.87	2.11	2.3	7.78	4.6	5.48	9.12	5.48	4.6	1.15	2.53	A0A087WWW8_HUMAN Calcineurin-binding protein cabin-1 OS=Homo sapiens OX=9606 GN=CABIN1 PE=1 SV=1
A0A087WWW9	222	4.05	1.35	4.95	11.26	3.15	3.6	1.8	4.05	6.3	12.61	1.35	5.4	6.3	2.25	7.65	10.36	8.55	3.6	0	1.35	A0A087WWW9_HUMAN B-cell lymphoma/leukemia 10 OS=Homo sapiens OX=9606 GN=BCL10 PE=1 SV=2
A0A087WWX0	134	5.22	0.74	1.49	10.44	1.49	4.47	1.49	8.95	6.71	8.95	2.98	2.23	5.22	8.95	7.46	2.23	5.97	9.7	0	4.47	A0A087WWX0_HUMAN DNA-directed RNA polymerases I
A0A087WWX2	109	9.17	2.75	4.58	9.17	0.91	11	1.83	3.66	9.17	8.25	1.83	5.5	4.58	3.66	6.42	8.25	3.66	2.75	0.91	1.83	A0A087WWX2_HUMAN DnaJ homolog subfamily B member 14 OS=Homo sapiens OX=9606 GN=DNAJB14 PE=1 SV=1
A0A087WWX5	115	15.65	4.34	5.21	2.6	4.34	7.82	6.08	0	4.34	6.95	0.86	0	13.04	1.73	11.3	10.43	3.47	0.86	0.86	0	A0A087WWX5_HUMAN Krueppel-like factor 16 OS=Homo sapiens OX=9606 GN=KLF16 PE=1 SV=1
A0A087WWX7	182	5.49	2.19	4.39	4.94	2.19	8.24	3.29	7.69	8.24	10.98	2.19	4.39	3.84	2.74	4.39	8.79	3.84	6.59	0.54	4.39	A0A087WWX7_HUMAN Dual-specificity mitogen-activated protein kinase kinase 5 (Fragment) OS=Homo sapiens OX=9606 GN=MAP2K5 PE=1 SV=1
A0A087WWX9	54	5.55	1.85	1.85	3.7	1.85	5.55	0	7.4	5.55	18.51	5.55	1.85	5.55	14.81	0	11.11	1.85	3.7	1.85	1.85	A0A087WWX9_HUMAN Carcinoembryonic antigen-related cell adhesion molecule 19 (Fragment) OS=Homo sapiens OX=9606 GN=CEACAM19 PE=4 SV=6
A0A087WWY0	571	8.75	5.25	2.62	6.12	0	7	2.62	0.87	0	2.62	1.75	4.37	11.38	5.25	6.12	8.05	11.38	6.12	1.75	7.88	A0A087WWY0_HUMAN Apolipoprotein(a) OS=Homo sapiens OX=9606 GN=LPA PE=1 SV=1
A0A087WWY1	114	5.26	0	7.01	9.64	6.14	3.5	1.75	2.63	7.89	7.01	2.63	1.75	5.26	7.89	8.77	6.14	6.14	4.38	1.75	4.38	A0A087WWY1_HUMAN Myomegalin OS=Homo sapiens OX=9606 GN=PDE4DIP PE=1 SV=1
A0A087WWY2	244	12.29	4.5	4.09	2.86	0.81	6.55	2.86	1.22	5.73	9.01	4.09	2.04	8.19	4.91	5.73	8.19	9.42	4.09	2.45	0.81	A0A087WWY2_HUMAN Folate receptor beta OS=Homo sapiens OX=9606 GN=FOLR2 PE=1 SV=1
A0A087WWY3	2315	7.08	1.85	5.83	5.7	2.89	11.31	2.2	4.06	6.3	5.35	1.12	3.06	8.07	3.67	3.23	6.65	6.65	10.75	0.69	3.45	A0A087WWY3_HUMAN Filamin-A OS=Homo sapiens OX=9606 GN=FLNA PE=1 SV=1
A0A087WWY4	198	12.12	1.51	5.05	11.11	0.5	8.08	2.02	4.04	4.54	4.04	3.53	3.03	9.09	4.04	4.04	6.56	8.58	7.07	0	1.01	A0A087WWY4_HUMAN Paralemmin-1 OS=Homo sapiens OX=9606 GN=PALM PE=1 SV=1
A0A087WWY5	77	7.79	3.89	5.19	7.79	5.19	1.29	1.29	3.89	1.29	10.38	2.59	9.09	9.09	6.49	2.59	6.49	6.49	5.19	1.29	2.59	A0A087WWY5_HUMAN Cytoplasmic FMR1-interacting protein 1 OS=Homo sapiens OX=9606 GN=CYFIP1 PE=1 SV=1
A0A087WWY6	111	9.9	1.8	9	5.4	1.8	8.1	6.3	3.6	2.7	9	2.7	8.1	2.7	4.5	7.2	2.7	1.8	8.1	2.7	1.8	A0A087WWY6_HUMAN Integrin-linked protein kinase (Fragment) OS=Homo sapiens OX=9606 GN=ILK PE=1 SV=1
A0A087WWY8	646	8.97	1.85	2.63	10.99	2.78	3.56	1.23	3.56	6.96	11.45	1.7	2.16	5.41	9.59	10.68	4.95	3.4	5.26	1.08	1.7	A0A087WWY8_HUMAN Cilia- and flagella-associated protein 99 OS=Homo sapiens OX=9606 GN=CFAP99 PE=1 SV=1
A0A087WWY9	913	7.88	2.19	4.38	7.33	2.95	5.14	2.08	3.28	4.92	11.5	2.51	2.19	9.74	4.92	5.8	9.41	5.25	5.47	0.54	2.4	A0A087WWY9_HUMAN Ras and Rab interactor 3 OS=Homo sapiens OX=9606 GN=RIN3 PE=1 SV=1
A0A087WWZ0	65	13.84	0	0	12.3	0	7.69	3.07	0	12.3	9.23	7.69	0	4.61	10.76	9.23	3.07	1.53	3.07	1.53	0	A0A087WWZ0_HUMAN Protein phosphatase 1 regulatory subunit 16A (Fragment) OS=Homo sapiens OX=9606 GN=PPP1R16A PE=1 SV=1
A0A087WWZ1	295	6.1	2.37	4.74	9.15	4.74	2.37	2.37	5.42	7.11	9.83	5.08	6.1	4.06	4.4	4.74	5.76	4.06	6.44	0.33	4.74	A0A087WWZ1_HUMAN Cytoplasmic FMR1-interacting protein 2 (Fragment) OS=Homo sapiens OX=9606 GN=CYFIP2 PE=1 SV=1
A0A087WWZ2	304	6.25	4.6	2.3	8.55	6.25	7.23	2.96	2.3	2.3	9.53	2.96	2.63	9.21	3.61	7.23	7.56	1.97	6.25	1.97	3.94	A0A087WWZ2_HUMAN mRNA (2'-O-methyladenosine-N(6)-)-methyltransferase (Fragment) OS=Homo sapiens OX=9606 GN=PCIF1 PE=1 SV=1
A0A087WWZ4	90	10	2.22	3.33	4.44	3.33	6.66	3.33	1.11	0	11.11	0	3.33	11.11	3.33	14.44	8.88	4.44	3.33	2.22	2.22	A0A087WWZ4_HUMAN Interleukin-17D (Fragment) OS=Homo sapiens OX=9606 GN=IL17D PE=1 SV=1
A0A087WWZ6	1177	6.54	2.37	6.03	8.49	3.9	4.33	2.12	5.09	6.2	10.53	2.63	2.8	5.01	5.35	6.28	8.07	4.16	5.94	1.18	2.88	A0A087WWZ6_HUMAN PR domain-containing protein 11 OS=Homo sapiens OX=9606 GN=PRDM11 PE=1 SV=1
A0A087WWZ7	70	22.85	0	1.42	4.28	2.85	10	1.42	0	5.71	7.14	1.42	0	7.14	2.85	7.14	15.71	4.28	2.85	2.85	0	A0A087WWZ7_HUMAN Latent-transforming growth factor beta-binding protein 4 OS=Homo sapiens OX=9606 GN=LTBP4 PE=4 SV=1
A0A087WX00	135	9.62	5.92	2.96	6.66	5.92	7.4	5.92	6.66	2.96	6.66	1.48	2.22	6.66	6.66	5.92	5.92	3.7	4.44	1.48	0.74	A0A087WX00_HUMAN Uncharacterized protein C12orf76 OS=Homo sapiens OX=9606 GN=C12orf76 PE=4 SV=1
A0A087WX01	51	11.76	5.88	5.88	3.92	3.92	5.88	1.96	1.96	1.96	7.84	1.96	0	5.88	5.88	5.88	7.84	7.84	9.8	1.96	1.96	A0A087WX01_HUMAN Putative bifunctional UDP-N-acetylglucosamine transferase and deubiquitinase ALG13 OS=Homo sapiens OX=9606 GN=ALG13 PE=4 SV=2
A0A087WX02	86	11.62	2.32	4.65	5.81	4.65	11.62	1.16	3.48	13.95	10.46	2.32	0	2.32	3.48	2.32	3.48	3.48	8.13	0	4.65	A0A087WX02_HUMAN Selenoprotein W OS=Homo sapiens OX=9606 GN=SELENOW PE=1 SV=1
A0A087WX03	184	12.5	3.26	4.89	5.97	2.71	11.41	2.71	0.54	1.63	10.86	1.63	2.17	12.5	4.34	1.08	8.69	4.89	2.17	5.43	0.54	A0A087WX03_HUMAN ETS translocation variant 2 OS=Homo sapiens OX=9606 GN=ETV2 PE=4 SV=1
A0A087WX07	83	12.04	3.61	3.61	2.4	2.4	7.22	2.4	2.4	4.81	2.4	1.2	1.2	12.04	4.81	10.84	9.63	7.22	7.22	2.4	0	A0A087WX07_HUMAN Poly(ADP-ribose) glycohydrolase OS=Homo sapiens OX=9606 GN=PARG PE=1 SV=1
A0A087WX09	98	6.12	0	9.18	2.04	5.1	12.24	2.04	1.02	6.12	5.1	1.02	5.1	2.04	3.06	7.14	22.44	2.04	4.08	1.02	3.06	A0A087WX09_HUMAN ATP-dependent RNA helicase DDX3X OS=Homo sapiens OX=9606 GN=DDX3X PE=1 SV=1
A0A087WX10	404	7.92	1.48	4.7	3.96	2.47	9.9	2.22	5.94	4.95	10.89	2.22	4.95	3.71	2.72	3.46	6.68	5.19	5.19	4.2	6.93	A0A087WX10_HUMAN Galactocerebrosidase (Fragment) OS=Homo sapiens OX=9606 GN=GALC PE=1 SV=1
A0A087WX11	918	4.57	2.94	6.31	8.6	3.7	4.46	2.5	4.79	5.55	9.04	2.94	4.24	5.01	4.79	4.57	10.67	5.77	6.2	1.08	2.17	A0A087WX11_HUMAN Folliculin-interacting protein 1 OS=Homo sapiens OX=9606 GN=FNIP1 PE=1 SV=1
A0A087WX12	450	6.22	2	5.77	12.22	1.11	4.66	2.44	4.66	7.11	7.55	0.66	5.77	5.77	3.77	4.22	14.44	6	3.55	1.11	0.66	A0A087WX12_HUMAN Centrosomal protein kizuna (Fragment) OS=Homo sapiens OX=9606 GN=KIZ PE=1 SV=1
A0A087WX13	51	5.88	1.96	9.8	1.96	3.92	7.84	1.96	5.88	1.96	7.84	7.84	1.96	3.92	3.92	0	7.84	15.68	7.84	0	0	A0A087WX13_HUMAN Glypican-5 (Fragment) OS=Homo sapiens OX=9606 GN=GPC5 PE=4 SV=1
A0A087WX14	116	1.72	0	6.03	12.93	0	1.72	0.86	4.31	12.93	6.89	2.58	4.31	5.17	4.31	7.75	17.24	1.72	6.03	0.86	1.72	A0A087WX14_HUMAN Zinc finger CCCH domain-containing protein 13 (Fragment) OS=Homo sapiens OX=9606 GN=ZC3H13 PE=1 SV=1
A0A087WX15	1140	6.75	1.66	5.43	7.89	1.92	9.91	2.8	4.47	3.77	10.17	1.31	1.92	8.24	2.8	7.54	8.94	6.14	6.31	0.96	0.96	A0A087WX15_HUMAN Glutamate receptor-interacting protein 2 OS=Homo sapiens OX=9606 GN=GRIP2 PE=1 SV=1
A0A087WX16	102	8.82	3.92	2.94	4.9	8.82	10.78	3.92	1.96	3.92	10.78	5.88	0.98	4.9	3.92	7.84	6.86	5.88	0.98	0.98	0.98	A0A087WX16_HUMAN Alpha-1
A0A087WX17	647	6.49	1.08	6.49	6.18	4.32	5.56	1.85	6.02	3.7	6.95	1.08	5.71	7.72	3.7	4.32	5.56	10.81	8.8	1.23	2.31	A0A087WX17_HUMAN Cadherin-1 OS=Homo sapiens OX=9606 GN=CDH1 PE=1 SV=1
A0A087WX19	686	8.45	1.02	4.22	9.03	1.02	5.53	3.06	2.18	8.3	11.22	1.45	1.31	7.14	4.95	8.89	9.03	6.26	4.66	1.16	1.02	A0A087WX19_HUMAN IQ domain-containing protein E OS=Homo sapiens OX=9606 GN=IQCE PE=1 SV=1
A0A087WX20	223	7.17	0.89	6.27	13	3.13	4.48	2.24	3.58	5.38	11.21	3.13	3.58	4.48	4.03	5.38	7.62	5.82	4.93	0.89	2.24	A0A087WX20_HUMAN DNA mismatch repair protein Mlh1 (Fragment) OS=Homo sapiens OX=9606 GN=MLH1 PE=1 SV=1
A0A087WX21	140	0.71	36.42	1.42	1.42	0	1.42	0.71	1.42	0.71	1.42	1.42	0	10	7.14	7.85	14.28	8.57	4.28	0	0.71	A0A087WX21_HUMAN Keratin-associated protein 4-7 OS=Homo sapiens OX=9606 GN=KRTAP4-7 PE=1 SV=1
A0A087WX22	152	8.55	1.97	3.94	3.28	3.94	4.6	1.97	5.26	7.23	7.23	0.65	3.94	11.18	5.26	9.21	7.23	6.57	5.92	1.31	0.65	A0A087WX22_HUMAN Methenyltetrahydrofolate synthase domain-containing protein (Fragment) OS=Homo sapiens OX=9606 GN=MTHFSD PE=1 SV=1
A0A087WX23	783	6.89	1.53	5.23	6.13	2.29	5.36	3.95	4.59	3.32	6.76	2.68	4.08	12.64	4.72	7.27	6.13	4.46	6.51	1.14	4.21	A0A087WX23_HUMAN Retrotransposon-derived protein PEG10 OS=Homo sapiens OX=9606 GN=PEG10 PE=1 SV=1
A0A087WX24	321	15.57	3.11	4.04	4.04	0.62	14.01	1.86	2.18	1.86	6.23	0.62	1.24	15.57	2.49	11.52	8.41	2.49	3.42	0.62	0	A0A087WX24_HUMAN Sterile alpha motif domain-containing protein 11 OS=Homo sapiens OX=9606 GN=SAMD11 PE=1 SV=1
A0A087WX29	243	4.11	2.05	5.76	6.58	3.7	11.93	2.05	4.52	6.99	6.99	2.46	4.93	4.11	4.11	5.76	6.99	4.93	8.23	1.23	2.46	A0A087WX29_HUMAN TAR DNA-binding protein 43 (Fragment) OS=Homo sapiens OX=9606 GN=TARDBP PE=1 SV=1
A0A087WX31	49	6.12	2.04	2.04	4.08	2.04	4.08	6.12	0	2.04	6.12	2.04	0	14.28	2.04	8.16	10.2	16.32	6.12	6.12	0	A0A087WX31_HUMAN NT-3 growth factor receptor (Fragment) OS=Homo sapiens OX=9606 GN=NTRK3 PE=4 SV=1
A0A087WX34	1269	5.04	0.94	6.85	10.63	2.99	3.62	2.75	6.06	7.32	10.24	2.36	4.41	4.09	7.17	5.67	6.22	4.96	5.35	0.31	2.91	A0A087WX34_HUMAN Protein fantom OS=Homo sapiens OX=9606 GN=RPGRIP1L PE=1 SV=1
A0A087WX35	220	5.9	1.81	4.54	9.54	3.18	9.09	1.36	3.18	4.54	9.54	3.63	2.72	4.54	5.45	7.72	6.36	6.36	5.9	1.36	3.18	A0A087WX35_HUMAN BTB/POZ domain-containing protein KCTD17 OS=Homo sapiens OX=9606 GN=KCTD17 PE=1 SV=1
A0A087WX39	232	8.62	0.86	2.58	7.75	1.29	6.89	2.15	1.72	3.44	5.6	1.29	1.72	11.63	3.87	7.75	14.22	6.46	5.6	3.87	2.58	A0A087WX39_HUMAN Epidermal growth factor receptor kinase substrate 8-like protein 2 OS=Homo sapiens OX=9606 GN=EPS8L2 PE=1 SV=1
A0A087WX41	1260	8.25	2.3	4.36	7.46	4.04	4.52	2.61	6.03	5.63	11.11	2.22	4.84	3.65	5.79	4.68	6.34	3.8	7.85	1.11	3.33	A0A087WX41_HUMAN Clathrin heavy chain 2 OS=Homo sapiens OX=9606 GN=CLTCL1 PE=1 SV=1
A0A087WX43	133	4.51	3.75	5.26	6.76	3.75	6.01	3.75	5.26	7.51	12.78	1.5	3	3	3.75	3	9.02	6.01	8.27	0	3	A0A087WX43_HUMAN Putative bifunctional UDP-N-acetylglucosamine transferase and deubiquitinase ALG13 OS=Homo sapiens OX=9606 GN=ALG13 PE=1 SV=1
A0A087WX44	300	9	1.33	4	8.66	1.33	11.66	2.33	1	2.33	12	1.66	0.66	10.33	5.33	8.66	8.66	3.66	5	1	1.33	A0A087WX44_HUMAN Uncharacterized protein C8orf58 OS=Homo sapiens OX=9606 GN=C8orf58 PE=4 SV=1
A0A087WX45	702	8.4	0.99	4.7	8.97	1.13	5.55	2.99	2.13	8.11	11.11	1.42	1.28	6.98	4.84	8.68	9.25	6.41	4.84	1.13	0.99	A0A087WX45_HUMAN IQ domain-containing protein E OS=Homo sapiens OX=9606 GN=IQCE PE=1 SV=1
A0A087WX46	74	4.05	8.1	1.35	9.45	4.05	17.56	2.7	2.7	2.7	10.81	1.35	4.05	8.1	6.75	5.4	1.35	1.35	4.05	0	4.05	A0A087WX46_HUMAN E3 ubiquitin-protein ligase parkin OS=Homo sapiens OX=9606 GN=PRKN PE=1 SV=1
A0A087WX48	190	4.73	5.26	4.21	6.84	7.89	3.68	3.68	3.15	5.26	7.89	2.63	5.78	4.73	3.15	6.31	6.31	5.26	5.26	3.68	4.21	A0A087WX48_HUMAN DNA dC-dU-editing enzyme APOBEC-3D OS=Homo sapiens OX=9606 GN=APOBEC3D PE=1 SV=1
A0A087WX50	75	6.66	0	9.33	2.66	4	2.66	1.33	9.33	5.33	6.66	0	8	5.33	4	8	8	5.33	6.66	1.33	5.33	A0A087WX50_HUMAN Cilia- and flagella-associated protein 299 OS=Homo sapiens OX=9606 GN=CFAP299 PE=4 SV=1
A0A087WX51	154	7.79	2.59	5.84	14.28	2.59	7.79	2.59	3.89	2.59	8.44	1.94	4.54	3.24	5.19	5.84	10.38	0.64	4.54	1.94	2.59	A0A087WX51_HUMAN DNA polymerase epsilon catalytic subunit (Fragment) OS=Homo sapiens OX=9606 GN=POLE PE=1 SV=1
A0A087WX55	175	4	1.71	4	13.14	1.14	5.14	1.71	6.28	12	5.14	1.71	1.14	5.14	2.85	9.14	10.85	6.85	6.28	0	1.14	A0A087WX55_HUMAN Ankyrin-3 (Fragment) OS=Homo sapiens OX=9606 GN=ANK3 PE=1 SV=1
A0A087WX56	53	0	0	11.32	15.09	1.88	3.77	0	5.66	15.09	9.43	1.88	5.66	9.43	1.88	5.66	7.54	0	0	3.77	1.88	A0A087WX56_HUMAN SYNJ2BP-COX16 readthrough (Fragment) OS=Homo sapiens OX=9606 GN=SYNJ2BP-COX16 PE=4 SV=6
A0A087WX58	68	10.29	1.47	8.82	25	0	10.29	2.94	0	7.35	5.88	0	1.47	5.88	2.94	2.94	10.29	2.94	1.47	0	0	A0A087WX58_HUMAN Hepatoma-derived growth factor-related protein 2 (Fragment) OS=Homo sapiens OX=9606 GN=HDGFL2 PE=1 SV=1
A0A087WX59	368	11.41	0.81	4.61	5.43	1.9	10.86	1.08	2.17	4.07	10.59	2.98	3.53	8.42	5.97	2.17	12.77	6.25	3.53	0.27	1.08	A0A087WX59_HUMAN Proteasomal ubiquitin receptor ADRM1 OS=Homo sapiens OX=9606 GN=ADRM1 PE=1 SV=1
A0A087WX60	1026	5.65	2.14	3.89	6.72	3.5	5.26	2.43	4.97	5.26	7.11	1.75	4.09	10.23	5.36	4.97	11.11	6.53	6.43	0.77	1.75	A0A087WX60_HUMAN Myopalladin OS=Homo sapiens OX=9606 GN=MYPN PE=1 SV=1
A0A087WX61	146	4.79	2.73	3.42	5.47	5.47	6.16	3.42	4.79	6.84	10.95	1.36	4.1	6.16	5.47	6.84	5.47	8.21	4.79	0	3.42	A0A087WX61_HUMAN CD83 antigen OS=Homo sapiens OX=9606 GN=CD83 PE=1 SV=1
A0A087WX62	503	5.76	1.98	7.15	5.76	5.76	6.95	0.79	5.36	5.56	7.95	1.78	4.57	4.37	3.97	4.57	8.15	6.56	8.15	0.59	4.17	A0A087WX62_HUMAN Copine-9 OS=Homo sapiens OX=9606 GN=CPNE9 PE=1 SV=1
A0A087WX66	33	15.15	3.03	0	0	0	6.06	0	3.03	0	24.24	3.03	0	18.18	3.03	3.03	9.09	6.06	0	0	3.03	A0A087WX66_HUMAN Uncharacterized protein (Fragment) OS=Homo sapiens OX=9606 PE=4 SV=1
A0A087WX67	149	3.35	2.68	6.71	6.71	6.71	6.04	2.68	5.36	5.36	6.04	2.68	4.02	4.02	5.36	8.05	8.72	4.02	8.05	0.67	2.01	A0A087WX67_HUMAN TAR DNA-binding protein 43 (Fragment) OS=Homo sapiens OX=9606 GN=TARDBP PE=1 SV=1
A0A087WX69	87	9.19	2.29	3.44	3.44	3.44	3.44	3.44	8.04	8.04	8.04	4.59	4.59	5.74	2.29	4.59	6.89	5.74	12.64	0	0	A0A087WX69_HUMAN Pyrroline-5-carboxylate reductase 2 (Fragment) OS=Homo sapiens OX=9606 GN=PYCR2 PE=1 SV=1
A0A087WX70	416	5.28	1.44	5.04	10.33	2.16	6.73	2.16	6	5.52	9.61	1.92	4.32	6	4.08	6.25	6.25	5.28	6.49	0.72	4.32	A0A087WX70_HUMAN Protocadherin-15 OS=Homo sapiens OX=9606 GN=PCDH15 PE=1 SV=1
A0A087WX71	456	5.26	1.09	12.5	16.66	3.28	4.82	0.43	4.16	9.86	7.01	2.41	2.19	3.28	3.07	3.94	8.11	3.94	4.16	1.31	2.41	A0A087WX71_HUMAN ESF1 homolog OS=Homo sapiens OX=9606 GN=ESF1 PE=1 SV=1
A0A087WX72	47	6.38	0	2.12	8.51	2.12	0	0	2.12	6.38	14.89	2.12	4.25	14.89	2.12	12.76	4.25	8.51	8.51	0	0	A0A087WX72_HUMAN Caspase-9 (Fragment) OS=Homo sapiens OX=9606 GN=CASP9 PE=1 SV=1
A0A087WX73	166	6.02	3.61	4.21	6.62	3.61	3.61	3.61	4.81	14.45	3.61	2.4	3.01	6.62	3.61	4.81	11.44	6.02	6.62	0.6	0.6	A0A087WX73_HUMAN A-kinase anchor protein 13 (Fragment) OS=Homo sapiens OX=9606 GN=AKAP13 PE=1 SV=1
A0A087WX74	373	2.41	3.48	6.97	7.77	3.75	4.02	8.04	4.28	6.97	6.7	2.14	3.21	2.68	3.21	11.26	9.38	2.68	5.63	0.8	4.55	A0A087WX74_HUMAN Dual-specificity protein kinase CLK4 OS=Homo sapiens OX=9606 GN=CLK4 PE=1 SV=1
A0A087WX76	69	8.69	2.89	2.89	2.89	2.89	2.89	2.89	0	7.24	17.39	1.44	4.34	8.69	7.24	8.69	11.59	1.44	2.89	1.44	1.44	A0A087WX76_HUMAN Chromosome 9 open reading frame 50
A0A087WX77	858	7.22	1.74	5.36	9.09	2.91	6.52	1.16	6.75	6.75	5.94	1.28	4.66	5.59	4.66	2.91	7.8	7.1	7.8	1.63	3.03	A0A087WX77_HUMAN Neural cell adhesion molecule 1 OS=Homo sapiens OX=9606 GN=NCAM1 PE=1 SV=1
A0A087WX78	387	12.14	1.29	4.65	7.23	1.55	9.04	2.32	1.03	5.16	6.2	2.06	2.58	10.33	6.45	8.01	8.52	3.61	4.65	1.29	1.8	ELB3C_HUMAN Putative elongin-A3 member C OS=Homo sapiens OX=9606 GN=ELOA3C PE=5 SV=3
A0A087WX80	3121	6.6	5.22	5.86	6.53	3.33	8.42	2.24	5.22	5.92	7.91	1.47	5.22	5.57	3.84	5.12	6.21	6.21	5.09	0.86	3.07	A0A087WX80_HUMAN Laminin subunit alpha-2 OS=Homo sapiens OX=9606 GN=LAMA2 PE=1 SV=1
A0A087WX83	2431	6.66	1.23	4.23	11.97	1.72	4.4	2.63	2.83	6.04	13.32	1.76	3.2	3.61	8.84	6.58	10.03	4.48	4.27	0.57	1.52	A0A087WX83_HUMAN Myomegalin OS=Homo sapiens OX=9606 GN=PDE4DIP PE=1 SV=1
A0A087WX84	1637	3.54	1.03	4.7	15.88	2.5	2.74	2.26	5.37	9.65	11.17	2.93	4.15	1.16	9.77	3.72	7.81	5.19	4.64	0.12	1.58	A0A087WX84_HUMAN A-kinase anchor protein 9 OS=Homo sapiens OX=9606 GN=AKAP9 PE=1 SV=1
A0A087WX86	96	9.37	4.16	1.04	2.08	6.25	4.16	1.04	4.16	1.04	20.83	3.12	3.12	5.2	3.12	5.2	5.2	3.12	10.41	2.08	4.16	A0A087WX86_HUMAN Phospholipid-transporting ATPase ABCA7 (Fragment) OS=Homo sapiens OX=9606 GN=ABCA7 PE=4 SV=1
A0A087WX87	171	7.01	4.09	4.67	7.01	2.33	3.5	4.09	4.67	5.84	15.78	1.75	5.26	2.92	3.5	9.35	2.92	6.43	4.09	0	4.67	A0A087WX87_HUMAN Ankyrin repeat domain-containing protein 36B OS=Homo sapiens OX=9606 GN=ANKRD36B PE=4 SV=1
A0A087WX88	468	4.91	3.2	5.76	6.62	5.55	9.4	2.13	5.12	5.76	8.11	1.49	4.48	5.34	3.84	3.63	7.9	5.55	6.41	1.49	3.2	A0A087WX88_HUMAN Triacylglycerol lipase OS=Homo sapiens OX=9606 GN=PNLIPRP2 PE=1 SV=1
A0A087WX89	55	3.63	1.81	3.63	12.72	3.63	3.63	0	5.45	9.09	7.27	7.27	7.27	5.45	5.45	0	7.27	5.45	7.27	1.81	1.81	A0A087WX89_HUMAN Zinc finger protein 714 OS=Homo sapiens OX=9606 GN=ZNF714 PE=1 SV=1
A0A087WX91	320	6.87	3.75	4.06	6.56	4.68	5.93	3.43	3.75	3.12	12.5	3.12	6.25	4.06	4.06	6.56	6.25	5.31	5	0.62	4.06	A0A087WX91_HUMAN Glypican-5 OS=Homo sapiens OX=9606 GN=GPC5 PE=1 SV=1
A0A087WX92	522	8.42	2.29	2.49	4.59	7.85	7.47	1.91	7.85	4.4	11.11	3.44	2.49	4.02	2.68	4.02	8.23	5.17	7.85	1.14	2.49	A0A087WX92_HUMAN Monocarboxylate transporter 7 OS=Homo sapiens OX=9606 GN=SLC16A6 PE=1 SV=1
A0A087WX93	28	3.57	0	7.14	3.57	3.57	10.71	3.57	3.57	7.14	3.57	7.14	0	3.57	10.71	7.14	3.57	10.71	3.57	0	7.14	A0A087WX93_HUMAN Nucleolysin TIAR OS=Homo sapiens OX=9606 GN=TIAL1 PE=1 SV=1
A0A087WX94	46	10.86	0	10.86	2.17	2.17	10.86	0	8.69	6.52	8.69	2.17	2.17	2.17	0	0	6.52	8.69	6.52	4.34	4.34	A0A087WX94_HUMAN COBW domain-containing protein 6 (Fragment) OS=Homo sapiens OX=9606 GN=CBWD6 PE=4 SV=1
A0A087WX95	271	9.59	0.36	2.58	5.9	2.58	9.59	2.21	1.84	3.69	12.54	1.47	1.47	7.74	5.53	7.01	11.43	4.79	6.27	2.58	0.73	A0A087WX95_HUMAN RUN and SH3 domain-containing protein 1 (Fragment) OS=Homo sapiens OX=9606 GN=RUSC1 PE=1 SV=1
A0A087WX97	509	8.25	0.58	2.94	12.57	1.57	7.07	1.57	3.53	4.51	11.98	1.57	1.76	8.84	4.12	2.94	11	6.09	6.87	0.98	1.17	A0A087WX97_HUMAN Bcl-2-like protein 13 OS=Homo sapiens OX=9606 GN=BCL2L13 PE=1 SV=1
A0A087WX98	148	7.43	1.35	2.02	6.08	2.7	9.45	6.75	1.35	2.7	14.18	0.67	2.7	9.45	3.37	9.45	8.1	4.05	4.72	2.02	1.35	A0A087WX98_HUMAN Cryptic protein OS=Homo sapiens OX=9606 GN=CFC1 PE=4 SV=1
A0A087WX99	822	7.17	0.72	8.02	5.1	2.55	7.17	1.45	6.2	3.52	6.44	3.28	6.44	7.66	3.77	4.74	6.32	6.69	8.15	0.85	3.64	A0A087WX99_HUMAN Cadherin-4 OS=Homo sapiens OX=9606 GN=CDH4 PE=1 SV=1
A0A087WXA3	653	6.12	1.22	3.06	5.81	0.76	10.1	4.13	0.91	6.73	2.45	1.22	0.76	10.87	1.53	17.3	20.52	2.75	1.37	0.61	1.68	A0A087WXA3_HUMAN Serine/arginine repetitive matrix protein 3 OS=Homo sapiens OX=9606 GN=SRRM3 PE=1 SV=1
A0A087WXA5	135	14.81	4.44	5.18	5.92	5.18	5.18	3.7	0.74	2.22	13.33	2.22	2.22	5.92	1.48	5.92	8.14	2.96	7.4	0.74	2.22	A0A087WXA5_HUMAN Nucleoredoxin-like protein 2 OS=Homo sapiens OX=9606 GN=NXNL2 PE=4 SV=1
A0A087WXA6	302	6.95	0.33	4.3	17.21	0.99	3.64	1.98	2.31	8.27	12.58	1.32	0.99	1.98	9.6	9.93	8.6	3.64	3.64	0.66	0.66	A0A087WXA6_HUMAN GRIP1-associated protein 1 (Fragment) OS=Homo sapiens OX=9606 GN=GRIPAP1 PE=1 SV=1
A0A087WXA8	643	2.79	5.75	2.64	7.77	4.51	6.68	6.37	5.59	9.64	5.75	1.71	2.17	4.97	6.06	5.9	7.46	6.06	3.42	0.77	3.88	A0A087WXA8_HUMAN Zinc finger protein 630 OS=Homo sapiens OX=9606 GN=ZNF630 PE=1 SV=1
A0A087WXA9	61	4.91	1.63	6.55	1.63	9.83	4.91	3.27	3.27	1.63	14.75	1.63	0	6.55	4.91	9.83	9.83	4.91	4.91	1.63	3.27	A0A087WXA9_HUMAN Centrosomal protein kizuna OS=Homo sapiens OX=9606 GN=KIZ PE=1 SV=1
A0A087WXB0	312	10.89	2.24	3.2	4.16	9.29	5.12	2.24	4.48	4.48	7.69	3.2	5.76	6.41	5.12	3.52	6.41	4.48	6.41	2.24	2.56	A0A087WXB0_HUMAN Secretory carrier-associated membrane protein OS=Homo sapiens OX=9606 GN=SCAMP1 PE=1 SV=1
A0A087WXB1	312	6.73	4.48	2.88	2.24	7.37	4.8	3.52	7.37	2.24	12.5	5.12	2.56	3.84	2.24	3.52	8.65	7.69	8.01	0.32	3.84	A0A087WXB1_HUMAN Olfactory receptor OS=Homo sapiens OX=9606 GN=OR1N1 PE=3 SV=1
A0A087WXB2	1275	6.58	15.29	3.6	6.66	1.8	9.09	3.68	0.78	1.01	6.66	0.62	1.17	13.09	5.88	6.19	7.21	4	3.92	1.25	1.41	A0A087WXB2_HUMAN Kielin/chordin-like protein OS=Homo sapiens OX=9606 GN=KCP PE=1 SV=1
A0A087WXB3	556	9.35	1.79	4.49	7.01	2.33	11.15	2.15	1.79	3.23	11.87	1.43	1.43	11.51	4.31	8.27	7.91	4.49	3.41	0.53	1.43	A0A087WXB3_HUMAN Sterile alpha motif domain-containing protein 11 OS=Homo sapiens OX=9606 GN=SAMD11 PE=1 SV=1
A0A087WXB4	336	2.38	3.86	6.54	8.03	2.97	2.97	3.27	6.54	7.44	7.73	0.89	3.86	7.73	6.54	5.95	8.03	6.84	6.25	0	2.08	A0A087WXB4_HUMAN Zinc finger protein 800 OS=Homo sapiens OX=9606 GN=ZNF800 PE=1 SV=1
A0A087WXB6	152	9.86	3.94	2.63	3.28	1.97	9.86	5.26	1.31	3.94	13.81	0.65	1.31	12.5	7.89	3.94	10.52	1.97	3.94	0.65	0.65	A0A087WXB6_HUMAN Midkine OS=Homo sapiens OX=9606 GN=MDK PE=4 SV=1
A0A087WXB8	384	7.81	2.08	4.16	4.16	6.25	6.25	3.38	5.98	6.51	11.97	2.08	5.2	7.03	2.86	4.42	4.68	4.16	5.2	1.3	4.42	A0A087WXB8_HUMAN ST3 beta-galactoside alpha-2
A0A087WXB9	61	4.91	0	21.31	18.03	4.91	4.91	1.63	0	3.27	8.19	1.63	6.55	3.27	4.91	1.63	4.91	0	4.91	4.91	0	A0A087WXB9_HUMAN 26S proteasome complex subunit SEM1 OS=Homo sapiens OX=9606 GN=SEM1 PE=1 SV=1
A0A087WXC0	119	3.36	0	8.4	7.56	1.68	21	2.52	0	3.36	3.36	0.84	5.04	4.2	2.52	17.64	9.24	6.72	0	0.84	1.68	A0A087WXC0_HUMAN Synaptic functional regulator FMR1 (Fragment) OS=Homo sapiens OX=9606 GN=FMR1 PE=1 SV=1
A0A087WXC2	189	6.34	12.69	7.93	8.46	3.17	11.11	2.11	1.05	0	4.76	0.52	3.7	8.46	4.23	6.34	7.4	3.7	5.82	0	1.58	A0A087WXC2_HUMAN Latent-transforming growth factor beta-binding protein 4 (Fragment) OS=Homo sapiens OX=9606 GN=LTBP4 PE=1 SV=1
A0A087WXC4	1122	6.06	2.85	5.97	7.39	1.96	8.28	2.76	2.4	5.25	7.48	1.6	3.11	5.25	4.81	5.25	6.86	8.37	8.37	1.96	3.92	A0A087WXC4_HUMAN Tenascin-N OS=Homo sapiens OX=9606 GN=TNN PE=1 SV=1
A0A087WXC5	355	5.63	1.69	6.19	6.19	3.66	5.91	3.09	5.07	7.88	10.42	1.4	3.09	4.5	4.22	5.91	6.76	4.78	6.47	1.69	5.35	A0A087WXC5_HUMAN NADH dehydrogenase [ubiquinone] 1 alpha subcomplex subunit 10
A0A087WXC6	96	8.33	2.08	9.37	4.16	7.29	4.16	3.12	3.12	7.29	6.25	3.12	3.12	4.16	1.04	9.37	5.2	9.37	5.2	2.08	2.08	A0A087WXC6_HUMAN Transducin beta-like protein 2 (Fragment) OS=Homo sapiens OX=9606 GN=TBL2 PE=1 SV=1
A0A087WXC7	195	4.61	0	4.1	8.71	3.58	2.05	5.12	6.15	8.71	11.28	1.02	3.07	3.58	8.2	4.61	13.33	5.12	4.61	1.02	1.02	A0A087WXC7_HUMAN Zinc finger CCHC domain-containing protein 2 (Fragment) OS=Homo sapiens OX=9606 GN=ZCCHC2 PE=1 SV=1
A0A087WXC8	68	2.94	0	2.94	2.94	2.94	1.47	2.94	7.35	10.29	10.29	1.47	5.88	10.29	4.41	7.35	11.76	7.35	2.94	2.94	1.47	A0A087WXC8_HUMAN Cylicin-1 OS=Homo sapiens OX=9606 GN=CYLC1 PE=4 SV=1
A0A087WXC9	406	10.09	1.72	4.18	6.15	1.23	7.88	2.21	0.98	1.23	12.56	0.49	0.73	12.8	5.91	5.17	9.6	8.37	6.65	1.23	0.73	A0A087WXC9_HUMAN Mucosal addressin cell adhesion molecule 1 OS=Homo sapiens OX=9606 GN=MADCAM1 PE=1 SV=1
A0A087WXD0	102	8.82	1.96	3.92	6.86	4.9	3.92	3.92	3.92	3.92	11.76	2.94	5.88	4.9	4.9	4.9	5.88	5.88	4.9	0.98	4.9	A0A087WXD0_HUMAN mRNA-decapping enzyme 1A OS=Homo sapiens OX=9606 GN=DCP1A PE=1 SV=1
A0A087WXD1	726	8.4	1.1	4.26	4.95	7.71	7.71	2.61	5.23	3.03	12.12	2.47	3.16	4.13	2.61	4.68	8.4	7.16	6.06	1.37	2.75	A0A087WXD1_HUMAN Sodium/hydrogen exchanger OS=Homo sapiens OX=9606 GN=SLC9A7 PE=1 SV=1
A0A087WXD2	980	5.51	1.42	4.79	7.44	2.95	8.87	2.75	5.2	5.91	6.32	1.53	4.38	7.44	6.42	4.79	8.26	6.42	7.14	0.51	1.83	A0A087WXD2_HUMAN Membrane-associated guanylate kinase
A0A087WXD4	259	5.01	1.54	2.7	6.17	5.79	8.1	4.63	2.31	3.47	8.88	1.54	2.31	11.58	5.79	6.94	6.56	6.56	5.4	1.15	3.47	A0A087WXD4_HUMAN Protein FAM166B OS=Homo sapiens OX=9606 GN=FAM166B PE=1 SV=1
A0A087WXD6	117	3.41	1.7	2.56	5.98	2.56	11.96	3.41	1.7	4.27	12.82	1.7	3.41	13.67	5.98	3.41	7.69	2.56	5.98	2.56	2.56	A0A087WXD6_HUMAN Uncharacterized protein C5orf67 OS=Homo sapiens OX=9606 GN=C5orf67 PE=4 SV=1
A0A087WXD7	206	8.25	1.45	3.39	5.33	2.91	10.67	5.33	4.85	5.33	9.7	1.94	1.45	5.82	4.36	8.73	3.88	6.79	4.36	0	4.85	A0A087WXD7_HUMAN Casein kinase I isoform gamma-2 (Fragment) OS=Homo sapiens OX=9606 GN=CSNK1G2 PE=1 SV=1
A0A087WXD8	269	5.57	0	5.2	8.55	1.85	4.46	3.34	4.46	14.49	5.94	1.48	4.08	4.83	1.85	5.57	12.26	5.94	5.57	0.74	3.71	A0A087WXD8_HUMAN PH and SEC7 domain-containing protein 3 OS=Homo sapiens OX=9606 GN=PSD3 PE=1 SV=1
A0A087WXD9	741	3.91	0.94	3.91	17.13	1.48	1.88	2.42	4.72	10.66	14.84	3.23	4.99	0.94	7.55	5.66	7.28	3.91	3.23	0.26	0.94	A0A087WXD9_HUMAN Girdin OS=Homo sapiens OX=9606 GN=CCDC88A PE=1 SV=1
A0A087WXE0	104	12.5	6.73	3.84	6.73	2.88	4.8	1.92	2.88	3.84	5.76	1.92	1.92	11.53	1.92	5.76	3.84	7.69	6.73	2.88	3.84	A0A087WXE0_HUMAN E3 ubiquitin-protein ligase NEURL3 OS=Homo sapiens OX=9606 GN=NEURL3 PE=4 SV=1
A0A087WXE2	172	9.3	0.58	2.9	8.13	4.06	11.62	3.48	0.58	6.39	5.81	0.58	1.74	9.3	3.48	8.72	5.23	4.65	8.72	0.58	4.06	A0A087WXE2_HUMAN RNA pseudouridylate synthase domain-containing protein 2 (Fragment) OS=Homo sapiens OX=9606 GN=RPUSD2 PE=1 SV=1
A0A087WXE3	115	6.08	4.34	1.73	6.95	9.56	10.43	5.21	1.73	7.82	4.34	0.86	3.47	6.08	2.6	3.47	13.91	2.6	5.21	0.86	2.6	A0A087WXE3_HUMAN Methionine-R-sulfoxide reductase B1 OS=Homo sapiens OX=9606 GN=MSRB1 PE=1 SV=1
A0A087WXE5	266	7.14	2.63	3.75	3.75	3.38	5.26	4.13	5.26	5.26	8.27	1.12	4.13	7.51	4.13	2.25	9.77	9.02	7.89	3	2.25	A0A087WXE5_HUMAN Low affinity immunoglobulin gamma Fc region receptor II-c OS=Homo sapiens OX=9606 GN=FCGR2C PE=4 SV=1
A0A087WXE9	680	6.02	6.02	5.44	5.14	3.38	8.08	2.94	5.88	5.14	7.64	1.47	3.38	5.29	3.97	6.17	7.64	5	6.17	1.91	3.23	A0A087WXE9_HUMAN Inactive serine protease PAMR1 OS=Homo sapiens OX=9606 GN=PAMR1 PE=1 SV=1
A0A087WXF1	98	12.24	3.06	1.02	12.24	3.06	8.16	0	5.1	11.22	4.08	3.06	2.04	8.16	5.1	0	9.18	4.08	6.12	1.02	1.02	A0A087WXF1_HUMAN Mitogen-activated protein kinase kinase kinase 14 (Fragment) OS=Homo sapiens OX=9606 GN=MAP3K14 PE=1 SV=2
A0A087WXF4	93	3.22	1.07	3.22	15.05	4.3	3.22	4.3	2.15	4.3	9.67	2.15	5.37	6.45	6.45	5.37	7.52	2.15	7.52	3.22	3.22	A0A087WXF4_HUMAN Zinc finger protein 33B (Fragment) OS=Homo sapiens OX=9606 GN=ZNF33B PE=4 SV=1
A0A087WXF5	225	4.88	1.33	4	7.11	5.77	5.33	3.11	3.55	9.33	8	4	3.55	4.44	2.22	9.77	4.88	7.11	4.88	4	2.66	A0A087WXF5_HUMAN Probable tubulin polyglutamylase TTLL9 OS=Homo sapiens OX=9606 GN=TTLL9 PE=4 SV=1
A0A087WXF6	214	11.68	0.93	3.27	2.8	2.33	8.41	2.8	2.33	3.27	13.08	3.73	0.93	7.47	3.73	13.55	6.54	3.27	6.54	1.4	1.86	A0A087WXF6_HUMAN NADH dehydrogenase [ubiquinone] iron-sulfur protein 7
A0A087WXF7	111	7.2	2.7	5.4	14.41	2.7	6.3	2.7	4.5	3.6	8.1	2.7	1.8	2.7	7.2	8.1	7.2	3.6	7.2	0	1.8	A0A087WXF7_HUMAN Inhibitor of growth protein 1 (Fragment) OS=Homo sapiens OX=9606 GN=ING1 PE=1 SV=1
A0A087WXF8	263	5.32	3.04	6.84	7.98	2.28	7.22	2.66	3.42	16.73	4.56	2.28	3.04	4.56	2.28	6.84	8.74	4.56	5.7	0.76	1.14	A0A087WXF8_HUMAN Nucleolar protein of 40 kDa OS=Homo sapiens OX=9606 GN=ZCCHC17 PE=1 SV=1
A0A087WXG3	241	18.67	2.07	4.56	4.97	2.07	9.95	2.07	2.07	2.9	9.54	2.07	2.07	9.95	3.73	9.54	7.05	2.07	2.07	0	2.48	A0A087WXG3_HUMAN Class E basic helix-loop-helix protein 23 OS=Homo sapiens OX=9606 GN=BHLHE23 PE=1 SV=1
A0A087WXG4	92	6.52	3.26	5.43	8.69	2.17	8.69	1.08	8.69	2.17	8.69	1.08	6.52	4.34	4.34	4.34	10.86	3.26	4.34	0	5.43	A0A087WXG4_HUMAN Parkin coregulated gene protein OS=Homo sapiens OX=9606 GN=PACRG PE=1 SV=1
A0A087WXG5	208	1.44	3.36	6.25	6.25	6.25	7.21	1.44	2.88	2.4	17.78	3.36	3.36	4.32	3.84	6.73	8.17	4.32	4.8	2.88	2.88	A0A087WXG5_HUMAN TBC1 domain family member 17 OS=Homo sapiens OX=9606 GN=TBC1D17 PE=1 SV=1
A0A087WXG6	64	7.81	3.12	6.25	1.56	3.12	7.81	0	1.56	3.12	12.5	3.12	3.12	12.5	3.12	4.68	6.25	6.25	9.37	3.12	1.56	A0A087WXG6_HUMAN Heat shock factor protein 1 OS=Homo sapiens OX=9606 GN=HSF1 PE=1 SV=1
A0A087WXG7	588	5.78	2.72	6.63	3.91	4.25	6.46	2.72	3.57	3.91	10.37	1.87	3.4	7.65	3.06	6.29	13.77	4.42	5.27	2.04	1.87	A0A087WXG7_HUMAN Cytoplasmic polyadenylation element-binding protein 1 OS=Homo sapiens OX=9606 GN=CPEB1 PE=1 SV=1
A0A087WXH0	150	4	1.33	4	12	2	5.33	3.33	2.66	6.66	16.66	0.66	1.33	5.33	11.33	6	4	4.66	6	1.33	1.33	A0A087WXH0_HUMAN Zinc finger and SCAN domain-containing protein 26 (Fragment) OS=Homo sapiens OX=9606 GN=ZSCAN26 PE=1 SV=1
A0A087WXH1	210	7.61	0.47	3.33	3.33	9.52	4.28	2.38	6.66	3.33	17.14	1.9	1.42	3.33	1.42	3.33	8.09	7.61	8.57	0.47	5.71	A0A087WXH1_HUMAN Protein lifeguard 4 OS=Homo sapiens OX=9606 GN=TMBIM4 PE=3 SV=1
A0A087WXH2	142	3.52	2.81	3.52	2.81	3.52	2.81	2.11	8.45	7.74	15.49	1.4	0.7	5.63	9.15	2.81	6.33	2.81	7.04	2.81	7.74	A0A087WXH2_HUMAN Importin-8 (Fragment) OS=Homo sapiens OX=9606 GN=IPO8 PE=1 SV=1
A0A087WXH4	463	8.85	2.59	5.61	9.5	4.75	3.45	3.67	3.02	5.83	13.82	3.45	3.45	2.59	4.53	4.75	4.96	2.59	5.61	1.94	4.96	A0A087WXH4_HUMAN Clathrin heavy chain 2 OS=Homo sapiens OX=9606 GN=CLTCL1 PE=1 SV=1
A0A087WXH5	172	4.06	10.46	4.65	6.39	2.32	12.2	3.48	5.81	5.23	4.65	1.16	5.23	3.48	1.74	2.32	9.3	6.97	4.65	1.16	4.06	A0A087WXH5_HUMAN Protein jagged-1 (Fragment) OS=Homo sapiens OX=9606 GN=JAG1 PE=1 SV=1
A0A087WXH7	177	5.64	1.69	10.16	6.21	5.08	6.21	2.25	5.64	7.9	10.16	1.12	5.64	3.38	2.25	6.21	4.51	2.82	3.95	2.25	6.77	A0A087WXH7_HUMAN DnaJ homolog subfamily C member 10 OS=Homo sapiens OX=9606 GN=DNAJC10 PE=1 SV=1
A0A087WXI2	3072	7.51	8.82	4.98	4.58	2.99	11.75	2.79	1.69	2.11	7.45	0.52	3.32	7.64	5.01	3.8	6.8	5.24	8.33	1.59	2.96	A0A087WXI2_HUMAN IgGFc-binding protein (Fragment) OS=Homo sapiens OX=9606 GN=FCGBP PE=1 SV=2
A0A087WXI3	419	6.68	1.19	5.96	9.3	4.29	4.05	2.86	5.96	7.39	6.68	2.14	6.2	5.01	3.81	6.2	5.72	3.81	9.3	0.71	2.62	A0A087WXI3_HUMAN Synaptic functional regulator FMR1 OS=Homo sapiens OX=9606 GN=FMR1 PE=1 SV=1
A0A087WXI4	163	2.45	3.06	5.52	1.84	3.06	9.2	1.84	9.81	4.29	15.33	4.29	2.45	4.9	2.45	3.68	9.2	7.36	4.9	1.84	2.45	A0A087WXI4_HUMAN Transmembrane and coiled-coil domain-containing protein 3 (Fragment) OS=Homo sapiens OX=9606 GN=TMCO3 PE=1 SV=1
A0A087WXI5	903	6.64	1.21	7.53	6.64	3.65	5.98	1.66	5.31	3.87	8.63	1.1	5.64	7.41	3.43	4.54	5.53	8.85	7.86	1.32	3.1	A0A087WXI5_HUMAN Cadherin-1 OS=Homo sapiens OX=9606 GN=CDH1 PE=1 SV=1
A0A087WXI6	77	12.98	3.89	5.19	1.29	2.59	7.79	2.59	0	3.89	2.59	1.29	2.59	14.28	3.89	11.68	10.38	5.19	6.49	1.29	0	A0A087WXI6_HUMAN Poly(ADP-ribose) glycohydrolase OS=Homo sapiens OX=9606 GN=PARG PE=1 SV=1
A0A087WXI7	401	2.99	16.95	9.47	6.48	1.24	12.96	2.74	3.49	6.48	2.49	0.99	3.49	2.99	2.74	4.98	6.73	4.48	2.74	2.49	2.99	A0A087WXI7_HUMAN Integrin beta-like protein 1 OS=Homo sapiens OX=9606 GN=ITGBL1 PE=1 SV=1
A0A087WXI8	215	8.37	2.32	3.72	6.51	2.79	7.9	0.93	5.11	4.65	9.3	3.25	3.25	5.58	2.32	6.97	9.3	5.58	9.76	0.93	1.39	A0A087WXI8_HUMAN Dehydrogenase/reductase SDR family member 4-like 2 OS=Homo sapiens OX=9606 GN=DHRS4L2 PE=1 SV=1
A0A087WXI9	625	6.72	0.64	3.36	16.32	1.12	3.52	2.56	2.24	7.04	11.84	1.6	3.68	3.84	12	7.2	5.6	3.84	5.28	0.64	0.96	A0A087WXI9_HUMAN Golgin subfamily A member 6D OS=Homo sapiens OX=9606 GN=GOLGA6D PE=4 SV=2
A0A087WXJ0	137	8.02	0.72	2.18	2.18	2.18	15.32	0.72	0.72	1.45	10.21	0	0.72	10.94	5.1	8.02	21.16	5.83	2.18	0	2.18	A0A087WXJ0_HUMAN PDZ and LIM domain protein 2 (Fragment) OS=Homo sapiens OX=9606 GN=PDLIM2 PE=1 SV=1
A0A087WXJ2	145	9.65	8.96	5.51	9.65	4.13	8.27	2.06	2.06	0	4.82	1.37	2.75	11.72	0.68	11.03	6.2	4.82	2.75	0.68	2.75	A0A087WXJ2_HUMAN Latent-transforming growth factor beta-binding protein 4 (Fragment) OS=Homo sapiens OX=9606 GN=LTBP4 PE=1 SV=1
A0A087WXJ5	177	5.64	2.25	5.64	5.08	5.64	5.64	1.12	3.38	3.38	17.51	2.25	3.95	2.25	5.08	7.34	9.6	3.95	3.95	1.69	4.51	A0A087WXJ5_HUMAN Growth hormone variant OS=Homo sapiens OX=9606 GN=GH2 PE=1 SV=1
A0A087WXJ6	134	9.7	0.74	1.49	2.23	2.98	8.95	2.98	3.73	5.97	14.92	3.73	2.23	5.22	5.97	7.46	8.95	2.98	8.2	0	1.49	A0A087WXJ6_HUMAN Membrane-bound transcription factor site-1 protease (Fragment) OS=Homo sapiens OX=9606 GN=MBTPS1 PE=1 SV=1
A0A087WXK0	29	10.34	0	0	0	17.24	10.34	0	6.89	0	13.79	3.44	0	3.44	6.89	6.89	0	6.89	10.34	0	3.44	A0A087WXK0_HUMAN Protein PIGBOS1 (Fragment) OS=Homo sapiens OX=9606 GN=PIGBOS1 PE=4 SV=1
A0A087WXK1	189	4.76	2.11	4.23	5.82	4.76	7.4	2.11	3.17	5.29	11.64	1.58	4.23	5.82	4.23	7.93	11.11	3.7	6.87	0.52	2.64	A0A087WXK1_HUMAN BRCA1-A complex subunit Abraxas 1 (Fragment) OS=Homo sapiens OX=9606 GN=ABRAXAS1 PE=1 SV=1
A0A087WXK2	707	7.21	1.41	5.51	6.64	2.54	4.95	3.81	5.09	2.82	7.07	2.82	3.25	11.73	5.09	7.07	6.08	4.1	6.78	1.27	4.66	A0A087WXK2_HUMAN Retrotransposon-derived protein PEG10 OS=Homo sapiens OX=9606 GN=PEG10 PE=1 SV=1
A0A087WXK3	152	5.92	0	3.94	8.55	3.94	3.28	2.63	5.92	2.63	6.57	3.28	5.92	4.6	10.52	5.26	7.89	7.23	5.92	0.65	5.26	A0A087WXK3_HUMAN Integrator complex subunit 7 (Fragment) OS=Homo sapiens OX=9606 GN=INTS7 PE=1 SV=1
A0A087WXK4	842	6.05	2.73	2.73	5.1	6.88	6.17	1.54	8.31	4.03	11.63	2.37	5.22	4.86	4.03	2.96	8.55	4.98	7.36	1.18	3.2	A0A087WXK4_HUMAN Integral membrane protein GPR155 OS=Homo sapiens OX=9606 GN=GPR155 PE=1 SV=1
A0A087WXK5	2466	7.98	1.7	4.29	5.71	4.62	7.09	2.14	4.13	3.93	11.92	2.43	3.44	6	4.21	5.43	8.11	5.23	6.97	1.45	3.12	A0A087WXK5_HUMAN ATP-binding cassette sub-family A member 2 OS=Homo sapiens OX=9606 GN=ABCA2 PE=1 SV=1
A0A087WXK8	615	8.45	1.62	4.71	6.82	4.06	6.5	2.6	4.06	3.57	10.4	2.11	2.6	5.52	4.06	7.31	11.05	6.66	4.87	0.48	2.43	A0A087WXK8_HUMAN Chromosome 20 open reading frame 129 OS=Homo sapiens OX=9606 GN=FAM83D PE=1 SV=1
A0A087WXL0	123	10.56	8.94	2.43	6.5	7.31	8.94	0.81	1.62	3.25	13.82	1.62	1.62	4.87	6.5	4.87	6.5	1.62	5.69	1.62	0.81	A0A087WXL0_HUMAN Selenoprotein F OS=Homo sapiens OX=9606 GN=SELENOF PE=1 SV=1
A0A087WXL1	245	8.57	6.53	4.08	5.71	2.85	5.3	2.85	2.85	5.3	6.93	3.26	6.12	5.3	4.48	5.3	9.38	4.89	2.44	4.89	2.85	A0A087WXL1_HUMAN Folate receptor gamma OS=Homo sapiens OX=9606 GN=FOLR3 PE=1 SV=1
A0A087WXL2	220	5.9	2.72	4.54	5.45	4.09	7.72	0.45	2.72	5.9	9.54	2.27	1.81	11.36	2.27	9.09	4.54	8.63	5.45	2.72	2.72	A0A087WXL2_HUMAN Odorant-binding protein 2a OS=Homo sapiens OX=9606 GN=OBP2A PE=1 SV=1
A0A087WXL3	2725	5.43	2.09	4.62	7.11	3.85	5.94	2.6	5.72	6.71	10.49	2.16	4.69	4.29	5.32	5.28	9.83	4.95	5.94	1.02	1.87	A0A087WXL3_HUMAN DNA polymerase theta OS=Homo sapiens OX=9606 GN=POLQ PE=1 SV=1
A0A087WXL5	470	4.46	2.34	4.68	8.29	4.04	5.1	3.19	4.68	6.38	10.42	3.19	5.53	6.38	4.89	5.74	5.53	5.31	5.1	1.91	2.76	A0A087WXL5_HUMAN Tumor necrosis factor alpha-induced protein 3 OS=Homo sapiens OX=9606 GN=TNFAIP3 PE=1 SV=2
A0A087WXL6	941	6.16	2.44	5.73	6.8	4.46	5.31	4.25	4.88	6.26	11.15	1.7	3.4	3.82	6.48	5.41	6.69	4.88	5.31	0.85	3.93	A0A087WXL6_HUMAN Vacuolar protein sorting-associated protein 11 homolog OS=Homo sapiens OX=9606 GN=VPS11 PE=1 SV=1
A0A087WXL9	745	6.3	3.08	5.5	3.48	4.29	10.73	2.95	2.95	3.62	10.73	1.2	4.02	4.96	4.29	5.1	10.06	5.23	5.9	2.41	3.08	A0A087WXL9_HUMAN Contactin-associated protein-like 3B OS=Homo sapiens OX=9606 GN=CNTNAP3B PE=4 SV=1
A0A087WXM3	1200	6.41	4	4.5	7.25	3.58	5.91	2.91	3.66	5.16	14.25	2.66	3.58	4.16	4.66	5.33	7.91	4.83	5.91	1.75	1.5	A0A087WXM3_HUMAN NACHT
A0A087WXM4	84	5.95	3.57	5.95	11.9	1.19	8.33	2.38	3.57	8.33	8.33	5.95	1.19	7.14	5.95	4.76	3.57	3.57	5.95	1.19	1.19	A0A087WXM4_HUMAN Uncharacterized protein OS=Homo sapiens OX=9606 PE=4 SV=1
A0A087WXM6	169	6.5	2.36	2.36	7.1	1.77	5.32	3.55	4.73	11.83	6.5	3.55	4.73	5.32	5.32	8.28	5.32	4.73	5.91	1.77	2.95	A0A087WXM6_HUMAN 60S ribosomal protein L17 (Fragment) OS=Homo sapiens OX=9606 GN=RPL17 PE=1 SV=1
A0A087WXM7	197	5.58	4.56	4.56	7.1	4.56	2.53	1.52	4.56	7.61	14.21	2.03	3.04	1.52	4.06	6.59	10.65	3.55	8.62	0.5	2.53	A0A087WXM7_HUMAN Serine/threonine-protein kinase SMG1 OS=Homo sapiens OX=9606 GN=SMG1 PE=1 SV=1
A0A087WXM8	588	8.16	2.21	4.93	6.63	1.87	8.16	2.55	1.36	2.55	11.22	1.7	2.72	7.31	3.74	6.97	8.84	6.8	8.5	1.36	2.38	A0A087WXM8_HUMAN Basal cell adhesion molecule OS=Homo sapiens OX=9606 GN=BCAM PE=1 SV=1
A0A087WXM9	373	6.16	1.87	4.28	8.04	2.68	4.82	1.34	3.75	9.65	7.23	1.34	5.09	6.16	3.48	4.02	15.28	6.16	5.63	0.8	2.14	MEIKN_HUMAN Meiosis-specific kinetochore protein OS=Homo sapiens OX=9606 GN=MEIKIN PE=2 SV=2
A0A087WXN0	794	10.83	3.02	2.77	3.4	1.13	6.67	4.65	3.14	3.52	7.3	2.77	2.14	8.43	8.06	8.18	7.8	6.8	6.04	2.51	0.75	A0A087WXN0_HUMAN IQ domain-containing protein N OS=Homo sapiens OX=9606 GN=IQCN PE=1 SV=1
A0A087WXN3	116	5.17	4.31	3.44	3.44	6.03	8.62	2.58	7.75	2.58	5.17	0	3.44	5.17	5.17	11.2	7.75	3.44	11.2	0.86	2.58	A0A087WXN3_HUMAN BTB/POZ domain-containing protein 2 (Fragment) OS=Homo sapiens OX=9606 GN=BTBD2 PE=1 SV=1
A0A087WXN4	444	6.98	1.8	3.82	4.72	1.57	6.3	1.12	2.7	10.13	7.65	2.25	4.05	8.1	3.82	2.7	16.21	8.78	6.08	0.45	0.67	A0A087WXN4_HUMAN Integrator complex subunit 12 OS=Homo sapiens OX=9606 GN=INTS12 PE=1 SV=1
A0A087WXN5	198	6.06	26.76	1.51	1.51	0	1.01	0	0	1.51	3.03	0.5	0	14.64	5.55	2.52	20.2	4.54	10.1	0.5	0	A0A087WXN5_HUMAN Keratin-associated protein 10-4 OS=Homo sapiens OX=9606 GN=KRTAP10-4 PE=4 SV=2
A0A087WXN8	446	7.84	1.12	4.93	5.38	6.5	6.5	3.36	3.13	2.91	13.67	2.46	2.24	8.07	4.48	7.39	4.48	4.93	8.29	1.12	1.12	A0A087WXN8_HUMAN Putative cytochrome P450 2D7 OS=Homo sapiens OX=9606 GN=CYP2D7 PE=1 SV=1
A0A087WXN9	746	9.91	1.34	5.09	6.03	1.74	6.56	1.6	3.35	4.95	7.9	1.74	2.01	9.11	4.28	6.3	12.73	8.17	4.15	0.8	2.14	A0A087WXN9_HUMAN Protein MTSS 2 OS=Homo sapiens OX=9606 GN=MTSS2 PE=1 SV=1
A0A087WXP0	150	5.33	4	3.33	4	2.66	9.33	0	2	0	8.66	2	6.66	6	7.33	11.33	9.33	7.33	8	0.66	2	A0A087WXP0_HUMAN Azurocidin OS=Homo sapiens OX=9606 GN=AZU1 PE=1 SV=1
A0A087WXP2	188	5.31	3.19	5.85	7.44	3.72	2.12	3.72	5.31	10.63	11.17	2.65	1.59	5.31	4.78	7.97	4.25	3.72	6.38	1.59	3.19	A0A087WXP2_HUMAN Nuclear factor 1 B-type OS=Homo sapiens OX=9606 GN=NFIB PE=1 SV=1
A0A087WXP3	693	4.18	7.5	5.91	6.78	3.6	8.36	3.17	5.48	5.77	9.23	1.73	4.9	4.32	3.17	3.17	8.22	5.33	6.2	0.57	2.3	A0A087WXP3_HUMAN Integrin beta OS=Homo sapiens OX=9606 GN=ITGB6 PE=1 SV=1
A0A087WXP8	160	3.75	4.37	6.87	6.25	5.62	6.87	1.25	1.87	6.25	10	2.5	3.12	8.75	3.12	6.25	8.12	6.25	5	1.25	2.5	A0A087WXP8_HUMAN Axin-2 OS=Homo sapiens OX=9606 GN=AXIN2 PE=1 SV=1
A0A087WXP9	334	6.28	2.69	4.49	8.08	4.19	2.69	2.39	4.79	5.98	10.77	3.59	3.89	3.29	6.28	3.59	8.98	5.38	7.48	0.59	4.49	A0A087WXP9_HUMAN Kelch repeat and BTB domain-containing protein 2 OS=Homo sapiens OX=9606 GN=KBTBD2 PE=1 SV=1
A0A087WXQ2	17	17.64	0	5.88	0	5.88	11.76	0	0	17.64	11.76	0	0	11.76	0	0	11.76	0	0	0	0	A0A087WXQ2_HUMAN Craniofacial development protein 1 (Fragment) OS=Homo sapiens OX=9606 GN=CFDP1 PE=4 SV=1
A0A087WXQ3	19	5.26	0	0	0	15.78	5.26	0	10.52	10.52	5.26	5.26	5.26	10.52	0	5.26	5.26	0	5.26	0	5.26	A0A087WXQ3_HUMAN Ragulator complex protein LAMTOR4 (Fragment) OS=Homo sapiens OX=9606 GN=LAMTOR4 PE=1 SV=1
A0A087WXQ5	200	4.5	2	7.5	7.5	7.5	6	2	4.5	8	6	2.5	2	3	6	6	7.5	5.5	8.5	1	2	A0A087WXQ5_HUMAN TAR DNA-binding protein 43 (Fragment) OS=Homo sapiens OX=9606 GN=TARDBP PE=1 SV=1
A0A087WXQ6	72	2.77	2.77	9.72	2.77	4.16	9.72	0	8.33	4.16	15.27	5.55	2.77	4.16	4.16	1.38	4.16	5.55	5.55	2.77	4.16	A0A087WXQ6_HUMAN Protocadherin-15 (Fragment) OS=Homo sapiens OX=9606 GN=PCDH15 PE=4 SV=1
A0A087WXQ7	381	6.56	5.24	6.82	4.98	2.36	6.82	4.46	2.36	9.18	10.23	3.93	4.98	2.62	3.41	5.24	7.87	3.41	6.03	1.31	2.09	A0A087WXQ7_HUMAN POTE ankyrin domain family member C OS=Homo sapiens OX=9606 GN=POTEC PE=4 SV=1
A0A087WXQ8	107	9.34	0.93	4.67	2.8	3.73	8.41	1.86	5.6	6.54	10.28	7.47	3.73	3.73	5.6	7.47	2.8	4.67	5.6	0	4.67	A0A087WXQ8_HUMAN Proteasome subunit beta type-3 OS=Homo sapiens OX=9606 GN=PSMB3 PE=1 SV=1
A0A087WXQ9	185	0.54	35.13	0	0	1.08	17.29	0	1.62	5.4	0.54	0.54	0.54	4.86	5.4	0	23.78	0.54	2.16	0	0.54	A0A087WXQ9_HUMAN Keratin-associated protein 5-11 OS=Homo sapiens OX=9606 GN=KRTAP5-11 PE=4 SV=1
A0A087WXR0	185	9.72	3.78	5.4	7.02	1.08	7.56	5.94	4.32	5.94	10.27	0.54	3.24	2.7	4.86	6.48	7.02	4.32	7.02	0	2.7	A0A087WXR0_HUMAN Ankyrin repeat domain-containing protein 20A1 (Fragment) OS=Homo sapiens OX=9606 GN=ANKRD20A1 PE=4 SV=1
A0A087WXR1	138	9.42	0.72	5.07	5.07	0.72	8.69	9.42	0	1.44	15.21	0	0	13.76	5.79	11.59	4.34	0	6.52	1.44	0	A0A087WXR1_HUMAN Izumo sperm-egg fusion protein 4 (Fragment) OS=Homo sapiens OX=9606 GN=IZUMO4 PE=4 SV=1
A0A087WXR3	213	6.57	3.75	4.22	8.45	4.22	5.63	2.81	3.75	4.69	10.79	1.4	4.22	4.69	4.69	5.63	7.51	4.22	7.04	3.28	2.34	A0A087WXR3_HUMAN Bifunctional apoptosis regulator OS=Homo sapiens OX=9606 GN=BFAR PE=1 SV=1
A0A087WXR4	690	13.47	3.04	4.63	5.5	2.46	9.27	1.3	2.17	3.33	9.56	1.3	1.3	12.89	3.91	4.34	10.57	2.89	4.78	0.57	2.6	A0A087WXR4_HUMAN Progesterone receptor OS=Homo sapiens OX=9606 GN=PGR PE=1 SV=1
A0A087WXR5	77	6.49	1.29	3.89	14.28	0	6.49	2.59	2.59	9.09	14.28	2.59	2.59	7.79	6.49	2.59	0	3.89	7.79	5.19	0	A0A087WXR5_HUMAN NADH dehydrogenase [ubiquinone] 1 alpha subcomplex subunit 5 OS=Homo sapiens OX=9606 GN=NDUFA5 PE=1 SV=1
A0A087WXR6	139	4.31	4.31	7.19	6.47	4.31	5.75	0	7.19	9.35	9.35	1.43	5.03	2.87	4.31	3.59	7.19	6.47	7.19	0.71	2.87	A0A087WXR6_HUMAN Copine-3 (Fragment) OS=Homo sapiens OX=9606 GN=CPNE3 PE=1 SV=1
A0A087WXR7	282	4.96	1.06	5.67	6.38	4.96	4.6	2.48	3.9	15.24	11.34	1.77	5.67	4.96	3.54	0.7	7.09	4.25	7.09	0.7	3.54	A0A087WXR7_HUMAN Ribonuclease H2 subunit B OS=Homo sapiens OX=9606 GN=RNASEH2B PE=1 SV=3
A0A087WXR8	254	11.81	3.54	3.93	2.36	2.75	9.05	1.96	1.57	0.78	17.71	1.18	1.96	7.48	1.96	9.05	9.05	5.51	6.29	0.39	1.57	A0A087WXR8_HUMAN Sphingosine 1-phosphate receptor 5 OS=Homo sapiens OX=9606 GN=S1PR5 PE=1 SV=1
A0A087WXR9	359	6.96	6.4	3.34	4.45	3.62	9.74	3.06	2.22	1.94	10.86	1.39	4.73	3.62	2.22	11.14	8.91	6.12	5.29	2.78	1.11	A0A087WXR9_HUMAN Protein Wnt OS=Homo sapiens OX=9606 GN=WNT1 PE=1 SV=1
A0A087WXS0	182	7.14	1.64	6.04	12.63	1.64	3.84	2.74	2.74	12.63	9.89	5.49	2.74	2.74	4.94	9.34	5.49	2.19	4.39	0.54	1.09	A0A087WXS0_HUMAN Troponin I
A0A087WXS2	293	7.16	1.36	3.75	7.84	1.36	6.48	2.38	1.7	6.14	9.89	2.04	3.41	7.84	7.16	7.16	8.53	7.16	4.77	2.38	1.36	A0A087WXS2_HUMAN Hepatocyte nuclear factor 1-beta OS=Homo sapiens OX=9606 GN=HNF1B PE=1 SV=1
A0A087WXS3	49	8.16	0	4.08	12.24	4.08	4.08	0	4.08	22.44	4.08	4.08	6.12	0	0	2.04	4.08	10.2	8.16	0	2.04	A0A087WXS3_HUMAN AP-2 complex subunit beta OS=Homo sapiens OX=9606 GN=AP2B1 PE=1 SV=1
A0A087WXS6	28	3.57	0	0	3.57	0	3.57	0	3.57	3.57	14.28	10.71	7.14	10.71	10.71	7.14	3.57	3.57	14.28	0	0	A0A087WXS6_HUMAN Uncharacterized protein C2orf74 (Fragment) OS=Homo sapiens OX=9606 GN=C2orf74 PE=4 SV=1
A0A087WXS7	331	5.74	2.41	5.74	8.15	5.13	5.13	1.81	6.34	6.94	10.57	4.83	3.62	6.04	4.53	3.02	6.64	4.53	6.64	0.3	1.81	A0A087WXS7_HUMAN ATPase ASNA1 OS=Homo sapiens OX=9606 GN=ASNA1 PE=1 SV=1
A0A087WXS8	80	8.75	3.75	2.5	3.75	5	10	3.75	5	1.25	15	2.5	1.25	3.75	2.5	11.25	10	3.75	1.25	2.5	2.5	A0A087WXS8_HUMAN Centrosomal protein of 89 kDa OS=Homo sapiens OX=9606 GN=CEP89 PE=4 SV=1
A0A087WXS9	549	6.73	2.36	5.46	6.01	3.09	7.65	2.73	3.82	5.64	8.56	2.36	1.82	8.56	5.82	8.56	6.92	4.18	4.55	2.73	2.36	TBC3I_HUMAN TBC1 domain family member 3I OS=Homo sapiens OX=9606 GN=TBC1D3I PE=3 SV=1
A0A087WXT0	1122	6.14	2.85	5.88	7.48	1.96	8.28	2.76	2.49	5.25	7.48	1.51	3.11	5.25	4.81	5.16	6.86	8.46	8.28	1.96	3.92	A0A087WXT0_HUMAN Tenascin-N OS=Homo sapiens OX=9606 GN=TNN PE=1 SV=1
A0A087WXT1	43	4.65	0	0	11.62	2.32	9.3	0	2.32	0	6.97	2.32	11.62	11.62	11.62	9.3	4.65	2.32	4.65	2.32	2.32	A0A087WXT1_HUMAN Ubiquitin-associated domain-containing protein 2 (Fragment) OS=Homo sapiens OX=9606 GN=UBAC2 PE=4 SV=1
A0A087WXT3	778	2.18	6.29	2.69	9.51	5.39	5.91	7.32	2.82	10.15	6.16	0.89	5.01	3.21	5.52	4.37	7.58	7.06	3.47	0.77	3.59	A0A087WXT3_HUMAN Zinc finger protein 33B OS=Homo sapiens OX=9606 GN=ZNF33B PE=1 SV=1
A0A087WXT8	289	7.95	3.46	4.84	3.46	3.46	12.11	2.76	4.15	2.42	8.3	3.8	1.38	7.61	4.49	7.95	6.22	5.53	6.57	1.03	2.42	A0A087WXT8_HUMAN Integrator complex subunit 11 OS=Homo sapiens OX=9606 GN=INTS11 PE=1 SV=1
A0A087WXU0	279	6.81	1.43	5.01	10.39	5.37	4.65	3.94	7.16	7.52	12.18	3.58	4.65	1.79	2.5	4.3	5.37	3.22	6.09	1.79	2.15	A0A087WXU0_HUMAN Required for meiotic nuclear division protein 1 homolog OS=Homo sapiens OX=9606 GN=RMND1 PE=1 SV=1
A0A087WXU1	91	5.49	2.19	1.09	5.49	1.09	2.19	5.49	1.09	5.49	9.89	6.59	8.79	9.89	12.08	1.09	6.59	5.49	5.49	0	4.39	A0A087WXU1_HUMAN Microphthalmia-associated transcription factor OS=Homo sapiens OX=9606 GN=MITF PE=1 SV=1
A0A087WXU2	163	11.04	2.45	6.13	5.52	1.84	8.58	0.61	6.13	10.42	7.36	0.61	3.68	5.52	3.68	8.58	7.97	3.06	2.45	1.84	1.84	A0A087WXU2_HUMAN Rho GTPase-activating protein 23 (Fragment) OS=Homo sapiens OX=9606 GN=ARHGAP23 PE=1 SV=1
A0A087WXU3	921	6.08	0.97	5.1	5.86	3.36	7.49	2.49	5.1	5.64	12.48	1.41	3.69	6.62	4.45	7.38	8.25	4.34	6.4	1.3	1.52	A0A087WXU3_HUMAN Extended synaptotagmin-2 OS=Homo sapiens OX=9606 GN=ESYT2 PE=1 SV=1
A0A087WXU5	146	2.73	3.42	5.47	8.9	2.05	8.21	1.36	6.16	9.58	5.47	4.1	4.79	3.42	4.1	6.84	4.79	6.84	8.9	0.68	2.05	A0A087WXU5_HUMAN Nucleolar protein of 40 kDa OS=Homo sapiens OX=9606 GN=ZCCHC17 PE=1 SV=1
A0A087WXU7	54	5.55	5.55	7.4	7.4	5.55	1.85	0	1.85	1.85	16.66	3.7	3.7	1.85	5.55	9.25	5.55	3.7	7.4	1.85	3.7	A0A087WXU7_HUMAN KRAB domain-containing protein OS=Homo sapiens OX=9606 PE=4 SV=1
A0A087WXU8	485	6.59	1.64	3.91	7.01	2.26	3.5	3.09	4.74	10.51	12.16	3.09	2.47	5.36	6.59	6.8	4.94	6.18	5.77	0.41	2.88	A0A087WXU8_HUMAN ATP-dependent RNA helicase DDX24 OS=Homo sapiens OX=9606 GN=DDX24 PE=1 SV=1
A0A087WXU9	251	7.17	0.39	2.78	5.17	3.58	5.97	1.59	4.78	5.17	9.16	1.99	3.18	9.16	4.78	9.56	3.98	7.17	9.16	2.39	2.78	A0A087WXU9_HUMAN Galactosylgalactosylxylosylprotein 3-beta-glucuronosyltransferase OS=Homo sapiens OX=9606 GN=B3GAT2 PE=3 SV=1
A0A087WXV2	546	6.77	2.56	6.59	7.32	2.56	5.31	2.38	3.84	5.67	7.14	2.74	4.39	6.77	4.21	5.31	9.89	6.77	6.95	0.54	2.19	A0A087WXV2_HUMAN Protocadherin-17 (Fragment) OS=Homo sapiens OX=9606 GN=PCDH17 PE=1 SV=1
A0A087WXV3	175	2.85	2.28	6.28	6.85	8	6.85	2.85	4.57	7.42	6.28	2.85	2.85	2.85	5.14	6.85	8.57	4.57	9.14	0.57	2.28	A0A087WXV3_HUMAN TAR DNA-binding protein 43 (Fragment) OS=Homo sapiens OX=9606 GN=TARDBP PE=1 SV=1
A0A087WXV4	449	6.9	2.89	5.79	5.34	2.89	6.45	2.67	6.01	5.34	10.46	2.89	3.34	7.12	5.56	6.23	8.01	3.56	5.12	0.89	2.44	A0A087WXV4_HUMAN Hepatocyte nuclear factor 4-alpha OS=Homo sapiens OX=9606 GN=HNF4A PE=1 SV=1
A0A087WXV5	457	12.03	1.53	2.4	3.06	1.53	12.91	2.62	4.15	3.28	7.87	1.31	2.62	11.59	3.5	6.34	9.62	3.71	5.47	1.31	3.06	A0A087WXV5_HUMAN Paired box protein Pax-1 OS=Homo sapiens OX=9606 GN=PAX1 PE=1 SV=1
A0A087WXV6	542	11.43	1.66	5.16	7.01	1.84	10.14	2.58	2.95	4.98	4.98	2.58	3.32	9.59	4.98	5.71	7.56	3.13	6.27	1.29	2.76	A0A087WXV6_HUMAN OTU domain-containing protein 5 OS=Homo sapiens OX=9606 GN=OTUD5 PE=1 SV=1
A0A087WXV9	266	3.38	4.88	5.26	6.39	4.13	6.01	4.88	2.25	3.75	11.27	1.5	1.87	6.76	6.76	8.27	5.63	5.26	5.63	3	2.63	A0A087WXV9_HUMAN Ubiquitin carboxyl-terminal hydrolase 31 (Fragment) OS=Homo sapiens OX=9606 GN=USP31 PE=1 SV=1
A0A087WXW3	224	9.82	2.23	4.46	4.91	0.89	7.58	1.78	1.78	1.78	12.05	1.33	2.23	9.37	6.25	7.14	10.71	5.35	5.35	2.23	2.67	A0A087WXW3_HUMAN Signaling threshold-regulating transmembrane adapter 1 OS=Homo sapiens OX=9606 GN=SIT1 PE=1 SV=1
A0A087WXW6	960	9.58	2.5	4.16	5.72	3.22	8.02	2.81	3.12	5.62	7.81	2.91	3.64	10.83	4.06	4.06	11.04	4.89	4.47	0.41	1.04	A0A087WXW6_HUMAN Sal-like protein 3 OS=Homo sapiens OX=9606 GN=SALL3 PE=1 SV=1
A0A087WXX1	139	3.59	2.87	7.91	12.94	1.43	7.19	2.87	1.43	3.59	7.91	2.15	4.31	3.59	10.79	4.31	8.63	5.03	7.91	0.71	0.71	A0A087WXX1_HUMAN Zinc finger protein 821 OS=Homo sapiens OX=9606 GN=ZNF821 PE=1 SV=1
A0A087WXX2	316	9.17	2.21	4.11	6.64	2.53	7.27	2.53	6.01	6.32	10.44	1.58	4.74	4.43	6.01	5.37	5.06	5.37	6.96	0.94	2.21	A0A087WXX2_HUMAN Fructose-bisphosphate aldolase OS=Homo sapiens OX=9606 GN=ALDOB PE=1 SV=1
A0A087WXX3	158	13.29	0	2.53	10.12	1.26	9.49	1.26	0.63	1.89	16.45	1.26	0.63	16.45	3.16	0.63	7.59	6.96	5.69	0.63	0	A0A087WXX3_HUMAN Homeobox protein SIX5 OS=Homo sapiens OX=9606 GN=SIX5 PE=1 SV=1
A0A087WXX5	175	5.71	2.85	2.28	1.14	4.57	6.85	1.14	5.14	2.85	18.85	1.71	2.85	5.14	5.14	4.57	5.71	6.85	6.28	3.42	6.85	A0A087WXX5_HUMAN Sugar transporter SWEET1 OS=Homo sapiens OX=9606 GN=SLC50A1 PE=1 SV=1
A0A087WXX7	86	4.65	5.81	8.13	5.81	5.81	8.13	3.48	5.81	4.65	8.13	1.16	9.3	0	2.32	2.32	10.46	0	3.48	3.48	5.81	A0A087WXX7_HUMAN Lysozyme-like protein 6 (Fragment) OS=Homo sapiens OX=9606 GN=LYZL6 PE=1 SV=1
A0A087WXX8	123	3.25	4.06	5.69	7.31	1.62	4.87	0.81	7.31	9.75	9.75	3.25	6.5	4.06	4.87	4.87	6.5	4.87	4.87	0	5.69	A0A087WXX8_HUMAN Succinate dehydrogenase [ubiquinone] iron-sulfur subunit
A0A087WXX9	552	5.97	1.81	6.34	5.61	3.8	5.79	3.98	5.25	6.15	9.96	3.62	3.07	5.43	3.07	5.79	8.69	4.16	6.88	0.72	3.8	A0A087WXX9_HUMAN Non-specific serine/threonine protein kinase OS=Homo sapiens OX=9606 GN=PRKAA2 PE=1 SV=1
A0A087WXY1	160	6.25	3.75	5	10.62	5.62	6.87	1.87	4.37	14.37	9.37	1.87	2.5	4.37	2.5	3.12	4.37	5.62	3.75	0.62	3.12	A0A087WXY1_HUMAN Leucine--tRNA ligase
A0A087WXY2	36	2.77	0	0	2.77	0	16.66	0	2.77	5.55	8.33	0	5.55	2.77	13.88	11.11	8.33	5.55	11.11	0	0	A0A087WXY2_HUMAN Plakophilin-2 (Fragment) OS=Homo sapiens OX=9606 GN=PKP2 PE=1 SV=1
A0A087WXY3	129	1.55	7.75	4.65	10.85	3.87	2.32	5.42	3.87	8.52	11.62	1.55	5.42	4.65	4.65	7.75	3.1	2.32	3.87	1.55	4.65	A0A087WXY3_HUMAN Flap endonuclease GEN homolog 1 (Fragment) OS=Homo sapiens OX=9606 GN=GEN1 PE=1 SV=1
A0A087WXY4	288	4.51	1.38	6.25	11.45	3.81	5.55	2.08	5.2	3.12	13.19	3.47	4.16	2.43	8.33	5.9	8.68	3.81	3.47	1.04	2.08	A0A087WXY4_HUMAN Ataxin-3 OS=Homo sapiens OX=9606 GN=ATXN3 PE=1 SV=1
A0A087WXY6	55	7.27	1.81	0	5.45	10.9	5.45	0	3.63	0	14.54	0	3.63	9.09	7.27	3.63	14.54	7.27	1.81	1.81	1.81	A0A087WXY6_HUMAN Transmembrane channel-like protein 4 (Fragment) OS=Homo sapiens OX=9606 GN=TMC4 PE=4 SV=1
A0A087WXY7	247	7.69	3.23	2.83	4.85	0.8	10.93	2.42	4.04	3.64	12.14	2.83	3.23	10.12	4.85	4.45	8.5	7.28	4.04	0.4	1.61	A0A087WXY7_HUMAN Pleckstrin homology-like domain family B member 1 OS=Homo sapiens OX=9606 GN=PHLDB1 PE=1 SV=1
A0A087WXZ1	182	2.19	4.39	4.94	8.24	2.19	6.04	4.39	3.29	4.39	7.14	2.74	6.04	8.24	3.84	8.79	8.24	6.04	5.49	0	3.29	A0A087WXZ1_HUMAN Cellular tumor antigen p53 OS=Homo sapiens OX=9606 GN=TP53 PE=1 SV=1
A0A087WXZ2	944	3.28	7.52	5.72	6.35	4.23	7.73	2.33	3.81	5.72	7.83	1.48	6.46	6.03	4.34	3.28	7.94	6.03	5.4	1.05	3.38	A0A087WXZ2_HUMAN von Willebrand factor D and EGF domain-containing protein OS=Homo sapiens OX=9606 GN=VWDE PE=1 SV=1
A0A087WXZ5	257	5.83	2.33	5.44	6.22	5.05	6.22	1.94	7.39	7	6.22	2.33	6.22	4.66	4.28	3.5	8.17	7.39	7.39	0.38	1.94	A0A087WXZ5_HUMAN Anthrax toxin receptor-like OS=Homo sapiens OX=9606 GN=ANTXRL PE=1 SV=1
A0A087WXZ6	249	2.81	2	2	7.22	3.61	6.82	4.81	4.41	6.82	11.24	1.6	4.01	3.21	5.22	4.81	8.83	6.42	6.82	3.61	3.61	A0A087WXZ6_HUMAN High affinity immunoglobulin gamma Fc receptor IB (Fragment) OS=Homo sapiens OX=9606 GN=FCGR1B PE=1 SV=6
A0A087WXZ7	916	8.4	2.4	4.14	5.45	2.83	5.67	1.41	4.36	6.11	12.55	2.72	3.6	5.89	4.8	3.93	11.46	5.13	5.89	1.2	1.96	A0A087WXZ7_HUMAN HEAT repeat-containing protein 6 OS=Homo sapiens OX=9606 GN=HEATR6 PE=1 SV=1
A0A087WY00	1828	6.12	1.64	4.54	9.51	3.39	3.93	2.29	6.12	9.02	10.94	2.89	4.43	3.28	5.74	6.5	5.57	4.81	5.03	0.71	3.44	A0A087WY00_HUMAN Unconventional myosin-Va OS=Homo sapiens OX=9606 GN=MYO5A PE=1 SV=1
A0A087WY01	338	10.65	1.18	2.07	2.95	5.02	10.94	1.47	1.18	0.29	21.89	1.18	0.88	6.8	4.14	7.39	7.98	4.14	6.21	2.07	1.47	A0A087WY01_HUMAN Putative solute carrier family 22 member 31 OS=Homo sapiens OX=9606 GN=SLC22A31 PE=1 SV=1
A0A087WY02	314	8.28	3.5	1.91	2.54	7.32	6.05	2.22	7.32	1.59	16.87	2.22	1.91	5.41	2.86	4.77	7.32	7	6.68	0.31	3.82	A0A087WY02_HUMAN Olfactory receptor OS=Homo sapiens OX=9606 GN=OR10C1 PE=3 SV=1
A0A087WY03	100	6	2	5	5	7	9	1	4	2	11	2	4	6	3	4	10	7	10	0	2	A0A087WY03_HUMAN Splicing regulatory glutamine/lysine-rich protein 1 OS=Homo sapiens OX=9606 GN=SREK1 PE=1 SV=1
A0A087WY05	63	11.11	1.58	0	0	6.34	7.93	7.93	3.17	1.58	15.87	1.58	3.17	9.52	3.17	12.69	7.93	0	4.76	0	1.58	A0A087WY05_HUMAN AP-3 complex subunit sigma-2 OS=Homo sapiens OX=9606 GN=AP3S2 PE=1 SV=1
A0A087WY08	1657	4.58	8.02	4.52	7	1.44	7.54	1.62	3.68	5.91	6.21	1.56	3.86	7.06	6.39	6.09	7.54	5.37	6.03	2.95	2.53	A0A087WY08_HUMAN Thrombospondin type-1 domain-containing protein 7A OS=Homo sapiens OX=9606 GN=THSD7A PE=1 SV=1
A0A087WY09	390	5.38	1.02	4.61	9.74	3.58	4.87	0.76	6.41	11.28	8.2	2.82	3.84	3.33	3.58	6.15	7.17	4.61	5.38	2.3	4.87	A0A087WY09_HUMAN Transcription termination factor 1 OS=Homo sapiens OX=9606 GN=TTF1 PE=1 SV=1
A0A087WY10	112	8.92	2.67	3.57	2.67	3.57	7.14	0	7.14	8.03	9.82	7.14	3.57	4.46	5.35	7.14	3.57	5.35	5.35	0	4.46	A0A087WY10_HUMAN Proteasome subunit beta type-3 OS=Homo sapiens OX=9606 GN=PSMB3 PE=1 SV=1
A0A087WY11	12	8.33	0	8.33	8.33	0	16.66	0	0	0	8.33	0	0	16.66	0	0	25	8.33	0	0	0	A0A087WY11_HUMAN Phosphatidylinositol 3
A0A087WY14	24	0	0	0	4.16	12.5	8.33	12.5	4.16	0	8.33	4.16	0	20.83	12.5	0	8.33	0	0	0	4.16	A0A087WY14_HUMAN Actin-related protein 3C OS=Homo sapiens OX=9606 GN=ACTR3C PE=4 SV=1
A0A087WY21	136	7.35	1.47	8.82	8.82	2.2	5.88	0.73	3.67	4.41	7.35	0.73	4.41	5.88	2.2	3.67	10.29	8.08	8.08	1.47	3.67	A0A087WY21_HUMAN Fibroblast growth factor receptor 2 (Fragment) OS=Homo sapiens OX=9606 GN=FGFR2 PE=1 SV=1
A0A087WY22	1059	5.76	2.07	5	6.51	3.77	5.66	2.26	5.76	4.34	7.55	2.17	4.81	5.76	5.38	6.04	6.61	6.51	7.93	1.13	4.91	A0A087WY22_HUMAN Receptor-type tyrosine-protein phosphatase T OS=Homo sapiens OX=9606 GN=PTPRT PE=1 SV=1
A0A087WY24	1213	4.69	2.55	6.34	14.42	2.39	3.13	1.97	2.39	7.41	10.71	1.4	3.21	5.19	7.91	5.6	9.06	2.8	5.93	0.32	2.47	A0A087WY24_HUMAN Neuroblastoma breakpoint family member 12 OS=Homo sapiens OX=9606 GN=NBPF12 PE=4 SV=1
A0A087WY27	86	9.3	3.48	5.81	2.32	3.48	9.3	1.16	6.97	1.16	13.95	1.16	2.32	11.62	0	9.3	8.13	5.81	2.32	0	2.32	A0A087WY27_HUMAN NADH dehydrogenase [ubiquinone] 1 subunit C2
A0A087WY28	107	5.6	3.73	5.6	11.21	0.93	8.41	0.93	2.8	7.47	10.28	0.93	0.93	2.8	5.6	6.54	10.28	5.6	8.41	0	0.93	A0A087WY28_HUMAN Optineurin (Fragment) OS=Homo sapiens OX=9606 GN=OPTN PE=1 SV=1
A0A087WY29	252	8.33	1.19	7.53	8.73	5.15	3.57	3.57	6.34	6.74	5.95	2.38	4.76	3.96	3.96	5.95	5.15	4.76	8.33	0.39	3.17	A0A087WY29_HUMAN Synaptic functional regulator FMR1 (Fragment) OS=Homo sapiens OX=9606 GN=FMR1 PE=1 SV=1
A0A087WY31	588	6.46	0.34	4.25	4.25	3.91	8.5	2.38	4.42	5.78	5.44	1.7	6.12	9.69	8.16	3.06	9.52	4.93	5.78	1.7	3.57	A0A087WY31_HUMAN YTH domain-containing family protein 3 OS=Homo sapiens OX=9606 GN=YTHDF3 PE=1 SV=1
A0A087WY32	138	4.34	7.24	6.52	7.24	2.89	7.24	0.72	7.24	10.86	4.34	3.62	4.34	13.04	0	2.17	6.52	5.07	2.17	0	3.62	A0A087WY32_HUMAN E3 ubiquitin-protein ligase RBBP6 (Fragment) OS=Homo sapiens OX=9606 GN=RBBP6 PE=1 SV=1
A0A087WY34	83	7.22	2.4	6.02	7.22	4.81	9.63	1.2	0	3.61	10.84	1.2	4.81	4.81	7.22	4.81	12.04	2.4	3.61	1.2	3.61	A0A087WY34_HUMAN E3 ubiquitin-protein ligase MYCBP2 (Fragment) OS=Homo sapiens OX=9606 GN=MYCBP2 PE=1 SV=1
A0A087WY35	445	3.82	16.17	8.08	7.19	2.47	13.03	3.14	2.92	4.49	4.26	0.67	2.47	4.26	1.79	6.51	7.19	3.82	2.69	2.47	2.47	A0A087WY35_HUMAN Integrin beta-like protein 1 OS=Homo sapiens OX=9606 GN=ITGBL1 PE=1 SV=1
A0A087WY36	967	4.13	1.96	6.3	8.47	3.82	4.75	2.58	5.06	9.3	7.96	2.68	4.03	3.41	4.34	5.17	12.92	4.65	6.1	0.62	1.65	A0A087WY36_HUMAN A-kinase anchor protein 13 (Fragment) OS=Homo sapiens OX=9606 GN=AKAP13 PE=1 SV=1
A0A087WY37	64	9.37	0	3.12	1.56	3.12	9.37	1.56	1.56	6.25	6.25	3.12	3.12	7.81	7.81	7.81	12.5	7.81	6.25	0	0	A0A087WY37_HUMAN AT-rich interactive domain-containing protein 2 (Fragment) OS=Homo sapiens OX=9606 GN=ARID2 PE=1 SV=1
A0A087WY38	128	3.9	2.34	5.46	6.25	3.9	6.25	7.03	3.12	1.56	9.37	4.68	1.56	5.46	5.46	5.46	7.03	8.59	7.03	3.12	2.34	A0A087WY38_HUMAN KH homology domain-containing protein 1 OS=Homo sapiens OX=9606 GN=KHDC1 PE=4 SV=1
A0A087WY39	311	4.82	0.64	5.14	4.82	3.85	26.36	1.6	4.18	5.78	6.75	0.96	0.96	17.68	2.25	4.82	4.82	1.28	0.96	0.32	1.6	A0A087WY39_HUMAN Collagen alpha-2(IV) chain (Fragment) OS=Homo sapiens OX=9606 GN=COL4A2 PE=1 SV=2
A0A087WY40	141	7.8	1.41	4.25	4.96	2.12	14.18	1.41	2.83	4.25	7.09	0	1.41	11.34	2.12	17.02	5.67	4.96	3.54	2.12	0.7	A0A087WY40_HUMAN LIM/homeobox protein Lhx1 (Fragment) OS=Homo sapiens OX=9606 GN=LHX1 PE=4 SV=1
A0A087WY42	42	7.14	4.76	7.14	14.28	4.76	4.76	0	2.38	4.76	9.52	7.14	4.76	4.76	7.14	2.38	4.76	0	7.14	0	2.38	A0A087WY42_HUMAN Zinc finger HIT domain-containing protein 3 OS=Homo sapiens OX=9606 GN=ZNHIT3 PE=1 SV=1
A0A087WY45	220	2.72	7.27	4.09	5.45	6.81	5.9	2.27	3.18	5.45	4.54	1.81	6.81	5	3.18	2.72	9.54	6.36	5.45	4.09	7.27	A0A087WY45_HUMAN Epididymal sperm-binding protein 1 OS=Homo sapiens OX=9606 GN=ELSPBP1 PE=4 SV=1
A0A087WY48	678	6.19	3.39	4.71	7.07	2.5	4.12	2.21	4.27	5.75	14.6	2.5	4.71	5.75	4.42	4.42	8.4	5.3	5.75	1.17	2.65	A0A087WY48_HUMAN C-Maf-inducing protein OS=Homo sapiens OX=9606 GN=CMIP PE=1 SV=1
A0A087WY49	186	6.98	1.61	2.68	7.52	3.22	5.91	2.15	2.68	4.83	10.75	2.68	4.83	6.45	5.91	5.37	6.45	5.91	8.6	1.07	4.3	A0A087WY49_HUMAN Unconventional myosin-XIX OS=Homo sapiens OX=9606 GN=MYO19 PE=1 SV=1
A0A087WY50	64	3.12	3.12	0	7.81	4.68	3.12	1.56	12.5	10.93	9.37	0	3.12	9.37	6.25	4.68	6.25	7.81	3.12	0	1.56	A0A087WY50_HUMAN RNA exonuclease 1 homolog (Fragment) OS=Homo sapiens OX=9606 GN=REXO1 PE=1 SV=1
A0A087WY54	90	5.55	8.88	3.33	8.88	3.33	3.33	2.22	2.22	6.66	12.22	3.33	3.33	6.66	4.44	6.66	5.55	1.11	7.77	0	3.33	A0A087WY54_HUMAN Zinc finger HIT domain-containing protein 3 (Fragment) OS=Homo sapiens OX=9606 GN=ZNHIT3 PE=1 SV=1
A0A087WY55	280	10.71	1.78	5.71	6.78	2.5	5.35	3.21	4.28	6.78	8.57	2.5	4.64	6.78	5.35	3.92	5.35	6.78	3.92	0.35	4.64	A0A087WY55_HUMAN Chromosome 6 open reading frame 55
A0A087WY56	146	4.1	2.05	6.84	9.58	4.79	10.95	2.73	4.79	8.9	11.64	4.79	2.05	4.79	2.73	4.1	2.05	3.42	4.1	2.05	3.42	A0A087WY56_HUMAN RAC-alpha serine/threonine-protein kinase (Fragment) OS=Homo sapiens OX=9606 GN=AKT1 PE=1 SV=1
A0A087WY57	53	11.32	0	3.77	9.43	5.66	5.66	0	3.77	5.66	11.32	5.66	1.88	5.66	1.88	0	3.77	13.2	5.66	0	5.66	A0A087WY57_HUMAN BTB/POZ domain-containing protein 2 (Fragment) OS=Homo sapiens OX=9606 GN=BTBD2 PE=4 SV=1
A0A087WY58	497	4.82	1.81	5.03	8.85	3.21	5.63	2.61	5.23	7.64	10.66	2.61	6.03	5.03	3.82	5.23	7.84	4.82	4.62	1.6	2.81	A0A087WY58_HUMAN Serine/threonine-protein kinase Nek3 OS=Homo sapiens OX=9606 GN=NEK3 PE=1 SV=1
A0A087WY59	273	4.39	2.93	4.39	8.42	4.39	5.86	3.29	5.86	6.59	7.69	4.39	4.39	5.12	7.69	4.39	2.93	5.49	7.32	1.46	2.93	A0A087WY59_HUMAN tRNA pseudouridine synthase OS=Homo sapiens OX=9606 GN=PUS3 PE=1 SV=1
A0A087WY60	68	7.35	0	2.94	17.64	0	5.88	2.94	1.47	13.23	7.35	2.94	2.94	1.47	5.88	10.29	4.41	1.47	5.88	4.41	1.47	A0A087WY60_HUMAN Pre-mRNA-splicing factor CWC25 homolog OS=Homo sapiens OX=9606 GN=CWC25 PE=1 SV=1
A0A087WY61	2099	11.67	1.14	3	13.48	1.33	3.85	1.81	1.9	7.14	12.33	1.38	2.09	3	11.67	7.43	7.52	4.85	3.23	0.38	0.71	A0A087WY61_HUMAN Nuclear mitotic apparatus protein 1 OS=Homo sapiens OX=9606 GN=NUMA1 PE=1 SV=1
A0A087WY62	1448	4.35	4.9	6.28	12.56	2.41	5.45	2.14	2	5.87	10.35	1.24	2.9	5.87	6.83	5.59	8.21	3.86	5.24	0.55	3.31	A0A087WY62_HUMAN Neuroblastoma breakpoint family member 26 OS=Homo sapiens OX=9606 GN=NBPF26 PE=4 SV=3
A0A087WY63	595	9.24	2.52	2.85	4.03	1.17	9.74	3.52	2.35	1.84	10.08	0.84	2.01	11.76	4.36	8.23	8.73	6.72	7.39	1	1.51	A0A087WY63_HUMAN Hemicentin-2 OS=Homo sapiens OX=9606 GN=HMCN2 PE=1 SV=1
A0A087WY64	92	8.69	3.26	2.17	2.17	2.17	5.43	5.43	1.08	1.08	16.3	2.17	5.43	7.6	4.34	8.69	7.6	3.26	7.6	4.34	1.08	A0A087WY64_HUMAN Hexosyltransferase OS=Homo sapiens OX=9606 GN=B3GALNT2 PE=1 SV=1
A0A087WY65	98	3.06	3.06	1.02	2.04	7.14	5.1	3.06	6.12	3.06	12.24	0	2.04	4.08	5.1	6.12	14.28	6.12	8.16	2.04	5.1	A0A087WY65_HUMAN Transmembrane protein 134 (Fragment) OS=Homo sapiens OX=9606 GN=TMEM134 PE=1 SV=1
A0A087WY66	504	7.53	1.58	2.97	5.55	1.98	11.5	0.99	3.96	5.15	8.92	1.38	3.57	8.53	3.96	4.96	13.88	7.93	4.56	0	0.99	A0A087WY66_HUMAN Dachshund homolog 1 OS=Homo sapiens OX=9606 GN=DACH1 PE=1 SV=1
A0A087WY67	243	9.05	1.23	4.52	7.4	3.7	6.58	2.05	5.76	4.93	15.22	2.46	1.23	6.17	6.17	5.34	4.52	3.7	4.93	2.05	2.88	A0A087WY67_HUMAN Glutathione S-transferase theta-2 OS=Homo sapiens OX=9606 GN=GSTT2 PE=1 SV=1
A0A087WY68	975	9.12	4.61	4.82	5.33	2.46	9.23	3.89	2.87	4.61	6.87	1.33	3.28	6.97	3.38	6.25	7.58	5.12	6.35	2.05	3.79	A0A087WY68_HUMAN Proprotein convertase subtilisin/kexin type 6 OS=Homo sapiens OX=9606 GN=PCSK6 PE=1 SV=1
A0A087WY70	58	6.89	3.44	5.17	18.96	0	6.89	0	8.62	3.44	10.34	1.72	0	8.62	3.44	1.72	5.17	6.89	6.89	0	1.72	A0A087WY70_HUMAN COBW domain-containing protein 1 OS=Homo sapiens OX=9606 GN=CBWD1 PE=1 SV=1
A0A087WY71	434	5.06	1.38	3.91	6.45	4.83	5.99	1.61	8.52	8.75	6.68	2.99	4.6	3.91	4.37	6.22	7.37	4.37	8.52	1.15	3.22	A0A087WY71_HUMAN AP-2 complex subunit mu OS=Homo sapiens OX=9606 GN=AP2M1 PE=1 SV=1
A0A087WY72	131	6.87	2.29	2.29	9.16	2.29	5.34	2.29	0.76	3.81	8.39	3.81	2.29	11.45	6.1	14.5	9.92	2.29	2.29	0.76	3.05	A0A087WY72_HUMAN Protein FAM156A/FAM156B (Fragment) OS=Homo sapiens OX=9606 GN=FAM156A PE=1 SV=1
A0A087WY73	122	0.81	1.63	7.37	4.09	4.09	8.19	3.27	4.09	1.63	5.73	0.81	3.27	19.67	9.01	9.83	5.73	3.27	3.27	0.81	3.27	A0A087WY73_HUMAN Uncharacterized protein (Fragment) OS=Homo sapiens OX=9606 PE=4 SV=2
A0A087WY74	118	5.93	0	7.62	6.77	4.23	5.08	5.93	3.38	3.38	8.47	4.23	3.38	5.08	5.08	9.32	9.32	2.54	5.08	0.84	4.23	A0A087WY74_HUMAN Casein kinase II subunit alpha (Fragment) OS=Homo sapiens OX=9606 GN=CSNK2A1 PE=1 SV=1
A0A087WY76	88	3.4	1.13	2.27	4.54	7.95	7.95	2.27	5.68	12.5	11.36	2.27	4.54	3.4	2.27	2.27	4.54	9.09	7.95	2.27	2.27	A0A087WY76_HUMAN ADP-ribosylation factor-like protein 17 OS=Homo sapiens OX=9606 GN=ARL17A PE=4 SV=1
A0A087WY77	66	15.15	4.54	1.51	3.03	0	12.12	1.51	4.54	4.54	15.15	1.51	1.51	6.06	3.03	9.09	7.57	1.51	4.54	3.03	0	A0A087WY77_HUMAN WAP four-disulfide core domain protein 1 OS=Homo sapiens OX=9606 GN=WFDC1 PE=4 SV=1
A0A087WY80	131	6.1	2.29	6.1	5.34	1.52	7.63	6.1	3.81	12.97	6.1	3.81	0.76	2.29	5.34	4.58	5.34	5.34	6.87	3.81	3.05	A0A087WY80_HUMAN Protein PPP5D1 (Fragment) OS=Homo sapiens OX=9606 GN=PPP5D1 PE=4 SV=1
A0A087WY81	97	6.18	3.09	2.06	3.09	3.09	7.21	3.09	2.06	12.37	7.21	3.09	5.15	4.12	6.18	9.27	5.15	6.18	5.15	3.09	3.09	A0A087WY81_HUMAN 60S ribosomal protein L17 (Fragment) OS=Homo sapiens OX=9606 GN=RPL17 PE=1 SV=6
A0A087WY82	279	5.37	2.15	2.5	6.45	4.3	7.52	0.71	4.65	5.01	7.88	1.79	3.94	6.45	1.43	4.65	12.18	8.96	9.67	0.71	3.58	A0A087WY82_HUMAN Junctional adhesion molecule A OS=Homo sapiens OX=9606 GN=F11R PE=1 SV=1
A0A087WY83	95	7.36	1.05	6.31	3.15	5.26	9.47	3.15	4.21	8.42	7.36	1.05	1.05	1.05	5.26	10.52	10.52	5.26	5.26	0	4.21	A0A087WY83_HUMAN Ankyrin repeat domain-containing protein 20A3 OS=Homo sapiens OX=9606 GN=ANKRD20A3 PE=4 SV=1
A0A087WY84	360	3.33	2.5	4.72	8.88	5.83	4.44	1.11	5	7.77	11.66	1.94	5.83	2.5	5	3.88	8.61	6.94	5.27	1.11	3.61	A0A087WY84_HUMAN THO complex subunit 1 OS=Homo sapiens OX=9606 GN=THOC1 PE=1 SV=1
A0A087WY85	148	5.4	2.7	8.1	2.02	4.05	4.05	2.02	7.43	7.43	8.78	2.7	4.05	10.13	3.37	4.72	8.1	5.4	3.37	2.02	4.05	A0A087WY85_HUMAN Ubiquitin-conjugating enzyme E2 D3 OS=Homo sapiens OX=9606 GN=UBE2D3 PE=1 SV=1
A0A087WY87	558	7.52	3.22	4.3	5.91	2.5	5.19	4.83	2.68	5.73	10.39	2.32	3.4	4.83	7.16	6.27	7.52	5.73	5.73	1.25	3.4	A0A087WY87_HUMAN Ubiquitin carboxyl-terminal hydrolase OS=Homo sapiens OX=9606 GN=USP17L13 PE=3 SV=1
A0A087WY89	127	0.78	33.85	1.57	0.78	0	4.72	0.78	0	0	2.36	0.78	0.78	7.87	7.08	7.08	14.96	11.02	5.51	0	0	A0A087WY89_HUMAN Keratin-associated protein 4-1 OS=Homo sapiens OX=9606 GN=KRTAP4-1 PE=1 SV=1
A0A087WY90	178	5.05	1.68	3.93	11.79	1.68	7.86	3.37	3.37	11.79	6.17	1.12	2.24	5.61	3.93	3.93	12.92	6.74	3.93	0.56	1.68	A0A087WY90_HUMAN Ankyrin-3 (Fragment) OS=Homo sapiens OX=9606 GN=ANK3 PE=1 SV=1
A0A087WY91	89	1.12	3.37	6.74	4.49	4.49	4.49	1.12	7.86	15.73	12.35	2.24	4.49	1.12	4.49	4.49	6.74	5.61	4.49	2.24	2.24	A0A087WY91_HUMAN Serine/threonine-protein kinase Chk1 (Fragment) OS=Homo sapiens OX=9606 GN=CHEK1 PE=1 SV=1
A0A087WY93	46	6.52	0	6.52	13.04	4.34	2.17	0	2.17	6.52	15.21	4.34	2.17	4.34	2.17	6.52	4.34	6.52	6.52	2.17	2.17	A0A087WY93_HUMAN Alpha-1-antichymotrypsin (Fragment) OS=Homo sapiens OX=9606 GN=SERPINA3 PE=1 SV=1
A0A087WY94	47	4.25	0	2.12	4.25	0	14.89	0	6.38	8.51	17.02	4.25	6.38	4.25	0	6.38	4.25	8.51	6.38	0	2.12	A0A087WY94_HUMAN Adenylate kinase isoenzyme 6 OS=Homo sapiens OX=9606 GN=AK6 PE=1 SV=1
A0A087WY96	721	6.38	3.05	2.77	4.57	6.24	8.32	1.1	6.24	4.29	10.54	2.63	2.63	5.68	2.77	5.68	6.79	5.54	7.07	2.77	4.85	A0A087WY96_HUMAN Transporter OS=Homo sapiens OX=9606 GN=SLC6A6 PE=1 SV=1
A0A087WY98	39	17.94	0	0	12.82	5.12	23.07	2.56	2.56	0	0	5.12	0	12.82	2.56	10.25	0	0	5.12	0	0	A0A087WY98_HUMAN Cyclin-Q OS=Homo sapiens OX=9606 GN=CCNQ PE=1 SV=1
A0A087WY99	253	7.5	0.79	4.34	9.48	3.95	8.69	1.97	3.55	2.37	13.43	1.97	2.37	5.53	3.95	9.88	5.92	5.53	6.71	0.79	1.18	A0A087WY99_HUMAN 5-oxoprolinase (Fragment) OS=Homo sapiens OX=9606 GN=OPLAH PE=1 SV=6
A0A087WYA0	49	2.04	8.16	0	0	4.08	12.24	0	6.12	2.04	8.16	2.04	2.04	16.32	0	10.2	10.2	10.2	2.04	2.04	0	A0A087WYA0_HUMAN Fatty-acid amide hydrolase 1 (Fragment) OS=Homo sapiens OX=9606 GN=FAAH PE=1 SV=1
A0A087WYA1	3530	8.64	1.27	4.07	6.11	4.13	6.51	2.66	2.91	4.67	10.62	1.84	2.15	10.11	5.26	7.64	6.91	4.05	5.55	1.21	3.59	A0A087WYA1_HUMAN Unconventional myosin-XV OS=Homo sapiens OX=9606 GN=MYO15A PE=1 SV=1
A0A087WYA2	125	7.2	11.2	7.2	4.8	4.8	5.6	1.6	2.4	9.6	9.6	4	4.8	3.2	4	5.6	1.6	2.4	4.8	1.6	4	A0A087WYA2_HUMAN LIM domain only protein 3 OS=Homo sapiens OX=9606 GN=LMO3 PE=4 SV=1
A0A087WYA8	237	6.32	2.53	5.06	5.9	5.48	6.32	3.37	6.75	6.32	8.86	2.1	3.79	3.79	2.53	6.32	8.43	5.48	5.48	1.26	3.79	A0A087WYA8_HUMAN Ral GTPase-activating protein subunit alpha-2 OS=Homo sapiens OX=9606 GN=RALGAPA2 PE=1 SV=1
A0A087WYA9	294	4.76	0.68	8.16	8.84	3.4	6.12	1.7	3.4	6.46	5.1	3.06	1.36	10.54	5.78	7.82	8.16	5.78	4.42	2.38	2.04	A0A087WYA9_HUMAN Coiled-coil domain-containing protein 174 OS=Homo sapiens OX=9606 GN=CCDC174 PE=1 SV=1
A0A087WYB0	160	3.75	1.87	3.75	5	8.75	6.87	2.5	5	4.37	11.87	3.12	4.37	5.62	3.75	6.25	5	4.37	8.75	3.75	1.25	A0A087WYB0_HUMAN Iodothyronine deiodinase OS=Homo sapiens OX=9606 GN=DIO1 PE=1 SV=1
A0A087WYB2	225	8.88	0.44	2.22	5.77	4.44	10.66	3.55	0.44	1.33	16	1.33	1.77	10.22	5.33	5.77	11.11	5.33	1.77	2.22	0.88	A0A087WYB2_HUMAN RUN and SH3 domain-containing protein 1 (Fragment) OS=Homo sapiens OX=9606 GN=RUSC1 PE=1 SV=1
A0A087WYB3	332	6.92	0.6	6.62	8.43	2.1	8.43	1.8	5.72	5.42	9.33	0.3	1.5	9.63	1.8	6.62	9.63	7.22	5.42	0.9	1.2	A0A087WYB3_HUMAN Glutamate receptor-interacting protein 2 (Fragment) OS=Homo sapiens OX=9606 GN=GRIP2 PE=1 SV=2
A0A087WYB4	310	13.87	0.64	5.48	7.41	0.64	5.48	0.64	5.8	5.48	10	2.58	3.22	3.54	5.16	6.12	8.06	4.83	8.06	0.32	2.58	A0A087WYB4_HUMAN Stomatin-like protein 2
A0A087WYB5	185	10.81	0.54	5.4	2.7	2.16	11.89	0.54	1.08	5.94	7.02	2.16	5.4	8.1	6.48	5.94	9.18	7.02	3.24	1.62	2.7	A0A087WYB5_HUMAN Protocadherin gamma-C3 OS=Homo sapiens OX=9606 GN=PCDHGC3 PE=1 SV=1
A0A087WYB6	54	5.55	1.85	3.7	1.85	5.55	5.55	9.25	3.7	1.85	14.81	3.7	1.85	3.7	5.55	9.25	3.7	7.4	7.4	3.7	0	A0A087WYB6_HUMAN Hydroxyacyl-thioester dehydratase type 2
A0A087WYB9	368	7.06	2.17	1.9	7.33	4.89	5.16	5.16	3.26	2.71	14.94	3.8	2.71	7.06	1.63	5.97	6.25	5.7	7.33	2.17	2.71	A0A087WYB9_HUMAN Fatty acid desaturase 6 OS=Homo sapiens OX=9606 GN=FADS6 PE=1 SV=1
A0A087WYC0	286	11.53	1.74	3.84	13.28	2.09	6.29	1.74	3.14	3.84	9.79	3.14	2.79	6.29	7.69	8.39	5.24	2.44	4.89	0.34	1.39	A0A087WYC0_HUMAN Golgin subfamily A member 2 OS=Homo sapiens OX=9606 GN=GOLGA2 PE=1 SV=1
A0A087WYC1	699	7.58	2.14	5.43	10.58	4.14	4.72	1	4	8.44	7.43	2.57	4.57	4.57	4.57	4.29	7.58	4.57	8.01	0.42	3.29	A0A087WYC1_HUMAN Heat shock 70 kDa protein 4 OS=Homo sapiens OX=9606 GN=HSPA4 PE=1 SV=1
A0A087WYC2	87	9.19	2.29	4.59	5.74	6.89	6.89	1.14	2.29	9.19	12.64	4.59	3.44	3.44	3.44	5.74	8.04	1.14	5.74	0	3.44	A0A087WYC2_HUMAN Integrator complex subunit 7 OS=Homo sapiens OX=9606 GN=INTS7 PE=1 SV=1
A0A087WYC6	4523	7	1.61	5.17	8.22	5.15	4.06	2.4	5.7	6.65	11.98	2.45	3.93	3.91	4.68	5.35	4.99	5.57	6.45	1.7	2.94	A0A087WYC6_HUMAN Dynein heavy chain 11
A0A087WYC8	217	5.99	0	6.91	11.05	5.52	4.6	1.84	3.68	12.44	7.83	1.84	3.68	5.52	3.68	6.45	5.06	7.37	2.76	0	3.68	A0A087WYC8_HUMAN Regulator of nonsense transcripts 3B OS=Homo sapiens OX=9606 GN=UPF3B PE=1 SV=1
A0A087WYD0	135	11.11	0.74	2.22	4.44	6.66	10.37	2.22	5.92	4.44	11.85	1.48	0.74	5.18	0.74	10.37	4.44	4.44	7.4	1.48	3.7	A0A087WYD0_HUMAN NADH dehydrogenase (Ubiquinone) 1 beta subcomplex
A0A087WYD1	639	7.51	1.4	7.04	7.19	2.34	4.38	1.72	6.1	6.72	12.83	2.19	5.16	4.85	4.06	3.28	6.57	4.38	8.76	0.46	2.97	A0A087WYD1_HUMAN AP-2 complex subunit beta (Fragment) OS=Homo sapiens OX=9606 GN=AP2B1 PE=1 SV=1
A0A087WYD2	182	7.14	2.19	6.04	12.08	1.09	9.89	0.54	6.59	6.59	12.08	1.64	3.29	3.29	2.19	1.64	6.59	6.59	6.04	1.64	2.74	A0A087WYD2_HUMAN COBW domain-containing protein 3 OS=Homo sapiens OX=9606 GN=CBWD3 PE=4 SV=1
A0A087WYD4	181	6.07	2.2	4.97	4.97	4.97	5.52	1.65	5.52	3.86	10.49	2.2	3.31	3.86	6.62	5.52	8.28	7.18	9.39	0	3.31	A0A087WYD4_HUMAN Transmembrane protein 106C OS=Homo sapiens OX=9606 GN=TMEM106C PE=1 SV=1
A0A087WYD5	162	7.4	5.55	5.55	3.08	4.32	2.46	1.23	7.4	8.02	12.34	3.08	4.32	5.55	6.79	2.46	6.79	2.46	7.4	0.61	3.08	A0A087WYD5_HUMAN General transcription factor IIH subunit 3 OS=Homo sapiens OX=9606 GN=GTF2H3 PE=1 SV=1
A0A087WYD6	702	7.97	1.42	4.13	4.55	3.41	8.26	1.7	2.7	2.56	17.09	2.27	2.27	4.55	6.83	6.41	6.83	4.41	7.97	1.7	2.84	A0A087WYD6_HUMAN Antigen peptide transporter 2 OS=Homo sapiens OX=9606 GN=TAP2 PE=1 SV=1
A0A087WYD7	61	4.91	0	1.63	4.91	1.63	9.83	1.63	0	4.91	22.95	3.27	1.63	11.47	6.55	3.27	8.19	6.55	3.27	1.63	1.63	A0A087WYD7_HUMAN Leucine-rich colipase-like protein 1 OS=Homo sapiens OX=9606 GN=LRCOL1 PE=4 SV=1
A0A087WYD9	558	7.52	3.22	4.3	5.73	2.5	5.19	5.19	2.68	5.91	10.21	2.32	3.22	4.83	6.98	6.09	7.52	6.09	5.73	1.25	3.4	A0A087WYD9_HUMAN Ubiquitin carboxyl-terminal hydrolase OS=Homo sapiens OX=9606 GN=USP17L19 PE=3 SV=1
A0A087WYE0	161	11.18	1.86	2.48	1.24	4.96	3.72	1.24	3.72	1.24	17.39	3.72	1.86	5.59	3.1	6.83	7.45	5.59	9.93	2.48	4.34	A0A087WYE0_HUMAN Plasmolipin OS=Homo sapiens OX=9606 GN=PLLP PE=1 SV=1
A0A087WYE2	517	8.31	0.96	6.18	6.76	4.25	6.57	2.7	2.9	2.7	10.63	2.51	2.9	6.38	4.06	7.93	6.38	4.06	6.76	2.7	4.25	A0A087WYE2_HUMAN Inactive glycosyltransferase 25 family member 3 OS=Homo sapiens OX=9606 GN=CERCAM PE=1 SV=1
A0A087WYE4	176	6.25	1.13	5.11	16.47	2.84	1.7	1.7	2.27	10.79	13.06	1.7	5.68	1.7	7.95	6.81	3.4	2.27	4.54	1.13	3.4	A0A087WYE4_HUMAN Myomegalin OS=Homo sapiens OX=9606 GN=PDE4DIP PE=1 SV=1
A0A087WYE6	220	6.36	4.09	4.54	2.27	3.63	5.45	3.63	1.36	3.63	13.63	2.72	3.18	10.9	7.27	5	11.36	3.63	3.63	2.27	1.36	A0A087WYE6_HUMAN Zinc finger MIZ domain-containing protein 1 OS=Homo sapiens OX=9606 GN=ZMIZ1 PE=1 SV=1
A0A087WYE7	89	5.61	1.12	5.61	4.49	8.98	6.74	3.37	7.86	4.49	6.74	1.12	4.49	3.37	4.49	6.74	10.11	2.24	8.98	0	2.24	A0A087WYE7_HUMAN RRM domain-containing protein (Fragment) OS=Homo sapiens OX=9606 PE=1 SV=1
A0A087WYE8	117	9.4	3.41	3.41	3.41	1.7	5.98	2.56	3.41	4.27	5.98	5.12	0.85	1.7	6.83	4.27	11.96	6.83	10.25	3.41	5.12	A0A087WYE8_HUMAN Immunoglobulin heavy variable 1/OR21-1 (non-functional) (Fragment) OS=Homo sapiens OX=9606 GN=IGHV1OR21-1 PE=1 SV=1
A0A087WYF0	160	3.12	1.25	5	4.37	0.62	8.12	2.5	7.5	10	5	3.12	3.75	1.87	5.62	13.12	6.87	6.87	9.37	0.62	1.25	A0A087WYF0_HUMAN Nucleolar protein of 40 kDa OS=Homo sapiens OX=9606 GN=ZCCHC17 PE=1 SV=1
A0A087WYF1	3118	6.6	5.22	5.86	6.54	3.33	8.43	2.24	5.22	5.9	7.92	1.44	5.25	5.58	3.84	5.13	6.18	6.18	5.09	0.86	3.07	A0A087WYF1_HUMAN Laminin subunit alpha-2 OS=Homo sapiens OX=9606 GN=LAMA2 PE=1 SV=1
A0A087WYF2	225	5.33	2.66	4.88	5.77	4.88	8	0.88	4.44	5.77	10.66	2.22	6.22	6.66	4.44	4	4.88	4.88	6.66	2.66	3.55	A0A087WYF2_HUMAN Branched-chain-amino-acid aminotransferase
A0A087WYF3	58	8.62	1.72	0	1.72	0	15.51	1.72	0	1.72	5.17	1.72	0	10.34	5.17	5.17	18.96	5.17	10.34	5.17	1.72	A0A087WYF3_HUMAN Adenomatous polyposis coli protein OS=Homo sapiens OX=9606 GN=APC PE=4 SV=1
A0A087WYF4	400	2.75	4.75	3	8.75	4	4.75	5.5	4.5	11	6.5	2	4.5	2.75	4.5	3.75	13	5.25	4	1.25	3.5	A0A087WYF4_HUMAN Zinc finger protein 302 OS=Homo sapiens OX=9606 GN=ZNF302 PE=1 SV=1
A0A087WYF5	140	0.71	0	2.14	0	0	24.28	2.14	0	2.14	0.71	0	0.71	33.57	27.85	3.57	2.14	0	0	0	0	A0A087WYF5_HUMAN Salivary acidic proline-rich phosphoprotein 1/2 (Fragment) OS=Homo sapiens OX=9606 GN=PRH1 PE=4 SV=1
A0A087WYF6	1245	7.95	0.24	9.79	10.52	4.65	6.02	1.44	3.05	8.83	7.46	0.88	2.65	6.66	4.81	3.77	10.44	5.14	4.57	0.64	0.4	A0A087WYF6_HUMAN WASH complex subunit 2A OS=Homo sapiens OX=9606 GN=WASHC2A PE=1 SV=1
A0A087WYF7	268	7.08	1.11	2.61	5.59	2.61	7.08	2.23	4.85	11.56	7.46	3.35	0.74	7.08	4.47	1.49	10.07	7.83	7.83	0.74	4.1	A0A087WYF7_HUMAN MICOS complex subunit OS=Homo sapiens OX=9606 GN=APOOL PE=1 SV=1
A0A087WYF8	276	7.97	2.89	6.52	5.07	3.62	9.42	3.62	4.71	5.43	5.79	1.81	3.26	9.05	3.98	6.52	5.79	5.07	6.15	0.72	2.53	A0A087WYF8_HUMAN PDZ and LIM domain protein 3 OS=Homo sapiens OX=9606 GN=PDLIM3 PE=1 SV=2
A0A087WYF9	297	9.09	2.02	4.04	4.37	1.34	9.42	2.02	1.01	1.68	9.09	2.02	0.67	20.2	4.71	5.38	11.11	3.36	3.36	4.04	1.01	A0A087WYF9_HUMAN Histone deacetylase complex subunit SAP25 OS=Homo sapiens OX=9606 GN=SAP25 PE=1 SV=2
A0A087WYG1	59	11.86	5.08	0	0	0	6.77	0	5.08	3.38	16.94	3.38	0	11.86	3.38	11.86	8.47	1.69	5.08	3.38	1.69	A0A087WYG1_HUMAN Disintegrin and metalloproteinase domain-containing protein 10 OS=Homo sapiens OX=9606 GN=ADAM10 PE=4 SV=1
A0A087WYG2	1337	6.5	1.57	5.83	8.9	2.09	7.55	2.61	3.66	4.93	7.92	2.31	3.51	6.05	4.71	6.05	9.34	5.16	7.7	1.27	2.24	A0A087WYG2_HUMAN C-Jun-amino-terminal kinase-interacting protein 3 OS=Homo sapiens OX=9606 GN=MAPK8IP3 PE=1 SV=1
A0A087WYG4	1317	8.2	2.2	3.64	5.77	4.02	3.94	4.4	3.87	4.1	14.19	3.18	1.74	4.7	6.75	5.39	9.18	6.15	4.63	2.05	1.82	A0A087WYG4_HUMAN Maestro heat-like repeat family member 5 OS=Homo sapiens OX=9606 GN=MROH5 PE=4 SV=1
A0A087WYG6	84	7.14	8.33	3.57	1.19	2.38	3.57	2.38	1.19	3.57	9.52	7.14	3.57	7.14	1.19	4.76	5.95	11.9	8.33	0	7.14	A0A087WYG6_HUMAN Ly-6/neurotoxin-like protein 1 (Fragment) OS=Homo sapiens OX=9606 GN=LYNX1 PE=1 SV=1
A0A087WYH0	109	8.25	0.91	5.5	9.17	0	3.66	4.58	3.66	8.25	3.66	0.91	2.75	9.17	5.5	8.25	12.84	4.58	5.5	0.91	1.83	A0A087WYH0_HUMAN Spermatogenesis-associated protein 33 OS=Homo sapiens OX=9606 GN=SPATA33 PE=1 SV=1
A0A087WYH1	129	5.42	7.75	4.65	4.65	6.2	5.42	9.3	0	9.3	6.2	1.55	2.32	3.87	1.55	6.2	5.42	11.62	1.55	3.1	3.87	A0A087WYH1_HUMAN Zinc finger protein 407 (Fragment) OS=Homo sapiens OX=9606 GN=ZNF407 PE=1 SV=1
A0A087WYH2	107	5.6	4.67	2.8	8.41	2.8	10.28	0	4.67	1.86	15.88	0.93	5.6	2.8	3.73	10.28	8.41	4.67	4.67	0.93	0.93	A0A087WYH2_HUMAN Protocadherin gamma-A3 OS=Homo sapiens OX=9606 GN=PCDHGA3 PE=4 SV=1
A0A087WYH3	216	5.55	3.7	4.62	3.7	2.31	6.01	2.77	5.09	4.16	12.03	2.31	1.85	11.57	1.85	8.33	9.25	4.62	5.55	0.92	3.24	A0A087WYH3_HUMAN Tubby-related protein 4 (Fragment) OS=Homo sapiens OX=9606 GN=TULP4 PE=1 SV=1
A0A087WYH5	169	8.28	0.59	9.46	16.56	1.77	7.69	1.77	2.95	12.42	8.28	1.18	2.36	3.55	2.36	3.55	6.5	5.32	3.55	0.59	1.18	A0A087WYH5_HUMAN Probable ATP-dependent RNA helicase DDX27 OS=Homo sapiens OX=9606 GN=DDX27 PE=1 SV=1
A0A087WYH7	241	6.63	9.12	6.63	2.48	1.24	9.95	5.8	2.07	2.07	6.63	0.41	4.14	9.12	5.8	6.63	7.05	6.63	3.31	1.24	2.9	A0A087WYH7_HUMAN Laminin subunit alpha-5 (Fragment) OS=Homo sapiens OX=9606 GN=LAMA5 PE=1 SV=1
A0A087WYH9	475	8.42	2.73	3.78	7.78	3.78	6.73	2.73	2.52	3.78	9.05	2.31	3.36	7.57	5.05	5.47	8.63	5.05	6.94	2.73	1.47	A0A087WYH9_HUMAN Amyloid-beta A4 precursor protein-binding family B member 1 OS=Homo sapiens OX=9606 GN=APBB1 PE=1 SV=1
A0A087WYI0	502	6.57	1.59	3.18	7.17	3.78	7.17	3.58	3.98	6.97	11.35	3.38	2.78	5.57	4.38	5.37	5.77	5.77	7.76	1.19	2.58	A0A087WYI0_HUMAN Integrator complex subunit 11 OS=Homo sapiens OX=9606 GN=INTS11 PE=1 SV=1
A0A087WYI2	283	9.54	2.47	2.47	4.24	3.53	6	2.47	2.47	4.24	6	2.82	3.88	8.12	6	6.71	11.66	6	7.06	2.12	2.12	A0A087WYI2_HUMAN Ena/VASP-like protein OS=Homo sapiens OX=9606 GN=EVL PE=1 SV=1
A0A087WYI3	178	6.74	7.86	4.49	5.61	1.68	3.93	3.37	2.24	6.17	8.42	3.37	6.17	5.05	5.05	5.61	7.86	6.17	2.24	5.61	2.24	A0A087WYI3_HUMAN Folate receptor gamma (Fragment) OS=Homo sapiens OX=9606 GN=FOLR3 PE=1 SV=1
A0A087WYI5	867	4.61	2.19	5.99	14.76	2.76	3.69	2.19	2.42	7.15	10.49	1.38	3.11	5.07	7.72	5.65	8.76	2.88	5.65	0.46	2.99	A0A087WYI5_HUMAN Neuroblastoma breakpoint family member 14 OS=Homo sapiens OX=9606 GN=NBPF14 PE=4 SV=1
A0A087WYI8	12	8.33	0	16.66	8.33	0	8.33	0	0	16.66	8.33	8.33	8.33	0	8.33	0	0	0	8.33	0	0	A0A087WYI8_HUMAN Zinc finger HIT domain-containing protein 3 (Fragment) OS=Homo sapiens OX=9606 GN=ZNHIT3 PE=4 SV=1
A0A087WYI9	203	3.94	0	7.38	16.25	0.49	4.92	4.92	2.95	12.31	4.92	2.46	1.47	1.97	4.43	19.7	6.4	1.47	2.46	0.98	0.49	A0A087WYI9_HUMAN Cyclin-dependent kinase 11B OS=Homo sapiens OX=9606 GN=CDK11B PE=1 SV=1
A0A087WYJ0	746	6.97	1.47	3.88	3.75	3.21	5.22	4.15	6.03	4.42	11.12	2.68	3.21	6.7	8.04	4.69	10.45	6.03	4.69	1.07	2.14	A0A087WYJ0_HUMAN Small conductance calcium-activated potassium channel protein 3 OS=Homo sapiens OX=9606 GN=KCNN3 PE=1 SV=1
A0A087WYJ3	221	8.59	6.78	3.61	8.59	4.97	7.69	3.61	4.07	3.61	9.5	1.35	1.8	9.95	4.07	6.33	5.42	1.8	4.07	1.35	2.71	A0A087WYJ3_HUMAN Programmed cell death protein 2 OS=Homo sapiens OX=9606 GN=PDCD2 PE=1 SV=1
A0A087WYJ5	477	6.07	0.83	5.87	7.33	3.56	4.4	3.35	6.91	7.96	9.64	2.09	2.93	4.61	6.07	6.28	6.91	5.24	6.28	1.67	1.88	A0A087WYJ5_HUMAN Nesprin-1 OS=Homo sapiens OX=9606 GN=SYNE1 PE=1 SV=1
A0A087WYJ6	824	6.43	1.33	4.49	6.31	5.58	7.28	1.82	6.18	5.58	7.52	3.03	4.85	3.76	4.24	5.7	7.52	4.97	7.4	1.69	4.24	A0A087WYJ6_HUMAN Glutamate receptor 3 OS=Homo sapiens OX=9606 GN=GRIA3 PE=1 SV=1
A0A087WYJ7	173	9.24	1.15	5.2	8.09	2.31	3.46	1.73	2.31	8.67	10.98	2.89	3.46	2.89	6.35	6.35	8.09	8.67	4.62	0.57	2.31	A0A087WYJ7_HUMAN Protein bicaudal D homolog 1 (Fragment) OS=Homo sapiens OX=9606 GN=BICD1 PE=1 SV=1
A0A087WYK0	346	9.82	0.28	2.89	4.62	2.6	3.17	0.57	4.91	2.6	10.98	0.28	2.89	19.36	2.31	6.93	7.8	9.53	6.64	0.57	1.15	A0A087WYK0_HUMAN Selenoprotein V OS=Homo sapiens OX=9606 GN=SELENOV PE=4 SV=1
A0A087WYK1	419	3.81	1.67	3.1	5.72	2.62	5.72	1.67	7.39	4.53	10.73	1.19	6.44	8.59	2.86	5.25	7.63	7.63	5.01	2.14	6.2	A0A087WYK1_HUMAN Pregnancy-specific beta-1-glycoprotein 9 OS=Homo sapiens OX=9606 GN=PSG9 PE=1 SV=1
A0A087WYK2	1799	6.22	1.77	4.28	8.17	3.27	5	1.94	4.33	6.89	7	2	3.72	6.55	6.83	4.11	11.67	7.17	6.61	0.66	1.72	A0A087WYK2_HUMAN Serine/threonine-protein kinase WNK3 OS=Homo sapiens OX=9606 GN=WNK3 PE=1 SV=1
A0A087WYK3	84	10.71	3.57	5.95	9.52	5.95	2.38	3.57	2.38	7.14	8.33	4.76	5.95	4.76	4.76	0	3.57	8.33	3.57	2.38	1.19	A0A087WYK3_HUMAN Transcriptional adapter 2-alpha (Fragment) OS=Homo sapiens OX=9606 GN=TADA2A PE=1 SV=1
A0A087WYK5	820	3.53	6.21	1.21	9.39	5.12	5.85	6.7	5.12	14.87	5.73	0.36	6.34	2.56	3.41	3.65	6.34	7.31	1.82	0.36	4.02	A0A087WYK5_HUMAN Zinc finger protein 107 OS=Homo sapiens OX=9606 GN=ZNF107 PE=1 SV=1
A0A087WYK6	114	5.26	0	6.14	7.01	2.63	6.14	2.63	8.77	2.63	14.03	2.63	2.63	3.5	3.5	6.14	14.91	3.5	4.38	3.5	0	A0A087WYK6_HUMAN Acetyl-CoA carboxylase 1 OS=Homo sapiens OX=9606 GN=ACACA PE=1 SV=1
A0A087WYK7	28	3.57	3.57	0	7.14	0	10.71	7.14	0	0	14.28	7.14	0	7.14	10.71	10.71	3.57	7.14	0	3.57	0	A0A087WYK7_HUMAN Neural proliferation differentiation and control protein 1 (Fragment) OS=Homo sapiens OX=9606 GN=NPDC1 PE=4 SV=2
A0A087WYK9	195	3.58	6.15	3.58	5.12	4.1	7.69	2.56	6.15	5.64	5.12	1.53	5.64	6.66	3.07	3.58	8.2	5.64	5.64	2.05	8.2	A0A087WYK9_HUMAN Complement factor H-related protein 3 OS=Homo sapiens OX=9606 GN=CFHR3 PE=1 SV=1
A0A087WYL1	117	12.82	1.7	3.41	7.69	1.7	10.25	1.7	6.83	0.85	10.25	0	3.41	2.56	4.27	10.25	5.12	5.12	6.83	1.7	2.56	A0A087WYL1_HUMAN C-terminal-binding protein 2 (Fragment) OS=Homo sapiens OX=9606 GN=CTBP2 PE=1 SV=1
A0A087WYL2	39	5.12	2.56	5.12	0	0	7.69	5.12	2.56	7.69	5.12	0	2.56	12.82	10.25	2.56	5.12	7.69	12.82	0	2.56	A0A087WYL2_HUMAN Probable tubulin polyglutamylase TTLL9 (Fragment) OS=Homo sapiens OX=9606 GN=TTLL9 PE=4 SV=1
A0A087WYL3	719	6.53	1.52	6.25	9.17	5	4.86	1.66	4.31	5.56	9.87	1.94	3.47	5.98	5.84	3.33	9.45	6.81	5.28	0.69	2.36	A0A087WYL3_HUMAN Interphotoreceptor matrix proteoglycan 1 OS=Homo sapiens OX=9606 GN=IMPG1 PE=1 SV=1
A0A087WYL5	923	6.06	2.92	4	7.36	2.38	10.4	2.38	3.25	1.4	11.8	1.08	2.7	11.37	3.57	4.76	7.04	7.47	5.41	1.3	3.25	A0A087WYL5_HUMAN Seizure 6-like protein 2 OS=Homo sapiens OX=9606 GN=SEZ6L2 PE=1 SV=1
A0A087WYL6	1062	6.02	0.84	5.55	7.81	2.73	9.41	2.63	3.48	7.43	8.66	1.88	3.86	9.32	4.14	6.77	8	4.04	4.89	0.18	2.25	A0A087WYL6_HUMAN Partitioning defective 3 homolog B OS=Homo sapiens OX=9606 GN=PARD3B PE=1 SV=1
A0A087WYL7	257	5.44	1.16	5.05	7	3.11	3.5	2.72	8.17	7.78	7.78	1.94	3.5	7.39	6.61	5.83	7	3.11	7.39	1.55	3.89	A0A087WYL7_HUMAN Mediator of RNA polymerase II transcription subunit 6 OS=Homo sapiens OX=9606 GN=MED6 PE=1 SV=1
A0A087WYL8	30	6.66	6.66	0	6.66	6.66	3.33	0	3.33	6.66	13.33	6.66	3.33	3.33	0	3.33	13.33	0	10	3.33	3.33	A0A087WYL8_HUMAN GDP-Man:Man(3)GlcNAc(2)-PP-Dol alpha-1
A0A087WYM1	108	9.25	1.85	2.77	8.33	3.7	5.55	5.55	3.7	6.48	16.66	3.7	2.77	3.7	5.55	5.55	6.48	2.77	4.62	0.92	0	A0A087WYM1_HUMAN Caspase-2 OS=Homo sapiens OX=9606 GN=CASP2 PE=1 SV=1
A0A087WYM2	168	7.73	0	3.57	10.71	3.57	6.54	3.57	9.52	9.52	10.71	3.57	2.97	3.57	2.38	2.97	4.76	4.76	4.76	1.19	2.97	A0A087WYM2_HUMAN Kynureninase (Fragment) OS=Homo sapiens OX=9606 GN=KYNU PE=1 SV=1
A0A087WYM3	389	6.94	3.08	6.68	8.22	5.39	8.22	2.05	3.59	5.14	11.56	2.57	1.28	5.65	4.62	5.39	8.22	3.85	3.85	0.77	2.82	A0A087WYM3_HUMAN NAD-dependent protein deacetylase OS=Homo sapiens OX=9606 GN=SIRT2 PE=1 SV=1
A0A087WYM5	1463	5.67	1.02	5.8	8.13	2.46	3.48	1.91	4.85	7.65	7.99	2.93	3.89	8.4	6.28	3.34	10.38	6.97	7.04	0.34	1.36	A0A087WYM5_HUMAN Protein TALPID3 OS=Homo sapiens OX=9606 GN=KIAA0586 PE=1 SV=1
A0A087WYN0	460	7.17	3.26	2.82	4.34	5.86	8.04	2.17	5.43	5.43	9.78	1.3	2.82	5.86	3.04	6.73	7.6	5.65	5.21	3.04	4.34	A0A087WYN0_HUMAN Transporter OS=Homo sapiens OX=9606 GN=SLC6A6 PE=1 SV=1
A0A087WYN1	387	5.16	2.58	6.45	14.21	1.29	5.42	4.39	2.84	5.94	8.01	3.1	1.29	6.2	4.13	4.13	7.23	6.71	7.23	1.29	2.32	A0A087WYN1_HUMAN Protein FAM153A OS=Homo sapiens OX=9606 GN=FAM153A PE=4 SV=1
A0A087WYN2	46	0	2.17	2.17	8.69	6.52	6.52	2.17	4.34	15.21	10.86	2.17	6.52	2.17	0	8.69	4.34	2.17	13.04	0	2.17	A0A087WYN2_HUMAN ADP-ribosylation factor-binding protein GGA3 (Fragment) OS=Homo sapiens OX=9606 GN=GGA3 PE=1 SV=1
A0A087WYN3	82	7.31	1.21	0	13.41	3.65	4.87	8.53	2.43	4.87	4.87	1.21	0	13.41	8.53	3.65	9.75	7.31	4.87	0	0	A0A087WYN3_HUMAN Apoptotic chromatin condensation inducer in the nucleus (Fragment) OS=Homo sapiens OX=9606 GN=ACIN1 PE=1 SV=1
A0A087WYN6	203	8.86	0.98	5.41	6.89	1.97	7.38	3.44	3.94	4.92	11.82	0.49	3.44	12.8	4.92	7.88	3.94	1.97	5.91	0.98	1.47	A0A087WYN6_HUMAN AP-3 complex subunit delta-1 (Fragment) OS=Homo sapiens OX=9606 GN=AP3D1 PE=1 SV=1
A0A087WYN8	130	10	3.84	0.76	2.3	1.53	6.15	3.07	2.3	4.61	4.61	2.3	0.76	10.76	1.53	10.76	17.69	10.76	2.3	3.84	0	A0A087WYN8_HUMAN Uncharacterized protein OS=Homo sapiens OX=9606 PE=4 SV=1
A0A087WYN9	1370	7.15	1.38	4.52	8.68	3.5	4.67	2.18	5.4	8.46	10.8	1.6	4.59	4.67	5.32	5.32	7	4.89	6.05	0.94	2.77	A0A087WYN9_HUMAN ATP-dependent RNA helicase DHX29 OS=Homo sapiens OX=9606 GN=DHX29 PE=1 SV=1
A0A087WYP0	235	7.23	1.7	3.82	9.78	0.85	8.51	2.12	1.7	4.68	12.34	1.27	2.12	9.36	6.38	5.53	7.23	8.08	3.82	1.7	1.7	A0A087WYP0_HUMAN Hepatocyte nuclear factor 1-alpha OS=Homo sapiens OX=9606 GN=HNF1A PE=1 SV=1
A0A087WYP2	121	11.57	0.82	0.82	12.39	1.65	7.43	0.82	1.65	9.91	9.09	1.65	2.47	8.26	1.65	9.09	4.95	4.13	9.09	0.82	1.65	A0A087WYP2_HUMAN Selenoprotein H OS=Homo sapiens OX=9606 GN=SELENOH PE=1 SV=1
A0A087WYP4	35	14.28	2.85	0	0	5.71	8.57	2.85	0	2.85	8.57	2.85	0	8.57	5.71	5.71	20	2.85	2.85	5.71	0	A0A087WYP4_HUMAN Secretory carrier-associated membrane protein 4 OS=Homo sapiens OX=9606 GN=SCAMP4 PE=4 SV=1
A0A087WYP7	518	9.07	3.47	4.82	2.89	2.89	7.52	4.05	2.31	3.47	11.58	1.35	1.73	5.01	4.82	5.21	9.84	7.72	8.49	2.5	1.15	A0A087WYP7_HUMAN Transducin beta-like protein 3 OS=Homo sapiens OX=9606 GN=TBL3 PE=1 SV=1
A0A087WYP8	112	6.25	0.89	7.14	6.25	2.67	8.03	5.35	3.57	4.46	14.28	2.67	0.89	9.82	9.82	7.14	1.78	2.67	3.57	1.78	0.89	A0A087WYP8_HUMAN Ephrin type-B receptor 6 (Fragment) OS=Homo sapiens OX=9606 GN=EPHB6 PE=1 SV=1
A0A087WYP9	316	6.96	1.89	6.64	13.92	2.21	3.79	2.53	1.89	4.74	11.39	3.79	3.16	3.16	7.59	3.79	9.49	6.01	5.06	0.63	1.26	A0A087WYP9_HUMAN Dysbindin OS=Homo sapiens OX=9606 GN=DTNBP1 PE=1 SV=1
A0A087WYQ2	565	5.13	1.41	3.89	10.08	0.88	6.9	1.59	5.13	13.09	7.07	1.94	2.47	4.42	7.07	4.6	10.08	6.01	6.19	0.53	1.41	A0A087WYQ2_HUMAN Testis-expressed basic protein 1 OS=Homo sapiens OX=9606 GN=TSBP1 PE=1 SV=1
A0A087WYQ3	234	2.99	3.41	8.54	5.98	4.7	5.55	1.28	5.55	8.97	9.4	2.56	5.98	2.99	3.41	3.41	6.41	6.83	7.26	1.28	3.41	A0A087WYQ3_HUMAN Copine-3 (Fragment) OS=Homo sapiens OX=9606 GN=CPNE3 PE=1 SV=1
A0A087WYQ4	205	8.29	3.41	4.39	3.9	2.92	6.82	4.87	5.85	3.9	10.24	2.43	3.9	2.92	4.87	7.8	9.75	3.41	6.82	1.95	0.97	A0A087WYQ4_HUMAN Histone deacetylase 7 (Fragment) OS=Homo sapiens OX=9606 GN=HDAC7 PE=1 SV=1
A0A087WYQ7	157	8.28	0	3.18	9.55	3.82	7.64	3.82	9.55	7	10.19	3.18	3.18	4.45	2.54	3.18	6.36	4.45	5.73	0.63	2.54	A0A087WYQ7_HUMAN Kynureninase (Fragment) OS=Homo sapiens OX=9606 GN=KYNU PE=1 SV=1
A0A087WYQ8	156	5.12	2.56	4.48	3.84	3.2	7.05	3.2	6.41	1.92	8.97	1.92	8.33	5.76	5.12	6.41	5.12	5.12	7.69	1.92	5.76	A0A087WYQ8_HUMAN Kelch-like protein 32 OS=Homo sapiens OX=9606 GN=KLHL32 PE=4 SV=1
A0A087WYQ9	942	4.56	2.44	6.58	14.75	2.65	3.82	2.01	2.44	6.79	10.5	1.38	3.18	5.41	7.53	5.62	8.59	2.76	5.62	0.31	2.97	A0A087WYQ9_HUMAN Neuroblastoma breakpoint family member 9 OS=Homo sapiens OX=9606 GN=NBPF9 PE=4 SV=1
A0A087WYR0	120	8.33	2.5	4.16	4.16	1.66	7.5	0	5	14.16	5.83	3.33	3.33	4.16	7.5	9.16	6.66	3.33	4.16	0.83	4.16	A0A087WYR0_HUMAN Signal recognition particle 19 kDa protein OS=Homo sapiens OX=9606 GN=SRP19 PE=1 SV=1
A0A087WYR2	278	9.35	0.71	2.87	7.91	5.03	3.95	2.51	4.67	9.71	11.15	1.79	4.31	3.95	4.31	2.51	6.83	7.19	5.75	1.07	4.31	A0A087WYR2_HUMAN UDP-glucose:glycoprotein glucosyltransferase 2 OS=Homo sapiens OX=9606 GN=UGGT2 PE=1 SV=1
A0A087WYR3	222	9.9	0.9	3.6	8.55	0.45	6.75	1.8	2.25	5.85	11.26	1.35	2.25	4.05	4.95	5.4	11.26	9	8.1	1.35	0.9	A0A087WYR3_HUMAN Tumor protein D54 OS=Homo sapiens OX=9606 GN=TPD52L2 PE=1 SV=1
A0A087WYR5	438	3.65	5.47	4.33	8.21	4.79	6.16	5.47	2.96	7.3	5.93	1.14	1.82	4.79	5.47	8.21	10.5	5.7	4.79	0.91	2.28	A0A087WYR5_HUMAN Zinc finger protein 2 OS=Homo sapiens OX=9606 GN=ZNF2 PE=1 SV=1
A0A087WYR8	1381	6.01	0.36	7.6	5.5	4.41	6.66	1.59	6.95	1.95	8.39	1.37	6.37	5.21	3.11	4.85	7.09	8.32	9.7	0.5	3.98	A0A087WYR8_HUMAN Cadherin-23 OS=Homo sapiens OX=9606 GN=CDH23 PE=1 SV=2
A0A087WYS0	372	10.21	1.61	2.68	8.06	2.41	6.18	0.8	4.56	6.45	11.02	1.34	1.07	6.98	6.45	5.1	9.67	5.91	5.64	0.53	3.22	A0A087WYS0_HUMAN MICOS complex subunit MIC60 OS=Homo sapiens OX=9606 GN=IMMT PE=1 SV=1
A0A087WYS1	508	4.13	0.59	5.51	6.49	4.33	6.69	2.16	6.69	8.07	10.82	1.96	6.69	4.13	3.34	4.13	7.28	5.7	7.87	0.59	2.75	A0A087WYS1_HUMAN UTP--glucose-1-phosphate uridylyltransferase OS=Homo sapiens OX=9606 GN=UGP2 PE=1 SV=1
A0A087WYS2	31	0	0	3.22	22.58	0	0	0	3.22	6.45	9.67	6.45	16.12	0	6.45	12.9	6.45	3.22	3.22	0	0	A0A087WYS2_HUMAN Retrotransposon-derived protein PEG10 (Fragment) OS=Homo sapiens OX=9606 GN=PEG10 PE=1 SV=1
A0A087WYS3	1087	6.16	2.66	6.07	8.18	2.39	3.77	2.39	4.13	9.84	6.43	2.48	3.67	6.8	5.15	3.31	12.14	7.08	3.77	1.19	2.29	A0A087WYS3_HUMAN Protein kinase C-binding protein 1 OS=Homo sapiens OX=9606 GN=ZMYND8 PE=1 SV=1
A0A087WYS4	356	7.3	1.12	5.33	11.51	2.52	8.98	2.8	1.68	1.4	14.32	1.12	1.68	12.92	4.77	5.33	6.74	2.8	4.77	1.4	1.4	A0A087WYS4_HUMAN Carbonic anhydrase 9 OS=Homo sapiens OX=9606 GN=CA9 PE=1 SV=1
A0A087WYS5	114	6.14	0.87	5.26	8.77	4.38	7.01	0.87	6.14	4.38	10.52	5.26	6.14	4.38	2.63	6.14	7.01	4.38	7.01	0.87	1.75	A0A087WYS5_HUMAN Trafficking protein particle complex subunit 3 OS=Homo sapiens OX=9606 GN=TRAPPC3 PE=1 SV=1
A0A087WYS6	224	9.37	1.78	5.35	8.92	3.12	5.35	1.33	7.58	10.26	6.69	1.33	3.12	1.78	3.12	6.25	5.8	6.25	9.37	0.44	2.67	A0A087WYS6_HUMAN Proteasome endopeptidase complex OS=Homo sapiens OX=9606 GN=PSMA8 PE=1 SV=1
A0A087WYS7	66	3.03	4.54	7.57	9.09	3.03	3.03	1.51	4.54	25.75	0	3.03	3.03	4.54	1.51	0	13.63	6.06	4.54	0	1.51	A0A087WYS7_HUMAN A-kinase anchor protein 13 (Fragment) OS=Homo sapiens OX=9606 GN=AKAP13 PE=1 SV=1
A0A087WYS8	96	6.25	2.08	5.2	2.08	1.04	0	5.2	9.37	2.08	7.29	4.16	2.08	11.45	7.29	6.25	12.5	6.25	6.25	1.04	1.04	A0A087WYS8_HUMAN Acetyl-CoA carboxylase 1 (Fragment) OS=Homo sapiens OX=9606 GN=ACACA PE=1 SV=1
A0A087WYS9	191	4.18	1.04	3.14	7.32	4.18	8.9	2.61	4.71	4.18	7.32	3.14	4.18	6.8	3.66	8.37	4.18	7.85	8.9	1.57	3.66	A0A087WYS9_HUMAN SURF1-like protein OS=Homo sapiens OX=9606 GN=SURF1 PE=1 SV=1
A0A087WYT0	175	2.28	0	4	2.28	1.14	20.57	1.71	0.57	1.71	5.14	0.57	1.14	26.85	24	3.42	4	0	0.57	0	0	A0A087WYT0_HUMAN Salivary acidic proline-rich phosphoprotein 1/2 OS=Homo sapiens OX=9606 GN=PRH1 PE=4 SV=1
A0A087WYT1	196	5.61	3.57	3.06	5.61	4.59	7.65	5.61	5.1	5.1	10.2	3.57	3.57	8.16	1.53	3.57	5.1	4.59	6.63	4.59	2.55	A0A087WYT1_HUMAN Tafazzin family protein (Fragment) OS=Homo sapiens OX=9606 GN=TAZ PE=1 SV=1
A0A087WYT3	164	2.43	3.04	16.46	8.53	5.48	4.26	1.82	2.43	7.92	7.31	3.65	6.7	3.04	1.82	4.87	9.75	1.82	4.26	3.04	1.21	A0A087WYT3_HUMAN Prostaglandin E synthase 3 OS=Homo sapiens OX=9606 GN=PTGES3 PE=1 SV=1
A0A087WYT4	64	4.68	0	6.25	10.93	1.56	4.68	0	0	10.93	12.5	1.56	7.81	7.81	6.25	6.25	3.12	6.25	6.25	3.12	0	A0A087WYT4_HUMAN Serine/threonine-protein kinase 4 OS=Homo sapiens OX=9606 GN=STK4 PE=1 SV=1
A0A087WYT5	113	11.5	3.53	5.3	10.61	3.53	6.19	0	6.19	3.53	9.73	3.53	5.3	3.53	6.19	7.96	6.19	2.65	3.53	0	0.88	A0A087WYT5_HUMAN Ras-related protein Rab-4A OS=Homo sapiens OX=9606 GN=RAB4A PE=1 SV=1
A0A087WYT6	327	8.56	4.89	4.58	8.25	5.19	5.81	2.44	5.5	4.89	11.62	2.75	3.05	3.66	2.44	6.11	5.81	5.5	5.81	0.61	2.44	A0A087WYT6_HUMAN DNA mismatch repair protein Msh6 OS=Homo sapiens OX=9606 GN=MSH6 PE=1 SV=1
A0A087WYT7	65	4.61	1.53	7.69	7.69	3.07	7.69	1.53	0	1.53	16.92	3.07	4.61	3.07	7.69	7.69	1.53	6.15	7.69	0	6.15	A0A087WYT7_HUMAN Unconventional myosin-XIX (Fragment) OS=Homo sapiens OX=9606 GN=MYO19 PE=1 SV=6
A0A087WYT8	95	7.36	0	5.26	1.05	7.36	11.57	2.1	7.36	7.36	6.31	2.1	5.26	5.26	2.1	4.21	8.42	9.47	3.15	2.1	1.05	A0A087WYT8_HUMAN DNA damage-binding protein 2 (Fragment) OS=Homo sapiens OX=9606 GN=DDB2 PE=1 SV=1
A0A087WYU0	66	4.54	0	21.21	16.66	4.54	4.54	1.51	1.51	3.03	7.57	3.03	6.06	3.03	3.03	1.51	6.06	0	7.57	4.54	0	A0A087WYU0_HUMAN 26S proteasome complex subunit SEM1 OS=Homo sapiens OX=9606 GN=SEM1 PE=1 SV=1
A0A087WYU2	184	10.86	2.71	6.52	4.34	2.17	5.97	3.26	3.8	3.26	14.13	2.71	4.89	5.97	4.89	6.52	4.89	3.26	5.97	2.71	1.08	A0A087WYU2_HUMAN Methyltransferase-like 26 OS=Homo sapiens OX=9606 GN=METTL26 PE=1 SV=1
A0A087WYU3	601	9.65	1.83	4.49	6.98	2.32	10.64	2.49	1.83	2.99	11.81	1.33	1.49	10.98	4.15	8.48	8.15	4.49	3.82	0.66	1.33	A0A087WYU3_HUMAN Sterile alpha motif domain-containing protein 11 OS=Homo sapiens OX=9606 GN=SAMD11 PE=1 SV=1
A0A087WYU4	153	8.49	1.96	3.26	3.26	8.49	6.53	0.65	7.18	5.22	13.07	2.61	3.26	1.3	3.26	2.61	9.8	3.92	7.84	5.22	1.3	A0A087WYU4_HUMAN Golgi apparatus membrane protein TVP23 homolog (Fragment) OS=Homo sapiens OX=9606 GN=TVP23A PE=3 SV=1
A0A087WYU6	166	4.21	2.4	6.02	6.62	6.02	7.22	1.8	5.42	5.42	9.03	3.01	3.61	3.61	7.22	7.22	7.83	5.42	4.21	0.6	2.4	A0A087WYU6_HUMAN Lysophosphatidic acid phosphatase type 6 (Fragment) OS=Homo sapiens OX=9606 GN=ACP6 PE=1 SV=1
A0A087WYU8	105	11.42	0.95	4.76	2.85	1.9	7.61	2.85	3.8	6.66	12.38	0.95	0.95	4.76	6.66	5.71	10.47	3.8	10.47	0.95	0	A0A087WYU8_HUMAN RUN and SH3 domain-containing protein 1 OS=Homo sapiens OX=9606 GN=RUSC1 PE=1 SV=1
A0A087WYV3	179	4.46	2.23	7.26	8.37	2.23	5.58	2.79	2.79	21.78	3.35	2.23	3.35	3.91	3.35	6.7	10.05	5.02	3.35	0	1.11	A0A087WYV3_HUMAN Nucleolar protein of 40 kDa OS=Homo sapiens OX=9606 GN=ZCCHC17 PE=1 SV=1
A0A087WYV4	50	16	2	2	4	0	16	0	4	2	8	6	2	2	4	12	2	4	12	2	0	A0A087WYV4_HUMAN Dehydrogenase/reductase SDR family member 11 OS=Homo sapiens OX=9606 GN=DHRS11 PE=1 SV=1
A0A087WYV5	1439	4.58	7.08	5.83	5.42	3.68	7.08	2.36	5.21	5.69	10.84	0.97	6.94	5.21	4.23	4.93	6.94	5.35	4.16	0.62	2.77	A0A087WYV5_HUMAN Slit homolog 2 protein OS=Homo sapiens OX=9606 GN=SLIT2 PE=1 SV=1
A0A087WYV6	129	6.2	4.65	6.2	5.42	5.42	3.87	2.32	5.42	7.75	9.3	1.55	7.75	1.55	3.1	3.87	4.65	6.2	6.97	0.77	6.97	A0A087WYV6_HUMAN Tetraspanin-6 OS=Homo sapiens OX=9606 GN=TSPAN6 PE=1 SV=1
A0A087WYV7	163	6.74	3.68	7.36	7.97	3.06	3.68	3.06	4.29	5.52	13.49	1.84	3.68	4.9	3.06	9.2	3.06	5.52	4.9	0.61	4.29	A0A087WYV7_HUMAN Ankyrin repeat domain-containing protein 36C OS=Homo sapiens OX=9606 GN=ANKRD36C PE=4 SV=1
A0A087WYV9	182	3.84	0	8.24	7.69	2.74	9.34	1.09	5.49	8.24	10.98	1.09	6.04	3.29	4.39	6.59	7.14	3.29	6.04	1.09	3.29	A0A087WYV9_HUMAN SYNJ2BP-COX16 readthrough OS=Homo sapiens OX=9606 GN=SYNJ2BP-COX16 PE=4 SV=1
A0A087WYW0	109	4.58	0.91	5.5	6.42	4.58	5.5	1.83	1.83	4.58	10.09	4.58	0.91	3.66	7.33	10.09	5.5	3.66	11	3.66	3.66	A0A087WYW0_HUMAN Ankyrin repeat domain-containing protein 13D (Fragment) OS=Homo sapiens OX=9606 GN=ANKRD13D PE=1 SV=1
A0A087WYW1	682	9.97	1.75	4.25	6.74	2.34	10.26	3.22	1.61	2.78	11.73	1.17	1.46	12.31	4.54	8.21	7.91	4.1	3.66	0.73	1.17	A0A087WYW1_HUMAN Sterile alpha motif domain-containing protein 11 OS=Homo sapiens OX=9606 GN=SAMD11 PE=1 SV=1
A0A087WYW2	32	6.25	3.12	3.12	0	0	12.5	3.12	3.12	15.62	6.25	3.12	3.12	6.25	0	9.37	18.75	0	3.12	3.12	0	A0A087WYW2_HUMAN RRP12-like protein (Fragment) OS=Homo sapiens OX=9606 GN=RRP12 PE=1 SV=1
A0A087WYW3	1162	3.18	0.94	5.42	7.31	0.34	3.52	3.61	2.32	10.75	3.7	0.86	3.44	4.73	3.7	10.58	22.54	4.9	3.95	1.03	3.09	A0A087WYW3_HUMAN NK-tumor recognition protein OS=Homo sapiens OX=9606 GN=NKTR PE=1 SV=1
A0A087WYW5	453	4.41	3.31	5.96	7.5	4.19	5.51	2.42	6.84	9.71	5.51	1.98	5.07	4.63	2.86	6.84	8.38	6.18	4.41	0.88	3.31	A0A087WYW5_HUMAN Inactive histone-lysine N-methyltransferase 2E OS=Homo sapiens OX=9606 GN=KMT2E PE=1 SV=1
A0A087WYW6	190	5.78	1.05	5.26	10.52	3.68	3.15	2.1	3.15	13.15	7.89	6.31	3.68	4.21	6.31	8.42	3.68	4.73	4.21	1.05	1.57	A0A087WYW6_HUMAN Coiled-coil domain-containing protein 47 OS=Homo sapiens OX=9606 GN=CCDC47 PE=1 SV=1
A0A087WYW7	131	8.39	0	2.29	3.05	8.39	6.1	0.76	4.58	4.58	6.87	4.58	6.1	6.1	8.39	2.29	11.45	5.34	7.63	1.52	1.52	A0A087WYW7_HUMAN Protein Hikeshi OS=Homo sapiens OX=9606 GN=HIKESHI PE=1 SV=1
A0A087WYW9	233	7.29	2.14	4.29	4.72	3.86	12.01	3	3.43	1.71	11.58	2.57	1.71	13.73	6	2.57	6	3.43	6	0.85	3	A0A087WYW9_HUMAN Mediator of RNA polymerase II transcription subunit 25 OS=Homo sapiens OX=9606 GN=MED25 PE=1 SV=1
A0A087WYX0	524	5.91	1.71	3.62	4	2.09	5.91	1.9	6.48	2.29	9.16	0.38	8.77	8.2	4.77	3.43	10.3	8.01	7.06	1.9	4	A0A087WYX0_HUMAN Carcinoembryonic antigen-related cell adhesion molecule 5 OS=Homo sapiens OX=9606 GN=CEACAM5 PE=1 SV=1
A0A087WYX1	161	6.83	2.48	3.1	6.21	2.48	5.59	1.86	5.59	3.72	10.55	3.1	1.24	3.1	4.34	5.59	10.55	8.07	9.93	3.1	2.48	A0A087WYX1_HUMAN Protein arginine N-methyltransferase 2 OS=Homo sapiens OX=9606 GN=PRMT2 PE=1 SV=1
A0A087WYX3	537	8	1.67	4.84	5.4	5.4	7.44	2.23	1.11	2.23	11.73	0.55	1.67	10.8	4.28	9.49	8.56	4.09	7.07	1.3	2.04	A0A087WYX3_HUMAN Semaphorin-6C OS=Homo sapiens OX=9606 GN=SEMA6C PE=1 SV=1
A0A087WYX6	732	9.28	2.86	4.64	8.74	1.91	8.06	3.14	2.45	4.78	11.88	2.04	1.5	5.87	4.5	7.65	11.06	3.96	3.55	1.09	0.95	A0A087WYX6_HUMAN Disrupted in schizophrenia 1 protein OS=Homo sapiens OX=9606 GN=DISC1 PE=1 SV=1
A0A087WYX7	44	29.54	0	0	4.54	2.27	9.09	0	0	2.27	9.09	2.27	0	9.09	6.81	6.81	13.63	0	4.54	0	0	A0A087WYX7_HUMAN Latent-transforming growth factor beta-binding protein 4 OS=Homo sapiens OX=9606 GN=LTBP4 PE=4 SV=1
A0A087WYX8	1282	7.48	1.63	5.92	8.65	3.12	6.78	2.18	4.13	6.24	9.75	2.34	3.58	6.24	4.05	4.21	9.75	6.08	5.38	0.23	2.18	A0A087WYX8_HUMAN FERM and PDZ domain-containing protein 4 OS=Homo sapiens OX=9606 GN=FRMPD4 PE=1 SV=1
A0A087WYX9	1112	5.57	0.62	5.03	4.94	1.34	27.42	1.16	2.15	4.31	4.04	1.34	2.6	18.07	3.5	4.85	4.22	3.5	4.04	0.35	0.8	A0A087WYX9_HUMAN Collagen alpha-2(V) chain OS=Homo sapiens OX=9606 GN=COL5A2 PE=1 SV=1
A0A087WYY0	304	3.94	1.97	6.9	6.9	5.26	7.89	1.97	4.27	6.57	6.9	2.63	3.94	4.27	4.6	6.25	7.23	5.26	9.53	0.98	2.63	A0A087WYY0_HUMAN TAR DNA-binding protein 43 OS=Homo sapiens OX=9606 GN=TARDBP PE=1 SV=1
A0A087WYY3	701	7.13	2.56	4.99	6.13	4.56	5.84	2.28	8.41	4.85	10.27	3.42	3.99	5.27	3.42	3.7	6.13	6.27	8.13	0.57	1.99	A0A087WYY3_HUMAN Cation-transporting ATPase OS=Homo sapiens OX=9606 GN=ATP13A3 PE=1 SV=1
A0A087WYY5	140	2.85	3.57	5.71	8.57	5	7.85	1.42	8.57	5.71	16.42	0.71	5	4.28	4.28	5.71	5	0.71	2.14	0	6.42	A0A087WYY5_HUMAN Serine/threonine-protein phosphatase OS=Homo sapiens OX=9606 GN=PPP1CC PE=1 SV=1
A0A087WYY7	19	0	0	10.52	5.26	0	0	5.26	5.26	5.26	15.78	0	0	15.78	5.26	5.26	15.78	0	5.26	0	0	A0A087WYY7_HUMAN Zinc finger protein 761 (Fragment) OS=Homo sapiens OX=9606 GN=ZNF761 PE=4 SV=1
A0A087WYY8	122	13.11	1.63	0.81	8.19	2.45	8.19	4.09	0.81	3.27	4.09	0	1.63	7.37	7.37	19.67	5.73	7.37	2.45	0	0.81	A0A087WYY8_HUMAN Sodium- and chloride-dependent taurine transporter (Fragment) OS=Homo sapiens OX=9606 GN=SLC6A6 PE=4 SV=1
A0A087WYY9	85	14.11	1.17	8.23	9.41	1.17	0	0	4.7	5.88	10.58	2.35	2.35	8.23	3.52	5.88	7.05	4.7	8.23	2.35	0	A0A087WYY9_HUMAN Conserved oligomeric Golgi complex subunit 3 (Fragment) OS=Homo sapiens OX=9606 GN=COG3 PE=1 SV=1
A0A087WYZ1	157	8.28	1.27	7.64	6.36	1.27	9.55	0.63	5.73	8.28	9.55	1.91	1.27	7	5.09	5.09	4.45	3.82	7	2.54	3.18	A0A087WYZ1_HUMAN Cytosolic non-specific dipeptidase OS=Homo sapiens OX=9606 GN=CNDP2 PE=1 SV=1
A0A087WYZ4	147	8.16	6.8	2.04	3.4	4.76	3.4	4.76	2.04	6.12	7.48	2.72	3.4	6.12	4.76	3.4	10.2	8.16	7.48	0	4.76	A0A087WYZ4_HUMAN Glycoprotein hormones alpha chain OS=Homo sapiens OX=9606 GN=CGA PE=1 SV=1
A0A087WYZ5	345	9.85	3.47	2.02	2.02	5.5	6.37	3.47	6.66	2.31	12.75	2.6	2.6	5.5	3.18	3.76	10.14	3.47	9.27	2.02	2.89	A0A087WYZ5_HUMAN Adhesion G-protein-coupled receptor D1 OS=Homo sapiens OX=9606 GN=ADGRD1 PE=1 SV=1
A0A087WYZ7	737	9.76	2.71	5.29	5.29	3.66	7.86	2.57	2.98	2.17	10.04	0.94	1.62	8.81	3.25	8	7.59	5.56	8.27	1.49	2.03	A0A087WYZ7_HUMAN Semaphorin-4F OS=Homo sapiens OX=9606 GN=SEMA4F PE=1 SV=1
A0A087WYZ8	88	3.4	6.81	2.27	0	7.95	9.09	1.13	3.4	1.13	19.31	1.13	1.13	3.4	5.68	5.68	12.5	5.68	5.68	3.4	1.13	A0A087WYZ8_HUMAN Major facilitator superfamily domain-containing protein 4A OS=Homo sapiens OX=9606 GN=MFSD4A PE=4 SV=1
A0A087WYZ9	719	3.75	4.17	5.42	7.78	4.72	4.03	1.8	4.58	8.76	7.23	1.25	7.09	4.31	5.14	5	8.76	6.81	6.11	0.55	2.64	A0A087WYZ9_HUMAN Histone-lysine N-methyltransferase SETDB2 OS=Homo sapiens OX=9606 GN=SETDB2 PE=1 SV=1
A0A087WZ02	62	19.35	0	3.22	8.06	1.61	11.29	0	4.83	6.45	6.45	1.61	0	3.22	4.83	4.83	12.9	6.45	4.83	0	0	A0A087WZ02_HUMAN Diacylglycerol kinase eta (Fragment) OS=Homo sapiens OX=9606 GN=DGKH PE=1 SV=1
A0A087WZ03	966	6.62	2.48	5.07	4.14	5.07	9.1	3.31	2.69	3.31	10.24	1.44	4.24	5.07	4.24	5.59	9.42	6.62	6.41	1.96	2.89	A0A087WZ03_HUMAN Contactin-associated protein-like 3B OS=Homo sapiens OX=9606 GN=CNTNAP3B PE=4 SV=1
A0A087WZ06	380	4.47	1.05	6.84	11.05	4.21	3.15	1.84	5	8.68	6.84	5	4.47	5.78	6.05	4.47	7.36	5.26	5.52	0.78	2.1	A0A087WZ06_HUMAN Serine/threonine-protein kinase 3 OS=Homo sapiens OX=9606 GN=STK3 PE=1 SV=1
A0A087WZ07	162	4.32	1.85	6.79	4.32	6.79	3.7	2.46	4.32	8.64	9.25	2.46	5.55	4.93	3.08	1.85	8.02	7.4	5.55	3.08	5.55	A0A087WZ07_HUMAN Tubulin polyglutamylase complex subunit 2 (Fragment) OS=Homo sapiens OX=9606 GN=TPGS2 PE=1 SV=6
A0A087WZ09	441	14.28	2.49	2.26	2.49	1.58	11.11	2.49	1.58	2.72	6.34	2.04	3.17	10.43	3.17	7.7	13.15	5.44	3.4	1.36	2.72	A0A087WZ09_HUMAN Transcription factor GATA-4 OS=Homo sapiens OX=9606 GN=GATA4 PE=1 SV=1
A0A087WZ11	472	5.5	2.75	4.66	11.65	4.44	3.81	2.11	4.87	6.56	8.89	1.27	4.87	5.29	4.87	5.29	8.47	4.02	6.35	0.84	3.38	A0A087WZ11_HUMAN Putative ATP-dependent RNA helicase DHX57 OS=Homo sapiens OX=9606 GN=DHX57 PE=1 SV=1
A0A087WZ12	34	0	0	8.82	0	5.88	2.94	0	0	11.76	5.88	11.76	5.88	0	5.88	11.76	14.7	5.88	5.88	0	2.94	A0A087WZ12_HUMAN Methyl-CpG-binding domain protein 3 (Fragment) OS=Homo sapiens OX=9606 GN=MBD3 PE=1 SV=1
A0A087WZ13	739	8.79	1.21	3.24	5.27	2.7	12.17	2.7	1.35	3.92	15.02	0.94	2.43	11.9	4.73	5.95	9.2	2.97	2.84	0.27	2.3	A0A087WZ13_HUMAN Ribonucleoprotein PTB-binding 1 OS=Homo sapiens OX=9606 GN=RAVER1 PE=1 SV=1
A0A087WZ14	160	8.75	1.87	5	5	5	7.5	3.75	2.5	4.37	9.37	2.5	0.62	8.12	3.12	8.12	13.12	4.37	1.25	2.5	2.5	A0A087WZ14_HUMAN Suppressor of cytokine-signaling 7 (Fragment) OS=Homo sapiens OX=9606 GN=SOCS7 PE=1 SV=6
A0A087WZ15	394	7.36	1.26	4.06	8.88	3.04	5.58	2.28	7.1	6.59	7.36	2.53	4.56	7.36	5.83	4.06	9.13	3.8	6.59	0.76	1.77	A0A087WZ15_HUMAN Adenylyl cyclase-associated protein OS=Homo sapiens OX=9606 GN=CAP2 PE=1 SV=1
A0A087WZ16	571	8.23	1.57	6.12	9.8	2.45	6.65	1.22	3.15	4.55	10.85	3.15	2.8	6.83	5.95	7.18	8.23	4.37	4.37	0.87	1.57	A0A087WZ16_HUMAN Intermediate filament family orphan 1 OS=Homo sapiens OX=9606 GN=IFFO1 PE=1 SV=1
A0A087WZ19	264	4.54	6.06	6.06	5.68	2.65	5.68	2.65	5.3	5.3	9.84	1.51	4.54	7.19	4.54	9.46	6.43	3.4	4.16	1.89	3.03	A0A087WZ19_HUMAN BRCA1-associated RING domain protein 1 OS=Homo sapiens OX=9606 GN=BARD1 PE=1 SV=1
A0A087WZ21	176	4.54	2.27	4.54	7.95	4.54	5.68	2.84	5.11	3.97	9.65	2.84	7.38	3.4	3.4	5.68	6.25	5.68	7.95	0.56	5.68	A0A087WZ21_HUMAN Epididymal-specific lipocalin-9 OS=Homo sapiens OX=9606 GN=LCN9 PE=3 SV=1
A0A087WZ24	196	14.79	1.02	4.08	3.06	1.02	8.16	1.02	4.08	4.08	16.83	3.06	7.65	1.53	7.14	4.59	11.22	4.08	1.53	0.51	0	A0A087WZ24_HUMAN NLR family CARD domain-containing protein 3 (Fragment) OS=Homo sapiens OX=9606 GN=NLRC3 PE=1 SV=1
A0A087WZ26	201	6.46	0.99	6.96	4.97	3.48	7.46	2.98	3.48	3.48	9.95	4.47	1.99	6.96	1.99	8.45	12.93	4.47	3.98	0.49	3.48	A0A087WZ26_HUMAN Ankyrin-3 (Fragment) OS=Homo sapiens OX=9606 GN=ANK3 PE=1 SV=6
A0A087WZ28	126	1.58	3.96	4.76	4.76	5.55	8.73	1.58	9.52	4.76	12.69	2.38	2.38	4.76	2.38	3.96	8.73	7.93	6.34	0.79	2.38	A0A087WZ28_HUMAN Transmembrane and coiled-coil domain-containing protein 3 (Fragment) OS=Homo sapiens OX=9606 GN=TMCO3 PE=1 SV=1
A0A087WZ31	362	7.45	0.55	2.48	9.39	4.97	10.22	2.76	4.97	4.97	11.04	2.2	3.31	3.03	2.2	4.97	8.01	4.41	5.24	3.03	4.69	A0A087WZ31_HUMAN alpha-1
A0A087WZ32	375	6.13	2.4	4.53	5.6	3.73	7.2	1.86	5.33	7.46	8	1.6	2.4	8.8	4.53	5.6	10.4	5.86	5.33	1.33	1.86	A0A087WZ32_HUMAN Pleckstrin homology domain-containing family A member 2 OS=Homo sapiens OX=9606 GN=PLEKHA2 PE=1 SV=1
A0A087WZ33	105	11.42	0.95	2.85	11.42	3.8	10.47	1.9	0.95	5.71	9.52	0.95	0	7.61	5.71	10.47	7.61	3.8	3.8	0	0.95	A0A087WZ33_HUMAN Regulator of nonsense transcripts 3A OS=Homo sapiens OX=9606 GN=UPF3A PE=1 SV=1
A0A087WZ34	34	11.76	2.94	11.76	5.88	0	14.7	8.82	0	11.76	2.94	0	2.94	0	5.88	5.88	5.88	2.94	2.94	2.94	0	A0A087WZ34_HUMAN Centrosome-associated protein CEP250 (Fragment) OS=Homo sapiens OX=9606 GN=CEP250 PE=4 SV=1
A0A087WZ35	131	7.63	3.81	4.58	7.63	5.34	11.45	2.29	6.1	3.81	9.92	2.29	0.76	4.58	6.1	4.58	4.58	6.1	7.63	0.76	0	A0A087WZ35_HUMAN DNA repair protein RAD51 homolog 3 (Fragment) OS=Homo sapiens OX=9606 GN=RAD51C PE=1 SV=1
A0A087WZ36	97	1.03	1.03	4.12	12.37	4.12	5.15	3.09	5.15	8.24	7.21	3.09	3.09	5.15	5.15	5.15	7.21	4.12	8.24	2.06	5.15	A0A087WZ36_HUMAN Zinc finger protein 658 (Fragment) OS=Homo sapiens OX=9606 GN=ZNF658 PE=1 SV=1
A0A087WZ37	1888	5.82	1.21	6.09	6.3	3.81	5.19	1.53	6.99	4.13	8.42	1.64	4.92	9.05	3.6	4.71	7.46	7.68	7.83	0.21	3.33	A0A087WZ37_HUMAN Protocadherin-15 OS=Homo sapiens OX=9606 GN=PCDH15 PE=1 SV=1
A0A087WZ38	123	7.31	0.81	10.56	1.62	6.5	8.94	0.81	7.31	1.62	7.31	1.62	1.62	4.06	9.75	8.13	7.31	2.43	5.69	1.62	4.87	A0A087WZ38_HUMAN Programmed cell death protein 6 OS=Homo sapiens OX=9606 GN=PDCD6 PE=1 SV=1
A0A087WZ39	114	6.14	3.5	6.14	0.87	5.26	7.01	3.5	1.75	3.5	10.52	4.38	6.14	6.14	7.01	4.38	7.01	6.14	3.5	1.75	5.26	A0A087WZ39_HUMAN T cell receptor beta variable 15 (Fragment) OS=Homo sapiens OX=9606 GN=TRBV15 PE=1 SV=1
A0A087WZ40	779	9.24	0.38	2.82	12.83	0.89	3.85	1.92	2.69	6.8	6.54	1.02	3.72	9.24	4.74	12.19	8.85	5.13	5.77	0.64	0.64	A0A087WZ40_HUMAN Ensconsin OS=Homo sapiens OX=9606 GN=MAP7 PE=1 SV=1
A0A087WZ41	137	6.56	2.91	5.1	13.13	3.64	2.91	2.18	6.56	5.83	9.48	2.18	4.37	2.18	9.48	5.83	2.91	5.1	2.18	0.72	6.56	A0A087WZ41_HUMAN Peptide chain release factor 1
A0A087WZ43	328	7.62	1.82	3.65	7.62	0.91	8.23	3.65	1.52	3.96	13.41	1.21	0.91	12.8	5.18	8.53	9.45	3.04	4.26	1.21	0.91	A0A087WZ43_HUMAN Uncharacterized protein C8orf58 OS=Homo sapiens OX=9606 GN=C8orf58 PE=4 SV=2
A0A087WZ46	199	7.03	1.5	1.5	7.53	1.5	10.05	1.5	0.5	4.02	8.54	1	3.01	12.06	6.53	6.03	11.55	5.02	5.52	3.01	2.01	A0A087WZ46_HUMAN Protocadherin alpha-11 (Fragment) OS=Homo sapiens OX=9606 GN=PCDHA11 PE=4 SV=1
A0A087WZ47	158	9.49	2.53	5.69	6.96	1.89	8.22	1.26	1.26	3.16	6.96	0.63	1.26	11.39	6.96	8.22	10.12	6.96	4.43	2.53	0	A0A087WZ47_HUMAN MRN complex-interacting protein OS=Homo sapiens OX=9606 GN=MRNIP PE=1 SV=1
A0A087WZ50	291	8.24	3.78	4.81	3.09	4.46	7.21	1.71	4.46	4.46	10.99	3.09	3.09	5.84	3.09	6.52	5.15	3.09	10.3	1.37	5.15	A0A087WZ50_HUMAN Signal peptide peptidase-like 2B OS=Homo sapiens OX=9606 GN=SPPL2B PE=1 SV=1
A0A087WZ51	152	7.89	0.65	7.23	9.86	1.97	7.89	1.31	1.97	5.92	10.52	1.31	4.6	4.6	2.63	5.92	11.18	5.92	7.89	0.65	0	A0A087WZ51_HUMAN Tumor protein D54 OS=Homo sapiens OX=9606 GN=TPD52L2 PE=1 SV=1
A0A087WZ54	162	4.32	0.61	3.7	12.96	3.7	2.46	0.61	4.93	5.55	11.11	3.08	8.64	5.55	3.08	3.7	9.25	7.4	6.17	0.61	2.46	A0A087WZ54_HUMAN Transmembrane protein 154 OS=Homo sapiens OX=9606 GN=TMEM154 PE=1 SV=1
A0A087WZ56	89	7.86	1.12	7.86	6.74	7.86	6.74	2.24	3.37	3.37	4.49	0	3.37	7.86	6.74	5.61	7.86	3.37	5.61	3.37	4.49	A0A087WZ56_HUMAN Matrix metalloproteinase-28 (Fragment) OS=Homo sapiens OX=9606 GN=MMP28 PE=1 SV=1
A0A087WZ58	392	4.33	4.33	9.43	8.92	2.55	4.08	2.04	5.1	6.63	7.39	1.02	4.33	3.82	4.33	4.84	11.73	7.39	4.84	1.78	1.02	A0A087WZ58_HUMAN Protein Mdm4 OS=Homo sapiens OX=9606 GN=MDM4 PE=1 SV=1
A0A087WZ59	132	12.87	2.27	1.51	8.33	2.27	8.33	3.78	0.75	3.03	5.3	0.75	1.51	6.81	7.57	18.93	6.06	6.81	2.27	0	0.75	A0A087WZ59_HUMAN Sodium- and chloride-dependent taurine transporter OS=Homo sapiens OX=9606 GN=SLC6A6 PE=4 SV=1
A0A087WZ61	40	0	0	5	15	2.5	7.5	0	7.5	2.5	10	2.5	2.5	17.5	5	5	5	0	5	2.5	5	A0A087WZ61_HUMAN Zinc finger protein 316 (Fragment) OS=Homo sapiens OX=9606 GN=ZNF316 PE=1 SV=1
A0A087WZ62	844	8.88	2.6	3.31	5.09	7.1	6.27	2.6	4.26	4.02	12.67	1.77	2.84	5.68	3.31	5.68	6.63	4.26	5.68	2.25	4.97	A0A087WZ62_HUMAN Mannosyltransferase OS=Homo sapiens OX=9606 PE=3 SV=1
A0A087WZ63	63	3.17	0	6.34	1.58	3.17	11.11	6.34	1.58	1.58	7.93	4.76	4.76	9.52	6.34	7.93	4.76	3.17	6.34	3.17	4.76	A0A087WZ63_HUMAN Sentrin-specific protease 3 (Fragment) OS=Homo sapiens OX=9606 GN=SENP3 PE=4 SV=1
A0A087WZ65	973	4.21	1.54	5.85	10.68	3.28	6.06	1.54	5.65	7.29	8.22	1.54	3.39	6.37	4.41	5.34	8.83	6.98	6.37	0.61	1.64	A0A087WZ65_HUMAN Ankyrin-3 (Fragment) OS=Homo sapiens OX=9606 GN=ANK3 PE=1 SV=1
A0A087WZ66	642	10.43	2.64	3.89	5.91	1.86	12.92	1.71	0.93	3.42	8.56	1.71	2.02	9.96	8.25	3.89	9.65	4.2	3.27	0.77	3.89	A0A087WZ66_HUMAN Androgen receptor OS=Homo sapiens OX=9606 GN=AR PE=1 SV=1
A0A087WZ68	127	8.66	1.57	3.93	6.29	1.57	10.23	1.57	0.78	1.57	11.81	3.14	1.57	10.23	2.36	11.02	6.29	4.72	9.44	2.36	0.78	A0A087WZ68_HUMAN RUN and SH3 domain containing 1
A0A087WZ70	230	9.56	0.43	5.65	6.08	6.08	8.26	1.3	6.52	6.52	11.73	1.3	3.04	3.47	6.08	2.17	5.21	5.21	8.26	0.86	2.17	A0A087WZ70_HUMAN N-acetylneuraminate lyase OS=Homo sapiens OX=9606 GN=NPL PE=1 SV=1
A0A087WZ73	83	6.02	2.4	4.81	6.02	4.81	7.22	0	6.02	2.4	14.45	0	6.02	6.02	4.81	8.43	7.22	2.4	8.43	1.2	1.2	A0A087WZ73_HUMAN Rho GTPase-activating protein 23 (Fragment) OS=Homo sapiens OX=9606 GN=ARHGAP23 PE=1 SV=1
A0A087WZ78	198	3.03	2.52	2.02	7.57	6.06	4.54	7.07	3.53	7.57	12.62	1.51	3.03	4.04	5.55	5.05	9.59	5.05	5.05	0.5	4.04	A0A087WZ78_HUMAN BRCA1-A complex subunit Abraxas 1 (Fragment) OS=Homo sapiens OX=9606 GN=ABRAXAS1 PE=1 SV=1
A0A087WZ80	362	10.77	3.31	2.48	2.76	6.9	5.52	3.03	5.8	3.03	9.94	3.59	3.31	4.69	2.76	3.86	6.07	8.28	6.9	2.2	4.69	A0A087WZ80_HUMAN Substance-K receptor OS=Homo sapiens OX=9606 GN=TACR2 PE=3 SV=1
A0A087WZ82	144	5.55	3.47	4.16	6.94	6.25	8.33	1.38	4.86	5.55	13.19	2.08	3.47	4.86	2.77	8.33	6.25	1.38	7.63	0	3.47	A0A087WZ82_HUMAN FXYD domain-containing ion transport regulator OS=Homo sapiens OX=9606 GN=FXYD6-FXYD2 PE=3 SV=1
A0A087WZ84	635	3.62	6.14	2.36	12.28	3.3	5.51	5.98	3.93	9.44	5.51	2.04	2.83	4.25	5.66	6.77	7.4	5.19	3.93	1.25	2.51	A0A087WZ84_HUMAN Zinc finger protein 568 OS=Homo sapiens OX=9606 GN=ZNF568 PE=1 SV=1
A0A087WZ85	1525	6.81	1.24	5.7	6.03	2.03	7.27	1.83	4	4.39	5.77	1.83	5.18	8.65	5.57	5.83	9.5	6.29	7.8	1.18	3.01	A0A087WZ85_HUMAN Roundabout homolog 1 OS=Homo sapiens OX=9606 GN=ROBO1 PE=1 SV=1
A0A087WZ88	340	6.17	3.82	5.29	8.23	3.52	5.58	2.94	5	6.47	10.88	3.23	2.94	3.82	3.52	7.05	7.35	5.29	5.29	0.58	2.94	A0A087WZ88_HUMAN Retinoic acid receptor RXR-gamma OS=Homo sapiens OX=9606 GN=RXRG PE=1 SV=1
A0A087WZ89	45	4.44	2.22	8.88	6.66	4.44	8.88	2.22	2.22	6.66	4.44	0	2.22	13.33	2.22	6.66	6.66	4.44	8.88	2.22	0	A0A087WZ89_HUMAN Cytoplasmic FMR1-interacting protein 1 (Fragment) OS=Homo sapiens OX=9606 GN=CYFIP1 PE=1 SV=1
A0A087WZ93	139	17.98	2.87	2.15	2.87	2.87	7.91	4.31	2.15	2.15	15.1	1.43	2.87	3.59	5.03	7.19	7.19	1.43	6.47	1.43	2.87	A0A087WZ93_HUMAN Signal peptide peptidase-like 2B OS=Homo sapiens OX=9606 GN=SPPL2B PE=1 SV=1
A0A087WZ94	139	15.1	6.47	0.71	2.15	0.71	6.47	2.15	2.87	4.31	12.23	2.15	2.15	7.19	2.87	6.47	12.23	9.35	2.15	1.43	0.71	A0A087WZ94_HUMAN Leucine-rich colipase-like protein 1 OS=Homo sapiens OX=9606 GN=LRCOL1 PE=1 SV=1
A0A087WZ97	403	3.72	3.97	6.2	6.45	3.97	5.95	1.24	5.21	8.68	12.9	3.47	3.97	3.47	3.72	2.72	6.2	5.7	6.2	1.73	4.46	A0A087WZ97_HUMAN Divergent protein kinase domain 1A OS=Homo sapiens OX=9606 GN=DIPK1A PE=1 SV=1
A0A087WZ99	71	8.45	0	8.45	16.9	0	26.76	1.4	0	0	2.81	0	0	5.63	5.63	14.08	7.04	0	1.4	1.4	0	A0A087WZ99_HUMAN Hepatoma-derived growth factor-related protein 2 (Fragment) OS=Homo sapiens OX=9606 GN=HDGFL2 PE=1 SV=1
A0A087WZA0	221	4.97	3.16	2.26	4.07	4.97	4.97	4.07	2.26	2.71	16.28	2.26	6.33	6.33	5.88	4.97	9.5	7.69	4.07	1.35	1.8	A0A087WZA0_HUMAN Adhesion G-protein-coupled receptor G5 OS=Homo sapiens OX=9606 GN=ADGRG5 PE=1 SV=1
A0A087WZA4	210	9.04	2.38	9.04	6.19	2.38	8.09	2.38	1.42	1.9	9.52	0.95	0.95	12.85	3.8	5.23	8.57	5.23	6.19	0.47	2.85	A0A087WZA4_HUMAN Mesoderm induction early response protein 2 (Fragment) OS=Homo sapiens OX=9606 GN=MIER2 PE=1 SV=2
A0A087WZA6	119	9.24	0	3.36	9.24	3.36	4.2	2.52	2.52	5.04	5.88	3.36	4.2	12.6	5.04	6.72	5.88	5.88	7.56	0.84	2.52	A0A087WZA6_HUMAN Secretory carrier-associated membrane protein 1 (Fragment) OS=Homo sapiens OX=9606 GN=SCAMP1 PE=1 SV=1
A0A087WZA7	558	9.67	1.43	3.04	5.55	1.79	10.93	1.25	3.94	5.37	8.42	1.79	4.3	7.7	3.76	4.48	13.44	7.52	4.48	0	1.07	A0A087WZA7_HUMAN Dachshund homolog 1 OS=Homo sapiens OX=9606 GN=DACH1 PE=1 SV=1
A0A087WZA9	174	5.74	2.87	4.02	8.04	5.17	4.02	0.57	5.74	8.04	14.94	1.72	5.17	4.59	6.32	5.74	4.02	5.17	1.72	2.29	4.02	A0A087WZA9_HUMAN Transmembrane protein 120A (Fragment) OS=Homo sapiens OX=9606 GN=TMEM120A PE=1 SV=1
A0A087WZB4	751	6.52	1.06	5.32	6.12	5.05	6.65	1.59	5.05	6.39	9.18	2.52	2.26	6.79	3.72	6.52	8.38	6.12	5.45	1.73	3.46	A0A087WZB4_HUMAN Potassium voltage-gated channel subfamily KQT member 3 OS=Homo sapiens OX=9606 GN=KCNQ3 PE=3 SV=1
A0A087WZB5	289	4.49	0.34	6.92	8.99	4.15	3.8	4.15	3.11	7.61	15.22	2.76	2.76	4.15	3.46	4.49	4.49	4.84	11.07	1.03	2.07	A0A087WZB5_HUMAN Beta-parvin OS=Homo sapiens OX=9606 GN=PARVB PE=1 SV=1
A0A087WZB6	602	3.48	2.65	7.3	14.95	2.49	4.31	2.32	2.15	5.31	10.13	1.49	1.82	6.14	6.81	6.14	9.46	2.82	5.98	0.49	3.65	A0A087WZB6_HUMAN Neuroblastoma breakpoint family member 26 OS=Homo sapiens OX=9606 GN=NBPF26 PE=4 SV=1
A0A087WZB7	68	5.88	0	2.94	5.88	2.94	7.35	2.94	8.82	2.94	10.29	0	4.41	4.41	10.29	1.47	11.76	4.41	2.94	2.94	5.88	A0A087WZB7_HUMAN Uroporphyrinogen-III synthase (Fragment) OS=Homo sapiens OX=9606 GN=UROS PE=1 SV=1
A0A087WZC0	52	11.53	5.76	5.76	0	0	11.53	0	1.92	1.92	9.61	1.92	3.84	15.38	3.84	0	19.23	1.92	3.84	1.92	0	A0A087WZC0_HUMAN Uncharacterized protein (Fragment) OS=Homo sapiens OX=9606 PE=4 SV=1
A0A087WZC1	158	4.43	2.53	3.16	9.49	2.53	9.49	1.26	3.16	1.89	13.92	2.53	1.89	7.59	8.86	5.06	10.75	5.06	5.06	1.26	0	A0A087WZC1_HUMAN Mitochondrial rRNA methyltransferase 1 homolog (S. cerevisiae)
A0A087WZC2	548	6.38	0.91	3.1	5.1	2.18	6.2	4.92	2.18	4.37	10.21	3.1	5.1	7.11	10.03	4.01	12.22	4.92	5.47	0.72	1.64	A0A087WZC2_HUMAN Hepatocyte nuclear factor 1-beta OS=Homo sapiens OX=9606 GN=HNF1B PE=1 SV=1
A0A087WZC3	951	4.41	1.15	4.1	15.45	2.41	1.78	1.47	4.31	14.4	11.35	1.68	5.67	1.99	6.2	3.68	6.51	6.62	4.1	0.42	2.2	A0A087WZC3_HUMAN Synaptonemal complex protein 1 OS=Homo sapiens OX=9606 GN=SYCP1 PE=1 SV=1
A0A087WZC4	637	5.02	2.35	6.27	4.7	4.08	5.96	1.72	5.65	5.65	9.1	1.72	5.8	4.86	6.43	4.23	8.63	4.86	7.37	1.88	3.61	A0A087WZC4_HUMAN Protein-glutamine gamma-glutamyltransferase 5 OS=Homo sapiens OX=9606 GN=TGM5 PE=1 SV=1
A0A087WZC6	108	10.18	4.62	3.7	8.33	3.7	7.4	7.4	5.55	4.62	8.33	0.92	8.33	0.92	5.55	2.77	3.7	3.7	3.7	0.92	4.62	A0A087WZC6_HUMAN SH3 and multiple ankyrin repeat domains protein 2 (Fragment) OS=Homo sapiens OX=9606 GN=SHANK2 PE=1 SV=1
A0A087WZC9	127	3.93	3.14	6.29	7.08	8.66	6.29	3.14	7.08	4.72	7.08	1.57	3.93	5.51	5.51	7.87	7.87	3.93	5.51	0	0.78	A0A087WZC9_HUMAN TAR DNA-binding protein 43 (Fragment) OS=Homo sapiens OX=9606 GN=TARDBP PE=1 SV=1
A0A087WZD0	82	6.09	0	1.21	12.19	0	6.09	0	0	3.65	9.75	4.87	2.43	15.85	7.31	8.53	13.41	3.65	1.21	1.21	2.43	A0A087WZD0_HUMAN Protein FAM156A/FAM156B (Fragment) OS=Homo sapiens OX=9606 GN=FAM156A PE=1 SV=1
A0A087WZD3	200	16.5	1.5	3	1	5	8	0.5	2.5	1	14.5	2	3	5.5	1.5	10.5	6.5	4	8	2.5	3	A0A087WZD3_HUMAN Histamine H3 receptor OS=Homo sapiens OX=9606 GN=HRH3 PE=3 SV=1
A0A087WZD4	561	5.7	1.96	3.74	5.7	4.81	3.38	3.56	4.63	6.77	12.29	2.85	3.92	5.34	4.99	4.09	8.73	4.45	8.91	0.53	3.56	A0A087WZD4_HUMAN Regulator of MON1-CCZ1 complex OS=Homo sapiens OX=9606 GN=RMC1 PE=1 SV=1
A0A087WZD6	94	4.25	30.85	0	0	0	0	0	2.12	3.19	2.12	0	0	13.82	8.51	2.12	18.08	6.38	8.51	0	0	A0A087WZD6_HUMAN Keratin-associated protein 10-12 OS=Homo sapiens OX=9606 GN=KRTAP10-12 PE=4 SV=1
A0A087WZD8	584	7.36	2.39	4.1	7.87	2.39	7.53	2.05	1.36	5.47	10.95	1.88	2.22	12.15	5.13	5.3	9.07	3.93	4.96	2.05	1.71	A0A087WZD8_HUMAN General transcription factor 3C polypeptide 2 OS=Homo sapiens OX=9606 GN=GTF3C2 PE=1 SV=1
A0A087WZD9	25	12	0	0	8	0	8	0	0	24	8	4	0	4	0	12	8	4	8	0	0	A0A087WZD9_HUMAN Jerky protein homolog (Fragment) OS=Homo sapiens OX=9606 GN=JRK PE=4 SV=1
A0A087WZE0	214	11.68	2.8	3.73	7.47	3.73	9.34	3.27	2.33	3.27	12.14	1.4	2.8	6.07	2.33	8.41	5.14	3.73	6.07	2.33	1.86	A0A087WZE0_HUMAN Semaphorin-3B (Fragment) OS=Homo sapiens OX=9606 GN=SEMA3B PE=1 SV=1
A0A087WZE1	981	3.97	2.65	6.32	14.67	2.54	4.68	1.52	1.73	7.03	11.82	1.01	2.85	5.81	7.54	6.52	8.25	2.24	5.19	0.4	3.16	A0A087WZE1_HUMAN Neuroblastoma breakpoint family member 9 OS=Homo sapiens OX=9606 GN=NBPF9 PE=4 SV=1
A0A087WZE3	365	6.02	3.56	2.19	3.56	4.38	7.39	5.75	4.38	4.38	8.21	1.91	2.73	7.39	4.93	6.02	10.41	6.3	5.47	1.64	3.28	A0A087WZE3_HUMAN Putative killer cell immunoglobulin-like receptor-like protein KIR3DX1 OS=Homo sapiens OX=9606 GN=KIR3DX1 PE=4 SV=1
A0A087WZE5	123	9.75	1.62	6.5	11.38	0.81	8.13	0.81	8.13	9.75	11.38	3.25	2.43	3.25	4.06	2.43	7.31	4.06	2.43	0	2.43	A0A087WZE5_HUMAN Guanine nucleotide-binding protein G(t) subunit alpha-2 (Fragment) OS=Homo sapiens OX=9606 GN=GNAT2 PE=1 SV=6
A0A087WZE6	429	6.29	2.79	3.49	6.29	5.12	4.66	4.42	7.22	6.75	7.69	1.39	4.66	6.75	4.19	5.36	6.06	4.66	6.75	1.63	3.72	A0A087WZE6_HUMAN Beta-1
A0A087WZE7	44	11.36	11.36	0	6.81	0	6.81	0	2.27	2.27	4.54	2.27	4.54	9.09	0	9.09	4.54	4.54	11.36	2.27	6.81	A0A087WZE7_HUMAN Zinc finger MYND domain-containing protein 12 OS=Homo sapiens OX=9606 GN=ZMYND12 PE=1 SV=1
A0A087WZE8	129	6.97	1.55	2.32	9.3	2.32	5.42	2.32	0.77	3.87	8.52	3.87	2.32	11.62	6.2	14.72	10.07	2.32	2.32	0.77	2.32	A0A087WZE8_HUMAN Protein FAM156A/FAM156B (Fragment) OS=Homo sapiens OX=9606 GN=FAM156B PE=1 SV=1
A0A087WZE9	130	7.69	0	1.53	13.07	0	8.46	0.76	3.07	15.38	1.53	0.76	3.07	10	3.07	6.92	10.76	9.23	4.61	0	0	A0A087WZE9_HUMAN High mobility group nucleosome-binding domain-containing protein 3 OS=Homo sapiens OX=9606 GN=HMGN3 PE=1 SV=1
A0A087WZF0	157	10.82	1.91	5.09	5.73	3.18	7.64	2.54	5.09	4.45	9.55	3.82	2.54	4.45	3.18	2.54	6.36	7	12.73	0	1.27	A0A087WZF0_HUMAN Pyrroline-5-carboxylate reductase 2 (Fragment) OS=Homo sapiens OX=9606 GN=PYCR2 PE=1 SV=1
A0A087WZF1	590	6.44	4.23	4.23	4.74	2.71	9.32	2.54	3.72	5.08	5.08	1.86	3.38	14.74	4.74	3.72	7.28	6.27	4.91	0.16	4.74	A0A087WZF1_HUMAN Lipoma-preferred partner OS=Homo sapiens OX=9606 GN=LPP PE=1 SV=1
A0A087WZF2	209	15.31	0.95	2.87	6.69	0.95	12.44	1.43	0.47	1.43	8.13	0.47	1.43	10.52	4.3	15.31	8.13	2.87	3.82	1.91	0.47	A0A087WZF2_HUMAN Empty spiracles homolog 1 (Drosophila)
A0A087WZF3	152	1.97	0.65	0	1.31	3.28	25	1.31	0.65	7.23	1.31	1.97	15.13	6.57	5.92	11.84	5.92	0.65	3.28	0.65	5.26	A0A087WZF3_HUMAN Heterogeneous nuclear ribonucleoprotein U (Fragment) OS=Homo sapiens OX=9606 GN=HNRNPU PE=1 SV=2
A0A087WZF4	102	2.94	1.96	1.96	1.96	8.82	5.88	2.94	3.92	1.96	13.72	3.92	2.94	0.98	5.88	5.88	7.84	5.88	6.86	3.92	8.82	A0A087WZF4_HUMAN Transmembrane protein 120A (Fragment) OS=Homo sapiens OX=9606 GN=TMEM120A PE=1 SV=1
A0A087WZF5	121	9.09	0	3.3	11.57	3.3	5.78	0.82	0	9.91	14.04	2.47	4.13	3.3	8.26	4.13	9.09	3.3	4.95	0	2.47	A0A087WZF5_HUMAN GRIP1-associated protein 1 (Fragment) OS=Homo sapiens OX=9606 GN=GRIPAP1 PE=1 SV=1
A0A087WZF6	125	5.6	0	0.8	6.4	4.8	10.4	0	3.2	4.8	6.4	12	1.6	12.8	16.8	5.6	3.2	0.8	2.4	0	2.4	A0A087WZF6_HUMAN Synergin gamma (Fragment) OS=Homo sapiens OX=9606 GN=SYNRG PE=1 SV=1
A0A087WZF9	29	13.79	6.89	0	0	0	10.34	3.44	10.34	0	27.58	0	0	0	0	0	13.79	6.89	0	0	3.44	A0A087WZF9_HUMAN Sodium-coupled neutral amino acid transporter 5 (Fragment) OS=Homo sapiens OX=9606 GN=SLC38A5 PE=4 SV=1
A0A087WZG0	114	19.29	1.75	4.38	2.63	0	16.66	0	0	1.75	9.64	1.75	0.87	9.64	7.89	6.14	3.5	8.77	3.5	0.87	0.87	A0A087WZG0_HUMAN Testis-specific protein 10-interacting protein OS=Homo sapiens OX=9606 GN=TSGA10IP PE=4 SV=1
A0A087WZG4	1122	6.77	1.06	4.36	9.71	2.67	6.41	1.78	3.47	6.06	11.22	1.6	2.58	6.59	7.39	8.73	8.91	4.09	4.18	0.71	1.51	A0A087WZG4_HUMAN Rho guanine nucleotide exchange factor 18 (Fragment) OS=Homo sapiens OX=9606 GN=ARHGEF18 PE=4 SV=2
A0A087WZG5	150	6	2	4	2	5.33	3.33	4.66	2.66	3.33	14	2.66	6.66	4.66	2	6.66	10	6.66	7.33	2.66	3.33	A0A087WZG5_HUMAN WW domain-containing oxidoreductase OS=Homo sapiens OX=9606 GN=WWOX PE=1 SV=1
A0A087WZG6	1030	5.82	0.87	5.24	8.15	2.81	9.41	2.42	3.59	7.76	8.73	1.84	3.78	9.02	4.17	6.69	8.54	4.17	4.85	0.19	1.84	A0A087WZG6_HUMAN Partitioning defective 3 homolog B OS=Homo sapiens OX=9606 GN=PARD3B PE=1 SV=1
A0A087WZG8	421	2.85	3.56	4.51	4.03	6.88	4.75	2.13	5.93	6.88	10.21	2.37	6.88	4.98	3.32	5.7	7.6	5.7	6.41	0.95	4.27	A0A087WZG8_HUMAN Lipase member I OS=Homo sapiens OX=9606 GN=LIPI PE=1 SV=1
A0A087WZG9	359	9.19	2.5	5.29	9.47	2.22	4.17	3.62	3.62	4.73	7.52	3.89	5.84	9.47	4.45	8.07	6.12	3.34	4.17	0.55	1.67	A0A087WZG9_HUMAN Retrotransposon-derived protein PEG10 OS=Homo sapiens OX=9606 GN=PEG10 PE=1 SV=1
A0A087WZH1	311	4.82	2.25	3.21	1.6	8.03	3.85	2.57	9.64	2.89	13.5	4.18	4.18	2.57	2.25	4.18	9.64	8.36	7.07	0	5.14	A0A087WZH1_HUMAN Olfactory receptor 8H2 OS=Homo sapiens OX=9606 GN=OR8H2 PE=3 SV=1
A0A087WZH4	335	6.26	2.08	6.26	8.95	3.58	1.79	3.58	4.17	8.35	9.25	4.17	4.77	2.38	5.67	5.67	8.05	5.67	5.67	0	3.58	A0A087WZH4_HUMAN SLIT-ROBO Rho GTPase-activating protein 3 OS=Homo sapiens OX=9606 GN=SRGAP3 PE=1 SV=1
A0A087WZH6	281	6.4	8.18	4.27	5.33	3.2	7.11	4.98	2.84	6.76	8.18	0.35	0.71	10.67	3.2	4.98	8.18	6.04	5.69	1.06	1.77	A0A087WZH6_HUMAN Chordin-like protein 2 OS=Homo sapiens OX=9606 GN=CHRDL2 PE=1 SV=1
A0A087WZI0	202	4.95	0	0.49	4.45	0	19.3	2.47	6.43	7.42	8.41	5.94	0	21.28	7.92	2.47	1.98	0.49	2.47	0	3.46	A0A087WZI0_HUMAN Collagen alpha-1(VIII) chain (Fragment) OS=Homo sapiens OX=9606 GN=COL8A1 PE=1 SV=1
A0A087WZI2	188	5.31	2.65	2.65	5.85	4.78	11.17	1.59	4.78	2.12	6.91	3.72	4.25	9.04	3.72	4.25	8.51	5.31	4.78	1.06	6.91	A0A087WZI2_HUMAN Amiloride-sensitive sodium channel subunit beta (Fragment) OS=Homo sapiens OX=9606 GN=SCNN1B PE=1 SV=1
A0A087WZI3	154	5.19	6.49	2.59	4.54	4.54	6.49	3.24	3.89	5.84	11.03	1.94	3.89	5.19	5.19	6.49	5.84	5.84	3.89	1.94	5.84	A0A087WZI3_HUMAN DNA dC-dU-editing enzyme APOBEC-3H OS=Homo sapiens OX=9606 GN=APOBEC3H PE=1 SV=1
A0A087WZI4	210	7.14	8.09	4.28	3.8	3.8	13.33	2.85	0	0.95	11.9	0.47	2.85	6.66	4.28	8.57	6.66	2.85	6.19	3.33	1.9	A0A087WZI4_HUMAN ADAMTS-like protein 5 (Fragment) OS=Homo sapiens OX=9606 GN=ADAMTSL5 PE=1 SV=1
A0A087WZI5	133	14.28	2.25	5.26	9.77	2.25	10.52	1.5	3.75	7.51	6.76	3.75	3.75	3.75	3	3.75	3.75	3.75	9.77	0	0.75	A0A087WZI5_HUMAN Isoaspartyl peptidase/L-asparaginase (Fragment) OS=Homo sapiens OX=9606 GN=ASRGL1 PE=1 SV=6
A0A087WZI7	355	7.88	3.94	4.22	4.22	5.63	5.35	1.4	8.45	6.47	9.85	3.66	5.91	2.25	2.81	1.4	9.29	4.22	8.16	1.12	3.66	A0A087WZI7_HUMAN Anion exchange transporter OS=Homo sapiens OX=9606 GN=SLC26A7 PE=1 SV=1
A0A087WZI8	126	11.9	0.79	0	3.17	3.17	4.76	3.96	2.38	1.58	16.66	1.58	0.79	12.69	6.34	5.55	8.73	11.11	3.96	0.79	0	A0A087WZI8_HUMAN Mucin-1 OS=Homo sapiens OX=9606 GN=MUC1 PE=4 SV=1
A0A087WZJ0	544	4.04	0.36	4.41	6.43	6.43	4.77	4.04	2.94	3.67	4.41	2.57	6.06	7.16	5.51	6.61	14.7	6.61	5.14	1.1	2.94	A0A087WZJ0_HUMAN Exophilin-5 (Fragment) OS=Homo sapiens OX=9606 GN=EXPH5 PE=1 SV=1
A0A087WZJ1	103	5.82	1.94	5.82	5.82	5.82	4.85	2.91	6.79	1.94	6.79	0.97	4.85	15.53	1.94	9.7	3.88	2.91	7.76	1.94	0.97	A0A087WZJ1_HUMAN Cytochrome P450 4F8 (Fragment) OS=Homo sapiens OX=9606 GN=CYP4F8 PE=4 SV=1
A0A087WZJ2	2819	2.87	3.51	8.01	14.22	1.7	5.21	0.95	1.59	6.34	11.49	0.74	1.24	6.88	6.34	7.44	9.43	2.05	5.39	0.14	4.36	A0A087WZJ2_HUMAN Neuroblastoma breakpoint family member 14 OS=Homo sapiens OX=9606 GN=NBPF14 PE=4 SV=1
A0A087WZJ5	333	3.6	0.3	3	6.6	0.9	25.52	0.9	3.6	6.9	3.9	1.2	2.1	14.71	5.1	6.9	5.4	4.8	0.6	2.7	1.2	A0A087WZJ5_HUMAN Collagen alpha-1(XXV) chain OS=Homo sapiens OX=9606 GN=COL25A1 PE=1 SV=1
A0A087WZJ6	289	5.19	2.07	5.88	6.57	5.19	5.53	2.76	3.46	12.11	11.76	1.38	4.84	4.84	3.46	1.38	7.61	3.46	7.95	0.69	3.8	A0A087WZJ6_HUMAN Ribonuclease H2 subunit B OS=Homo sapiens OX=9606 GN=RNASEH2B PE=1 SV=2
A0A087WZJ7	618	2.75	5.82	1.13	9.54	4.36	5.82	6.14	5.17	15.37	5.66	1.29	3.23	3.23	2.58	4.04	7.11	8.89	1.77	1.77	4.2	A0A087WZJ7_HUMAN Zinc finger protein 254 OS=Homo sapiens OX=9606 GN=ZNF254 PE=1 SV=1
A0A087WZJ8	207	4.83	4.34	5.31	7.72	5.79	6.28	2.89	0.96	3.86	14.49	4.34	2.89	5.79	4.34	4.34	9.17	2.89	7.24	2.41	0	A0A087WZJ8_HUMAN Putative glycosyltransferase ALG1-like OS=Homo sapiens OX=9606 GN=ALG1L PE=4 SV=1
A0A087WZJ9	110	8.18	2.72	2.72	5.45	3.63	4.54	1.81	6.36	2.72	17.27	4.54	8.18	1.81	1.81	0.9	10	6.36	6.36	2.72	1.81	A0A087WZJ9_HUMAN 5-hydroxytryptamine receptor 2A (Fragment) OS=Homo sapiens OX=9606 GN=HTR2A PE=4 SV=1
A0A087WZK0	370	7.83	1.08	5.4	7.02	4.05	7.83	2.16	5.67	4.59	9.18	3.24	5.94	4.32	4.05	4.86	5.67	5.4	7.29	1.08	3.24	A0A087WZK0_HUMAN Deoxyhypusine synthase OS=Homo sapiens OX=9606 GN=DHPS PE=1 SV=1
A0A087WZK3	123	4.87	0	5.69	11.38	3.25	6.5	1.62	2.43	4.87	13	2.43	5.69	8.13	4.87	5.69	8.13	4.06	5.69	1.62	0	A0A087WZK3_HUMAN KRAB domain-containing protein (Fragment) OS=Homo sapiens OX=9606 PE=1 SV=1
A0A087WZK4	114	4.38	1.75	7.89	5.26	7.89	4.38	0	1.75	7.01	9.64	1.75	0.87	9.64	1.75	10.52	7.01	8.77	2.63	0.87	6.14	A0A087WZK4_HUMAN Casein kinase I isoform gamma-2 (Fragment) OS=Homo sapiens OX=9606 GN=CSNK1G2 PE=4 SV=1
A0A087WZK6	369	4.6	4.33	5.96	5.69	3.52	5.69	1.08	5.14	8.13	13	3.25	4.06	3.52	3.52	3.52	7.04	5.14	5.69	1.89	5.14	A0A087WZK6_HUMAN Divergent protein kinase domain 1A OS=Homo sapiens OX=9606 GN=DIPK1A PE=1 SV=1
A0A087WZK8	170	4.7	4.7	0.58	3.52	0.58	7.64	2.35	2.35	0.58	12.35	3.52	0	15.29	6.47	5.88	6.47	8.82	5.29	7.05	1.76	A0A087WZK8_HUMAN Protein shisa-5 OS=Homo sapiens OX=9606 GN=SHISA5 PE=4 SV=1
A0A087WZK9	349	6.01	0.85	4.87	7.73	3.15	6.01	2.86	4.58	7.16	9.45	3.72	4.29	3.72	8.88	3.72	7.73	4.58	6.01	0.57	4.01	A0A087WZK9_HUMAN Eukaryotic translation initiation factor 3 subunit H OS=Homo sapiens OX=9606 GN=EIF3H PE=1 SV=1
A0A087WZL0	641	8.73	0.93	3.27	12.16	1.87	5.3	2.49	2.49	6.86	11.7	2.49	1.4	3.43	7.33	9.51	8.26	4.36	4.52	0.62	2.18	A0A087WZL0_HUMAN Pleckstrin homology-like domain family B member 1 (Fragment) OS=Homo sapiens OX=9606 GN=PHLDB1 PE=1 SV=1
A0A087WZL1	108	12.03	2.77	3.7	0.92	13.88	5.55	2.77	3.7	0	12.96	3.7	5.55	1.85	2.77	2.77	6.48	7.4	5.55	1.85	3.7	A0A087WZL1_HUMAN Protein MAL2 OS=Homo sapiens OX=9606 GN=MAL2 PE=4 SV=1
A0A087WZL3	1243	6.35	2.73	3.94	6.19	3.21	10.69	2.57	4.42	4.66	8.6	2.65	4.74	7.48	4.1	4.26	7.72	5.06	6.11	1.93	2.49	A0A087WZL3_HUMAN Tyrosine-protein kinase receptor OS=Homo sapiens OX=9606 GN=ALK PE=1 SV=1
A0A087WZL4	50	12	4	4	6	0	12	0	0	0	16	4	2	4	2	6	10	4	12	2	0	A0A087WZL4_HUMAN Ephrin type-B receptor 6 OS=Homo sapiens OX=9606 GN=EPHB6 PE=4 SV=1
A0A087WZL5	83	6.02	3.61	1.2	1.2	6.02	4.81	7.22	4.81	4.81	12.04	0	1.2	9.63	8.43	7.22	13.25	4.81	3.61	0	0	A0A087WZL5_HUMAN Nucleoporin 42 OS=Homo sapiens OX=9606 GN=NUP42 PE=4 SV=1
A0A087WZL6	64	7.81	0	4.68	10.93	3.12	3.12	3.12	4.68	10.93	10.93	3.12	6.25	1.56	3.12	7.81	3.12	4.68	9.37	0	1.56	A0A087WZL6_HUMAN Catenin alpha-1 OS=Homo sapiens OX=9606 GN=CTNNA1 PE=1 SV=1
A0A087WZL7	101	8.91	2.97	4.95	1.98	3.96	4.95	1.98	3.96	3.96	14.85	1.98	0.99	6.93	5.94	2.97	14.85	4.95	6.93	0.99	0.99	A0A087WZL7_HUMAN Cytoplasmic FMR1-interacting protein 2 (Fragment) OS=Homo sapiens OX=9606 GN=CYFIP2 PE=1 SV=1
A0A087WZL8	213	5.63	4.22	1.87	2.81	3.28	18.3	3.28	2.34	2.81	7.98	2.81	1.4	2.81	1.87	7.51	17.84	5.16	3.28	4.22	0.46	A0A087WZL8_HUMAN Calcium-activated potassium channel subunit alpha-1 OS=Homo sapiens OX=9606 GN=KCNMA1 PE=1 SV=1
A0A087WZL9	650	4.61	2.92	5.23	7.23	4	4.61	5.84	3.23	10.3	6.15	1.84	4.46	3.84	4	5.07	10.92	6.15	5.53	0.61	3.38	A0A087WZL9_HUMAN Zinc finger protein 644 OS=Homo sapiens OX=9606 GN=ZNF644 PE=1 SV=1
A0A087WZM1	78	5.12	2.56	10.25	7.69	10.25	5.12	1.28	7.69	5.12	5.12	2.56	0	3.84	5.12	6.41	6.41	5.12	7.69	0	1.28	A0A087WZM1_HUMAN TAR DNA-binding protein 43 (Fragment) OS=Homo sapiens OX=9606 GN=TARDBP PE=1 SV=1
A0A087WZM2	306	5.55	4.24	4.9	7.51	2.94	7.18	2.61	4.24	6.53	10.78	1.3	3.92	7.51	5.22	5.55	5.88	3.26	4.24	3.59	2.94	A0A087WZM2_HUMAN Ribonuclease T2 OS=Homo sapiens OX=9606 GN=RNASET2 PE=1 SV=1
A0A087WZM5	129	1.55	2.32	3.87	4.65	8.52	8.52	3.87	6.97	10.07	10.07	3.1	1.55	4.65	3.87	4.65	6.97	3.1	6.97	1.55	3.1	A0A087WZM5_HUMAN Peptidylprolyl isomerase OS=Homo sapiens OX=9606 GN=FKBP1A PE=1 SV=1
A0A087WZM6	108	1.85	3.7	2.77	12.96	5.55	3.7	2.77	4.62	5.55	7.4	0	5.55	5.55	4.62	9.25	15.74	1.85	1.85	0.92	3.7	A0A087WZM6_HUMAN Protein FAM228B (Fragment) OS=Homo sapiens OX=9606 GN=FAM228B PE=4 SV=1
A0A087WZM7	56	10.71	0	3.57	7.14	3.57	14.28	1.78	0	1.78	16.07	3.57	0	1.78	7.14	10.71	3.57	7.14	3.57	3.57	0	A0A087WZM7_HUMAN Chromodomain-helicase-DNA-binding protein 1-like OS=Homo sapiens OX=9606 GN=CHD1L PE=1 SV=1
A0A087WZM8	101	6.93	1.98	1.98	3.96	4.95	9.9	0	4.95	5.94	9.9	1.98	1.98	5.94	2.97	5.94	10.89	10.89	1.98	3.96	2.97	A0A087WZM8_HUMAN Transmembrane protein 254 OS=Homo sapiens OX=9606 GN=TMEM254 PE=1 SV=1
A0A087WZN0	42	7.14	4.76	4.76	2.38	9.52	11.9	0	7.14	2.38	9.52	2.38	0	7.14	0	7.14	7.14	4.76	11.9	0	0	A0A087WZN0_HUMAN UBX domain-containing protein 8 OS=Homo sapiens OX=9606 GN=UBXN8 PE=4 SV=1
A0A087WZN1	387	10.33	1.29	3.35	6.97	3.1	7.75	3.35	4.9	6.45	8.78	4.13	4.39	3.35	3.1	4.9	6.71	4.39	9.04	0.51	3.1	A0A087WZN1_HUMAN Isocitrate dehydrogenase [NAD] subunit
A0A087WZN3	150	9.33	2.66	4.66	5.33	3.33	5.33	4	6	5.33	8	3.33	4.66	3.33	4	5.33	8.66	7.33	6	0.66	2.66	A0A087WZN3_HUMAN Dehydrogenase/reductase SDR family member 11 (Fragment) OS=Homo sapiens OX=9606 GN=DHRS11 PE=1 SV=1
A0A087WZN4	460	7.39	1.52	4.78	10	2.17	6.52	2.17	5.43	5.65	9.34	1.73	3.69	8.04	3.91	6.08	5.86	5	5.86	0.65	4.13	A0A087WZN4_HUMAN Protocadherin-15 (Fragment) OS=Homo sapiens OX=9606 GN=PCDH15 PE=1 SV=1
A0A087WZN6	38	5.26	0	7.89	13.15	5.26	5.26	2.63	2.63	2.63	5.26	0	0	10.52	10.52	5.26	18.42	2.63	0	0	2.63	A0A087WZN6_HUMAN Protein FAM228B (Fragment) OS=Homo sapiens OX=9606 GN=FAM228B PE=4 SV=1
A0A087WZN9	1790	6.36	0.61	6.48	9.94	3.24	5.97	1.17	6.64	4.13	7.26	1.62	4.35	7.31	3.4	4.86	6.53	7.15	8.43	0.33	4.13	A0A087WZN9_HUMAN Protocadherin-15 OS=Homo sapiens OX=9606 GN=PCDH15 PE=1 SV=1
A0A087WZP0	134	5.97	0	7.46	17.91	5.22	3.73	2.23	3.73	4.47	7.46	2.98	4.47	5.97	2.23	9.7	6.71	4.47	3.73	0.74	0.74	A0A087WZP0_HUMAN Myb/SANT-like DNA-binding domain-containing protein 4 OS=Homo sapiens OX=9606 GN=MSANTD4 PE=1 SV=1
A0A087WZP1	158	6.96	0	3.16	10.12	0.63	6.96	1.26	3.16	5.06	6.32	2.53	1.26	15.18	8.22	10.12	10.12	3.16	4.43	1.26	0	A0A087WZP1_HUMAN Zinc finger protein ZFPM1 OS=Homo sapiens OX=9606 GN=ZFPM1 PE=1 SV=1
A0A087WZP4	94	5.31	10.63	7.44	2.12	5.31	3.19	1.06	6.38	10.63	9.57	2.12	2.12	3.19	2.12	7.44	6.38	7.44	4.25	1.06	2.12	A0A087WZP4_HUMAN Protein FAM72B OS=Homo sapiens OX=9606 GN=FAM72B PE=4 SV=1
A0A087WZP5	42	11.9	0	2.38	4.76	2.38	7.14	0	16.66	2.38	11.9	2.38	2.38	2.38	4.76	2.38	7.14	7.14	4.76	0	4.76	A0A087WZP5_HUMAN Probable sodium-coupled neutral amino acid transporter 6 (Fragment) OS=Homo sapiens OX=9606 GN=SLC38A6 PE=4 SV=1
A0A087WZP6	969	6.08	4.23	6.81	4.85	3.61	8.77	4.02	4.43	1.96	7.53	0.72	3.61	8.25	4.33	5.67	6.19	7.63	5.46	1.23	4.54	A0A087WZP6_HUMAN Nidogen-2 OS=Homo sapiens OX=9606 GN=NID2 PE=1 SV=1
A0A087WZP9	211	14.69	4.26	2.36	2.36	0.47	13.27	2.84	0	0.47	7.58	0.47	0	14.69	8.05	10.42	7.1	4.26	4.26	2.36	0	A0A087WZP9_HUMAN Lck-interacting transmembrane adapter 1 OS=Homo sapiens OX=9606 GN=LIME1 PE=1 SV=1
A0A087WZQ0	147	8.84	3.4	5.44	9.52	2.72	4.08	2.04	4.76	3.4	12.92	2.04	4.08	5.44	5.44	4.76	6.12	4.76	7.48	1.36	1.36	A0A087WZQ0_HUMAN Growth arrest and DNA damage-inducible protein GADD45 alpha OS=Homo sapiens OX=9606 GN=GADD45A PE=1 SV=1
A0A087WZQ1	1096	4.92	1.64	6.29	5.56	4.19	4.65	3.1	6.66	6.29	10.31	2.09	4.37	5.01	3.83	5.47	10.85	5.56	5.29	0.91	2.91	A0A087WZQ1_HUMAN Potassium voltage-gated channel subfamily H member 7 OS=Homo sapiens OX=9606 GN=KCNH7 PE=1 SV=1
A0A087WZQ2	640	2.65	5.62	2.18	8.43	3.59	7.18	5.78	3.43	6.56	7.81	0.93	3.9	5.15	4.84	8.9	10.31	4.53	4.21	0.93	2.96	A0A087WZQ2_HUMAN Zinc finger protein 343 OS=Homo sapiens OX=9606 GN=ZNF343 PE=1 SV=1
A0A087WZQ3	180	7.22	2.22	5.55	12.22	1.66	10	1.11	6.66	6.66	12.22	1.66	2.22	3.33	2.22	1.66	6.66	5.55	6.11	1.11	3.88	A0A087WZQ3_HUMAN COBW domain-containing protein 1 OS=Homo sapiens OX=9606 GN=CBWD1 PE=1 SV=1
A0A087WZQ4	153	7.84	3.92	2.61	4.57	3.92	6.53	3.26	3.26	5.88	10.45	0.65	1.96	6.53	8.49	3.92	9.8	7.18	6.53	1.3	1.3	A0A087WZQ4_HUMAN B-cell receptor CD22 (Fragment) OS=Homo sapiens OX=9606 GN=CD22 PE=1 SV=1
A0A087WZQ5	588	5.95	3.23	4.25	5.78	3.4	6.63	3.4	6.8	6.29	11.56	2.89	3.74	3.91	3.57	6.8	7.31	4.08	6.29	1.36	2.72	A0A087WZQ5_HUMAN Tyrosine-protein kinase Mer OS=Homo sapiens OX=9606 GN=MERTK PE=1 SV=1
A0A087WZQ6	677	7.38	1.92	7.09	7.23	2.21	4.28	1.62	6.2	6.79	12.85	2.21	5.02	5.02	3.84	3.69	6.2	4.43	8.56	0.44	2.95	A0A087WZQ6_HUMAN AP-2 complex subunit beta (Fragment) OS=Homo sapiens OX=9606 GN=AP2B1 PE=1 SV=1
A0A087WZQ7	302	14.23	1.98	5.62	9.93	3.97	4.3	2.64	5.29	8.94	8.27	3.31	4.63	0.99	4.3	2.98	6.29	3.97	2.98	0.66	4.63	A0A087WZQ7_HUMAN Beta-soluble NSF attachment protein OS=Homo sapiens OX=9606 GN=NAPB PE=1 SV=1
A0A087WZQ8	574	9.58	2.61	5.57	4.18	3.31	6.79	2.96	2.78	2.09	12.89	2.09	2.26	9.05	4.87	5.92	7.49	3.65	8.53	0.69	2.61	A0A087WZQ8_HUMAN Macrophage-stimulating protein receptor OS=Homo sapiens OX=9606 GN=MST1R PE=1 SV=1
A0A087WZQ9	162	6.79	1.85	3.08	6.79	3.08	6.17	2.46	1.23	4.32	11.11	2.46	4.32	6.79	6.17	4.93	6.17	6.79	9.25	1.23	4.93	A0A087WZQ9_HUMAN Unconventional myosin-XIX (Fragment) OS=Homo sapiens OX=9606 GN=MYO19 PE=1 SV=1
A0A087WZR0	962	9.04	4.67	4.88	5.4	2.49	9.35	3.95	2.8	4.67	6.86	1.35	3.22	6.96	3.22	6.34	7.38	4.98	6.44	2.07	3.84	A0A087WZR0_HUMAN Proprotein convertase subtilisin/kexin type 6 OS=Homo sapiens OX=9606 GN=PCSK6 PE=1 SV=1
A0A087WZR1	119	22.68	0	0	0.84	2.52	11.76	0	7.56	2.52	8.4	4.2	0.84	1.68	0.84	2.52	14.28	5.88	12.6	0	0.84	A0A087WZR1_HUMAN Interferon alpha-inducible protein 27
A0A087WZR3	293	5.46	2.38	4.43	9.55	2.38	3.75	5.11	6.14	4.43	9.21	3.07	2.04	2.73	7.16	5.46	8.53	5.8	9.21	1.02	2.04	A0A087WZR3_HUMAN Lys-63-specific deubiquitinase BRCC36 OS=Homo sapiens OX=9606 GN=BRCC3 PE=1 SV=1
A0A087WZR4	216	4.62	2.31	5.09	4.62	5.09	4.62	3.7	4.16	5.55	9.72	0.92	5.09	4.16	4.62	2.77	11.11	6.94	8.33	2.31	4.16	A0A087WZR4_HUMAN Low affinity immunoglobulin gamma Fc region receptor III-B OS=Homo sapiens OX=9606 GN=FCGR3B PE=1 SV=1
A0A087WZR9	319	10.97	2.5	5.01	5.95	2.19	9.71	2.5	4.38	4.07	10.97	2.82	1.56	5.64	6.26	4.7	7.52	5.01	7.21	0.31	0.62	A0A087WZR9_HUMAN Pyrroline-5-carboxylate reductase OS=Homo sapiens OX=9606 GN=PYCR2 PE=1 SV=1
A0A087WZS0	82	7.31	8.53	3.65	1.21	2.43	3.65	2.43	1.21	3.65	9.75	7.31	3.65	7.31	1.21	4.87	4.87	10.97	8.53	0	7.31	A0A087WZS0_HUMAN Ly-6/neurotoxin-like protein 1 (Fragment) OS=Homo sapiens OX=9606 GN=LYNX1 PE=1 SV=1
A0A087WZS1	95	4.21	7.36	7.36	7.36	7.36	6.31	2.1	2.1	4.21	7.36	5.26	2.1	9.47	3.15	3.15	8.42	4.21	2.1	2.1	4.21	A0A087WZS1_HUMAN Transcriptional adapter 2-alpha OS=Homo sapiens OX=9606 GN=TADA2A PE=1 SV=1
A0A087WZS3	116	10.34	4.31	4.31	8.62	2.58	2.58	1.72	4.31	9.48	12.93	3.44	5.17	5.17	6.03	2.58	5.17	0.86	4.31	1.72	4.31	A0A087WZS3_HUMAN Rho GTPase-activating protein 44 OS=Homo sapiens OX=9606 GN=ARHGAP44 PE=1 SV=1
A0A087WZS4	135	8.14	0	4.44	5.92	2.96	9.62	2.22	5.92	5.92	8.88	2.22	3.7	5.92	4.44	3.7	9.62	5.18	5.92	2.22	2.96	A0A087WZS4_HUMAN Neural cell adhesion molecule 1 (Fragment) OS=Homo sapiens OX=9606 GN=NCAM1 PE=1 SV=6
A0A087WZS6	47	10.63	0	6.38	10.63	0	23.4	2.12	0	0	2.12	2.12	0	12.76	0	12.76	14.89	0	2.12	0	0	A0A087WZS6_HUMAN Uncharacterized protein C11orf95 OS=Homo sapiens OX=9606 GN=C11orf95 PE=1 SV=1
A0A087WZS7	236	6.35	1.69	5.5	11.44	4.66	3.38	0	3.38	7.2	7.2	1.69	3.81	4.66	5.08	3.81	12.28	8.47	5.93	0.42	2.96	A0A087WZS7_HUMAN Synergin gamma (Fragment) OS=Homo sapiens OX=9606 GN=SYNRG PE=1 SV=1
A0A087WZS8	867	4.49	2.42	6.11	14.76	2.53	3.8	2.42	2.65	7.15	10.61	1.38	3.46	5.3	7.26	5.42	8.53	2.99	5.53	0.46	2.65	A0A087WZS8_HUMAN Neuroblastoma breakpoint family member 26 OS=Homo sapiens OX=9606 GN=NBPF26 PE=4 SV=1
A0A087WZT0	663	8.74	1.2	2.56	7.23	2.11	6.93	3.01	3.16	4.22	10.85	1.96	2.71	10.55	6.78	5.27	9.35	5.27	4.52	1.96	1.5	A0A087WZT0_HUMAN Protein Smaug homolog 2 OS=Homo sapiens OX=9606 GN=SAMD4B PE=1 SV=1
A0A087WZT2	276	5.07	3.62	2.53	5.79	5.07	6.52	2.53	2.53	5.79	14.13	3.62	1.81	8.33	5.79	4.71	5.79	4.34	7.24	2.53	2.17	A0A087WZT2_HUMAN Methyltransferase-like protein 7B OS=Homo sapiens OX=9606 GN=METTL7B PE=1 SV=1
A0A087WZT3	152	13.15	2.63	2.63	9.86	2.63	4.6	2.63	0.65	4.6	12.5	1.31	1.31	3.28	4.6	9.21	7.89	4.6	8.55	1.97	1.31	A0A087WZT3_HUMAN BolA-like protein 2 OS=Homo sapiens OX=9606 GN=BOLA2B PE=1 SV=2
A0A087WZT4	62	4.83	6.45	3.22	1.61	0	16.12	1.61	6.45	6.45	12.9	6.45	3.22	6.45	4.83	1.61	1.61	3.22	8.06	1.61	3.22	A0A087WZT4_HUMAN Phospholipase A(2) OS=Homo sapiens OX=9606 GN=PLA2G2D PE=3 SV=1
A0A087WZT7	395	7.08	0.5	4.55	13.41	2.02	2.78	2.78	3.29	10.88	12.65	3.29	4.55	1.51	7.08	6.83	2.53	4.81	6.83	0.25	2.27	A0A087WZT7_HUMAN Dynein regulatory complex subunit 4 OS=Homo sapiens OX=9606 GN=GAS8 PE=1 SV=1
A0A087WZT8	80	11.25	1.25	1.25	11.25	1.25	7.5	2.5	1.25	1.25	8.75	1.25	1.25	10	7.5	2.5	13.75	8.75	5	1.25	1.25	A0A087WZT8_HUMAN Melanoma-associated antigen 2 (Fragment) OS=Homo sapiens OX=9606 GN=MAGEA2 PE=4 SV=1
A0A087WZT9	353	6.23	2.83	4.81	6.23	2.83	8.49	2.26	5.09	5.94	7.64	2.54	1.13	7.08	2.26	8.49	6.23	6.23	8.21	0.56	4.81	A0A087WZT9_HUMAN Serine/threonine-protein kinase H1 OS=Homo sapiens OX=9606 GN=PSKH1 PE=1 SV=1
A0A087WZU1	2299	4.82	1.04	4.61	5.95	4	5	1.43	7.95	5.39	7.22	1.52	5.65	6.74	3.39	3.47	8.96	9.35	7.35	1.39	4.69	A0A087WZU1_HUMAN Phosphatidylinositol phosphatase PTPRQ OS=Homo sapiens OX=9606 GN=PTPRQ PE=4 SV=1
A0A087WZU2	448	5.13	0.89	6.25	7.58	3.79	5.35	2.9	6.02	7.36	13.39	2.23	3.12	5.13	2.67	6.91	7.36	6.02	4.01	0.66	3.12	A0A087WZU2_HUMAN Cyclin-dependent kinase 16 OS=Homo sapiens OX=9606 GN=CDK16 PE=1 SV=1
A0A087WZU3	180	5.55	2.22	9.44	13.33	1.66	5	3.33	2.22	6.11	5	1.66	2.22	6.11	5.55	2.22	16.66	5	5	0	1.66	A0A087WZU3_HUMAN Ankyrin-2 OS=Homo sapiens OX=9606 GN=ANK2 PE=1 SV=1
A0A087WZU4	323	5.88	1.54	3.4	5.57	5.26	4.33	0.92	8.04	9.28	10.21	3.09	1.23	6.5	4.64	5.26	5.88	6.19	5.88	1.54	5.26	A0A087WZU4_HUMAN DNA polymerase zeta catalytic subunit OS=Homo sapiens OX=9606 GN=REV3L PE=4 SV=1
A0A087WZU5	137	5.83	5.1	6.56	5.83	6.56	5.83	2.18	5.83	8.02	6.56	2.91	5.83	1.45	2.91	2.91	5.1	5.83	8.75	0.72	5.1	A0A087WZU5_HUMAN Tetraspanin-6 OS=Homo sapiens OX=9606 GN=TSPAN6 PE=1 SV=1
A0A087WZU7	32	6.25	9.37	0	0	6.25	6.25	9.37	3.12	3.12	6.25	0	0	6.25	3.12	12.5	9.37	0	12.5	3.12	0	A0A087WZU7_HUMAN Succinate dehydrogenase cytochrome b560 subunit
A0A087WZU8	382	6.02	2.61	5.23	7.85	2.61	5.49	2.87	2.09	5.23	8.11	3.14	3.66	11.78	3.92	6.8	9.68	4.97	4.45	1.04	2.35	A0A087WZU8_HUMAN Cellular tumor antigen p53 OS=Homo sapiens OX=9606 GN=TP53 PE=1 SV=1
A0A087WZV0	1278	5	1.79	5.39	7.82	3.12	5.71	2.89	5.08	7.58	8.84	2.26	3.99	5.79	3.2	6.1	9.62	5.08	6.18	0.7	3.75	A0A087WZV0_HUMAN Inositol hexakisphosphate and diphosphoinositol-pentakisphosphate kinase OS=Homo sapiens OX=9606 GN=PPIP5K2 PE=1 SV=1
A0A087WZV3	829	8.44	1.68	4.34	6.87	4.94	7.11	2.17	4.58	4.1	9.52	2.29	3.73	6.15	4.46	6.87	9.16	5.3	5.42	0.96	1.8	A0A087WZV3_HUMAN Voltage-dependent L-type calcium channel subunit alpha-1C OS=Homo sapiens OX=9606 GN=CACNA1C PE=1 SV=1
A0A087WZV5	129	5.42	1.55	5.42	6.2	1.55	6.2	5.42	3.1	3.1	17.82	0.77	0.77	2.32	4.65	7.75	6.97	4.65	7.75	1.55	6.2	A0A087WZV5_HUMAN Gamma-tubulin complex component (Fragment) OS=Homo sapiens OX=9606 GN=TUBGCP3 PE=1 SV=1
A0A087WZV9	223	4.48	1.34	3.58	8.52	3.13	7.62	1.79	4.48	8.52	8.52	3.13	2.69	4.03	5.82	6.27	9.86	5.38	5.38	1.34	4.03	A0A087WZV9_HUMAN D-aminoacyl-tRNA deacylase (Fragment) OS=Homo sapiens OX=9606 PE=1 SV=1
A0A087WZW0	44	0	4.54	2.27	9.09	2.27	4.54	6.81	4.54	4.54	6.81	0	6.81	9.09	4.54	2.27	15.9	6.81	2.27	0	6.81	A0A087WZW0_HUMAN Protocadherin-9 (Fragment) OS=Homo sapiens OX=9606 GN=PCDH9 PE=4 SV=1
A0A087WZW1	98	5.1	10.2	2.04	6.12	1.02	9.18	2.04	5.1	7.14	9.18	3.06	6.12	4.08	5.1	3.06	10.2	6.12	2.04	0	3.06	A0A087WZW1_HUMAN Colipase OS=Homo sapiens OX=9606 GN=CLPS PE=1 SV=1
A0A087WZW2	84	8.33	1.19	8.33	8.33	3.57	11.9	0	5.95	2.38	7.14	1.19	7.14	4.76	3.57	2.38	8.33	5.95	5.95	1.19	2.38	A0A087WZW2_HUMAN Sorting nexin-9 (Fragment) OS=Homo sapiens OX=9606 GN=SNX9 PE=1 SV=1
A0A087WZW3	1789	6.37	0.61	6.48	9.94	3.24	6.03	1.11	6.65	4.08	7.26	1.62	4.35	7.32	3.4	4.86	6.53	7.15	8.44	0.33	4.13	A0A087WZW3_HUMAN Protocadherin-15 OS=Homo sapiens OX=9606 GN=PCDH15 PE=1 SV=1
A0A087WZX0	1462	5.74	0.41	2.66	4.03	1.36	12.38	2.25	1.23	2.66	7.93	6.97	4.65	16.82	8.07	4.03	9.57	3.96	3.76	0.34	1.09	A0A087WZX0_HUMAN B-cell CLL/lymphoma 9-like protein OS=Homo sapiens OX=9606 GN=BCL9L PE=1 SV=1
A0A087WZX2	97	0	0	4.12	11.34	4.12	5.15	2.06	4.12	11.34	9.27	5.15	2.06	12.37	5.15	8.24	3.09	4.12	3.09	3.09	2.06	A0A087WZX2_HUMAN NADH dehydrogenase [ubiquinone] 1 beta subcomplex subunit 6 OS=Homo sapiens OX=9606 GN=NDUFB6 PE=1 SV=1
A0A087WZX3	62	6.45	1.61	1.61	9.67	0	4.83	3.22	8.06	8.06	6.45	4.83	3.22	8.06	6.45	4.83	8.06	3.22	11.29	0	0	A0A087WZX3_HUMAN WD repeat and FYVE domain-containing protein 2 OS=Homo sapiens OX=9606 GN=WDFY2 PE=1 SV=1
A0A087WZX6	280	12.85	1.78	4.28	8.21	3.92	10	3.21	0.71	2.14	11.78	2.14	1.07	6.07	3.92	8.21	6.42	4.64	6.78	0.71	1.07	A0A087WZX6_HUMAN Phospholipid-transporting ATPase ABCA7 (Fragment) OS=Homo sapiens OX=9606 GN=ABCA7 PE=1 SV=1
A0A087WZX7	128	3.9	0.78	3.9	10.15	7.03	3.9	0.78	5.46	6.25	13.28	0.78	4.68	3.12	3.12	3.12	7.81	5.46	10.15	0.78	5.46	A0A087WZX7_HUMAN AP-1 complex subunit mu-1 (Fragment) OS=Homo sapiens OX=9606 GN=AP1M1 PE=1 SV=1
A0A087WZX9	357	4.2	1.68	4.2	4.48	4.48	8.96	4.2	4.2	3.64	12.88	2.8	1.68	8.68	5.88	5.6	8.12	3.64	5.32	2.52	2.8	A0A087WZX9_HUMAN Cytochrome P450 4A22 OS=Homo sapiens OX=9606 GN=CYP4A22 PE=4 SV=1
A0A087WZY0	191	8.9	3.14	5.75	5.23	5.75	8.9	2.61	3.66	4.18	7.32	3.14	2.09	7.32	3.66	6.28	3.66	4.71	5.75	4.71	3.14	A0A087WZY0_HUMAN Ceroid-lipofuscinosis neuronal protein 5 OS=Homo sapiens OX=9606 GN=CLN5 PE=4 SV=3
A0A087WZY1	265	3.77	1.13	3.77	3.01	1.88	15.47	1.88	1.13	2.26	6.79	0.75	1.5	19.62	17.35	3.77	7.54	1.5	3.77	1.88	1.13	A0A087WZY1_HUMAN Uncharacterized protein OS=Homo sapiens OX=9606 PE=4 SV=1
A0A087WZY2	55	5.45	0	3.63	3.63	7.27	9.09	0	5.45	9.09	12.72	3.63	0	7.27	7.27	7.27	5.45	1.81	5.45	3.63	1.81	A0A087WZY2_HUMAN Mitochondrial import receptor subunit TOM7 homolog OS=Homo sapiens OX=9606 GN=TOMM7 PE=1 SV=1
A0A087WZY5	1666	3.6	1.26	3.12	3.42	3.18	27.37	0.96	3.72	5.64	8.16	1.5	1.44	16.56	3.9	2.82	5.88	3	3.06	0.48	0.9	A0A087WZY5_HUMAN Collagen alpha-6(IV) chain OS=Homo sapiens OX=9606 GN=COL4A6 PE=1 SV=1
A0A087WZY8	198	12.12	4.54	2.02	5.05	5.55	7.07	2.52	3.53	4.04	13.13	2.02	2.02	3.53	2.02	5.55	9.59	4.04	3.53	2.52	5.55	A0A087WZY8_HUMAN Mannosyltransferase OS=Homo sapiens OX=9606 GN=ALG9 PE=3 SV=1
A0A087WZZ1	56	8.92	0	1.78	5.35	0	7.14	0	0	3.57	5.35	7.14	3.57	19.64	8.92	1.78	19.64	3.57	1.78	0	1.78	A0A087WZZ1_HUMAN Protein FAM156A/FAM156B (Fragment) OS=Homo sapiens OX=9606 GN=FAM156A PE=1 SV=1
A0A087WZZ2	102	6.86	0.98	7.84	6.86	0.98	6.86	0.98	7.84	6.86	7.84	1.96	3.92	7.84	3.92	4.9	6.86	4.9	5.88	0	5.88	A0A087WZZ2_HUMAN Rho GTPase-activating protein 23 (Fragment) OS=Homo sapiens OX=9606 GN=ARHGAP23 PE=1 SV=1
A0A087WZZ3	101	6.93	0	4.95	17.82	0.99	0.99	2.97	4.95	4.95	7.92	1.98	2.97	1.98	8.91	9.9	4.95	4.95	6.93	1.98	1.98	A0A087WZZ3_HUMAN Rab GTPase-binding effector protein 1 (Fragment) OS=Homo sapiens OX=9606 GN=RABEP1 PE=1 SV=1
A0A087WZZ4	381	10.23	1.04	2.36	3.41	7.87	10.76	2.62	8.13	3.14	10.49	5.24	3.41	2.36	3.14	1.57	6.29	6.56	7.87	0.78	2.62	A0A087WZZ4_HUMAN Ammonium transporter Rh type A OS=Homo sapiens OX=9606 GN=RHAG PE=1 SV=1
A0A087WZZ6	123	4.87	0	2.43	5.69	8.13	7.31	1.62	3.25	4.06	11.38	1.62	3.25	5.69	5.69	1.62	15.44	11.38	4.06	0	2.43	A0A087WZZ6_HUMAN Mucin-1 OS=Homo sapiens OX=9606 GN=MUC1 PE=1 SV=1
A0A087WZZ7	131	4.58	1.52	6.1	9.92	3.05	3.81	1.52	1.52	6.87	20.61	0.76	6.1	4.58	2.29	6.87	4.58	3.81	8.39	0	3.05	A0A087WZZ7_HUMAN Leucine-rich melanocyte differentiation-associated protein OS=Homo sapiens OX=9606 GN=LRMDA PE=1 SV=1
A0A087WZZ9	224	3.57	0.44	5.8	6.25	5.35	6.25	2.67	8.48	6.69	11.6	2.23	1.33	4.46	3.57	6.25	7.14	4.91	7.14	0.89	4.91	A0A087WZZ9_HUMAN Cyclin-dependent kinase 1 OS=Homo sapiens OX=9606 GN=CDK1 PE=1 SV=1
A0A087X000	160	11.87	2.5	3.12	4.37	0	17.5	4.37	0	0.62	5	0.62	0	10.62	6.87	10	8.75	6.87	3.75	1.87	1.25	A0A087X000_HUMAN Plexin-B2 OS=Homo sapiens OX=9606 GN=PLXNB2 PE=4 SV=1
A0A087X002	750	5.2	2.53	6.4	15.2	2.4	3.33	2.13	2.4	7.33	10.4	1.33	3.06	4.93	8	4.93	8.93	2.93	5.46	0.53	2.53	A0A087X002_HUMAN Neuroblastoma breakpoint family member 10 (Fragment) OS=Homo sapiens OX=9606 GN=NBPF10 PE=4 SV=2
A0A087X003	26	3.84	3.84	3.84	0	0	11.53	3.84	0	0	11.53	0	3.84	11.53	7.69	3.84	3.84	3.84	11.53	3.84	7.69	A0A087X003_HUMAN Multiple epidermal growth factor-like domains protein 11 (Fragment) OS=Homo sapiens OX=9606 GN=MEGF11 PE=4 SV=1
A0A087X004	337	10.68	2.96	5.34	6.23	5.04	6.23	2.37	2.96	5.93	10.08	4.45	5.63	2.67	2.96	3.56	7.71	3.26	8.01	0.29	3.56	A0A087X004_HUMAN Glutaminase 2 (Liver
A0A087X006	226	3.98	1.32	3.98	6.19	4.86	5.75	2.65	4.86	6.19	11.5	2.65	3.53	4.86	5.75	5.75	6.63	5.3	7.96	2.21	3.53	A0A087X006_HUMAN Gamma-tubulin complex component (Fragment) OS=Homo sapiens OX=9606 GN=TUBGCP5 PE=1 SV=1
A0A087X009	373	6.16	1.6	4.02	5.63	5.63	6.43	3.21	2.94	4.02	11.79	3.48	1.6	6.97	4.28	8.31	4.28	4.55	9.38	1.87	3.75	A0A087X009_HUMAN Histo-blood group ABO system transferase OS=Homo sapiens OX=9606 GN=ABO PE=1 SV=1
A0A087X011	725	5.51	0.96	5.93	11.86	1.79	5.65	1.79	5.37	9.79	9.1	3.03	4.68	3.17	4.13	6.89	6.89	5.24	5.24	0.41	2.48	A0A087X011_HUMAN Kinesin-like protein OS=Homo sapiens OX=9606 GN=KIF3A PE=1 SV=1
A0A087X014	1124	5.69	2.58	4	8	3.29	2.66	3.55	3.46	8.54	8.98	1.6	6.76	6.85	5.69	4.09	9.87	6.67	4.89	0.44	2.31	A0A087X014_HUMAN Zinc finger protein 804A OS=Homo sapiens OX=9606 GN=ZNF804A PE=4 SV=1
A0A087X016	47	6.38	2.12	4.25	2.12	2.12	6.38	10.63	0	0	6.38	2.12	0	14.89	12.76	0	17.02	2.12	2.12	4.25	4.25	A0A087X016_HUMAN SH2B adapter protein 2 OS=Homo sapiens OX=9606 GN=SH2B2 PE=4 SV=2
A0A087X017	307	5.86	0.32	4.56	5.21	8.14	5.21	4.23	4.23	5.53	10.74	2.28	4.88	5.86	2.93	6.51	4.56	4.56	6.84	2.6	4.88	A0A087X017_HUMAN Putative glycosyltransferase 6 domain-containing protein 1 OS=Homo sapiens OX=9606 GN=GLT6D1 PE=4 SV=1
A0A087X018	535	10.09	2.8	1.68	4.48	4.11	9.9	0.56	5.23	1.86	14.2	2.99	1.86	7.47	3.36	6.54	8.97	4.11	6.16	1.68	1.86	A0A087X018_HUMAN Solute carrier family 2
A0A087X020	250	4.4	2	5.6	10.4	3.2	4.4	1.6	8	13.2	8	2.4	3.2	2.4	5.2	5.2	4	5.6	8.8	0.8	1.6	A0A087X020_HUMAN Ribosome maturation protein SBDS OS=Homo sapiens OX=9606 GN=SBDS PE=1 SV=1
A0A087X021	122	4.91	1.63	3.27	4.09	3.27	9.83	2.45	6.55	9.01	9.83	1.63	6.55	6.55	5.73	4.91	9.01	3.27	3.27	0.81	3.27	A0A087X021_HUMAN Uroporphyrinogen-III synthase (Fragment) OS=Homo sapiens OX=9606 GN=UROS PE=1 SV=1
A0A087X023	476	8.82	1.89	4.2	7.35	2.31	5.67	1.89	4.83	5.04	7.98	1.89	2.52	8.4	5.25	5.25	9.03	7.14	7.14	1.47	1.89	A0A087X023_HUMAN Myosin-binding protein H OS=Homo sapiens OX=9606 GN=MYBPH PE=1 SV=1
A0A087X025	142	4.22	1.4	3.52	7.74	2.81	4.22	4.22	4.22	2.81	12.67	0.7	2.81	3.52	6.33	4.92	9.85	7.74	9.15	3.52	2.81	A0A087X025_HUMAN Proprotein convertase subtilisin/kexin type 6 (Fragment) OS=Homo sapiens OX=9606 GN=PCSK6 PE=1 SV=1
A0A087X026	231	5.62	3.46	1.29	6.06	3.89	11.68	7.35	3.46	6.49	13.41	0.86	1.29	5.19	3.89	6.49	7.79	2.59	4.76	1.73	2.59	A0A087X026_HUMAN RING finger and transmembrane domain-containing protein 2 OS=Homo sapiens OX=9606 GN=RNFT2 PE=1 SV=1
A0A087X027	292	3.42	0	12.67	17.46	4.45	6.16	2.05	4.1	8.56	6.16	0.68	3.42	5.82	4.79	3.08	6.5	3.42	3.76	1.02	2.39	A0A087X027_HUMAN Protein SETSIP OS=Homo sapiens OX=9606 GN=SETSIP PE=1 SV=1
A0A087X028	390	7.43	2.05	6.92	10.76	5.12	6.66	2.56	2.3	2.56	8.97	1.28	4.1	7.43	3.33	10	6.66	3.07	4.1	2.3	2.3	A0A087X028_HUMAN Opioid growth factor receptor OS=Homo sapiens OX=9606 GN=OGFR PE=1 SV=1
A0A087X030	181	4.97	0	7.73	16.02	1.1	5.52	2.76	3.31	6.62	9.39	0	7.18	4.41	1.65	6.62	9.94	5.52	4.97	1.1	0.55	A0A087X030_HUMAN Serine/threonine-protein kinase Nek3 (Fragment) OS=Homo sapiens OX=9606 GN=NEK3 PE=1 SV=6
A0A087X032	521	5.56	1.72	4.79	11.51	1.91	4.99	3.07	4.22	7.29	8.06	1.53	5.18	5.56	4.41	4.6	13.81	6.52	3.83	0.76	0.57	A0A087X032_HUMAN Centrosomal protein kizuna (Fragment) OS=Homo sapiens OX=9606 GN=KIZ PE=1 SV=1
A0A087X033	153	2.61	3.26	6.53	7.18	9.8	3.92	1.96	4.57	11.11	6.53	3.92	6.53	5.88	3.26	2.61	6.53	4.57	5.88	0.65	2.61	A0A087X033_HUMAN Phosphatidylinositol 3
A0A087X035	110	2.72	10	3.63	3.63	0	17.27	6.36	0.9	2.72	8.18	0.9	0.9	5.45	5.45	4.54	10.9	2.72	6.36	4.54	1.81	A0A087X035_HUMAN Interferon alpha-inducible protein 27
A0A087X037	309	7.44	2.58	5.17	6.79	3.23	3.23	2.91	6.14	9.06	12.62	2.58	4.53	3.55	3.55	7.76	4.53	4.2	5.5	0.32	4.2	A0A087X037_HUMAN Ankyrin repeat domain-containing protein 36A OS=Homo sapiens OX=9606 GN=ANKRD36 PE=4 SV=1
A0A087X038	376	5.31	2.65	4.78	6.11	3.72	7.71	2.12	5.31	6.11	8.77	1.86	2.92	8.51	3.98	6.38	9.84	5.31	4.78	1.32	2.39	A0A087X038_HUMAN Pleckstrin homology domain-containing family A member 2 OS=Homo sapiens OX=9606 GN=PLEKHA2 PE=1 SV=1
A0A087X041	157	5.73	2.54	3.82	5.73	8.28	5.09	0.63	1.91	6.36	7	3.82	0.63	8.91	7.64	6.36	7.64	6.36	8.28	1.91	1.27	A0A087X041_HUMAN Myomegalin OS=Homo sapiens OX=9606 GN=PDE4DIP PE=1 SV=1
A0A087X042	41	2.43	4.87	0	2.43	2.43	4.87	2.43	2.43	2.43	19.51	0	4.87	4.87	7.31	7.31	9.75	7.31	4.87	4.87	2.43	A0A087X042_HUMAN Transmembrane protein 134 (Fragment) OS=Homo sapiens OX=9606 GN=TMEM134 PE=1 SV=1
A0A087X043	926	5.29	1.61	5.72	4.96	4.21	7.23	1.94	6.58	4.21	9.71	2.8	5.5	4.21	3.99	5.72	7.45	6.8	6.69	1.83	3.45	A0A087X043_HUMAN Glutamate receptor ionotropic
A0A087X044	351	7.69	1.42	4.27	4.84	2.84	7.4	1.42	4.27	5.12	7.12	1.13	3.41	6.83	5.41	6.55	12.82	5.69	7.4	0.85	3.41	A0A087X044_HUMAN Arf-GAP with GTPase
A0A087X045	42	4.76	16.66	0	2.38	2.38	0	2.38	2.38	11.9	4.76	2.38	0	9.52	2.38	7.14	7.14	2.38	16.66	0	4.76	A0A087X045_HUMAN Zinc finger HIT domain-containing protein 3 OS=Homo sapiens OX=9606 GN=ZNHIT3 PE=1 SV=1
[truncated: 72,525 more rows]
