# Supplementary material for: Dietary restriction of amino acids for Cancer therapy
Source: Nutr Metab (Lond). 2020 Mar 14;17:20. doi: 10.1186/s12986-020-00439-x (PMC7071719; doi:10.1186/s12986-020-00439-x)
Supplement: Supplementary file 2 — Additional file 2. [file 12986_2020_439_MOESM2_ESM.xlsx]

## Sheet: plants_AA_PCT
				Alanine	Cysteine	Asparate	Glutamate	phenylalanine	Glycine	Histidine	Isoleucine	Lysine	Leucine	Methionine	Asparagine	Pronine	Glutamine	Arginine	Serine	Threonine	Valine	Tryptophan	Tyrosine
Organism	Uniprot proteome	ProNum	Total Aa	A	C	D	E	F	G	H	I	K	L	M	N	P	Q	R	S	T	V	W	Y
Cassava	UP000091857	37733	15226168	6.64	1.9	5.23	6.6	4.26	6.4	2.41	5.51	6.19	9.81	2.42	4.6	4.8	3.76	5.13	9.1	4.77	6.33	1.26	2.78
Soybean	UP000008827	74864	30695932	6.48	1.9	5.27	6.38	4.23	6.3	2.55	5.38	6.2	9.78	2.41	4.73	4.85	3.79	5.1	9.02	4.93	6.5	1.27	2.82
Bean	UP000000226	30501	12704981	6.41	1.91	5.21	6.46	4.33	6.38	2.53	5.33	6.18	9.83	2.38	4.65	4.82	3.67	5.1	9.05	4.98	6.6	1.28	2.79
Carrot	UP000077755	31771	12603371	6.61	1.84	5.47	6.42	4.15	6.46	2.34	5.43	6.25	9.49	2.46	4.65	4.81	3.67	5.1	8.94	5	6.66	1.23	2.93
Cucumber	UP000029981	23744	8735437	6.47	1.83	5.2	6.44	4.44	6.46	2.4	5.47	6.12	9.72	2.4	4.6	4.94	3.56	5.31	9.29	4.86	6.4	1.27	2.73
Einkorn	UP000015106	33313	12117533	8.32	2.01	5.48	6.1	3.78	7.21	2.56	4.65	5.18	9.79	2.56	3.63	5.2	3.54	5.99	8.05	4.93	6.9	1.35	2.67
Grape	UP000288805	109057	39990706	6.16	1.95	5.04	6.46	4.34	6.6	2.59	5.34	6.15	10.01	2.65	4.01	5.05	3.75	5.64	8.5	4.76	6.47	1.72	2.71
Maize	UP000007305	99373	45927069	8.25	1.85	5.58	6.31	3.69	6.72	2.51	4.66	5.37	9.54	2.41	3.85	5.31	3.89	5.93	8.75	4.82	6.63	1.2	2.62
Palm	UP000228380	34033	15335571	7.6	1.86	5.27	6.53	3.93	6.88	2.46	4.94	5.57	9.73	2.43	3.91	5.3	3.69	5.87	9.1	4.57	6.33	1.27	2.64
Rape	UP000028999	60180	19704506	6.44	1.88	5.29	6.61	4.29	6.45	2.32	5.07	6.25	9.54	2.51	4.26	4.9	3.45	5.51	9.07	5.19	6.78	1.27	2.81
Rice	UP000059680	48909	14981847	9.55	1.92	5.3	5.86	3.53	7.64	2.59	4.22	4.57	9.39	2.38	3.34	5.84	3.34	6.87	8.2	4.73	6.84	1.32	2.45
Sorghum	UP000000768	41380	16673882	9.11	1.99	5.42	5.9	3.65	7.2	2.55	4.36	4.97	9.52	2.41	3.52	5.62	3.56	6.21	8.39	4.89	6.76	1.3	2.58
Tomato	UP000004994	34640	12251514	6.27	1.91	5.26	6.3	4.35	6.29	2.41	5.75	6.35	9.65	2.52	4.73	4.71	3.65	5.07	8.89	5.02	6.51	1.28	2.97
Wheat	UP000019116	130673	58552452	8.8	1.93	5.53	6.06	3.69	7.16	2.51	4.46	5.06	9.71	2.5	3.59	5.45	3.55	6.01	8.3	4.85	6.81	1.28	2.63
				Amino acids in percentage
