# Supplementary material for: Dietary restriction of amino acids for Cancer therapy
Source: Nutr Metab (Lond). 2020 Mar 14;17:20. doi: 10.1186/s12986-020-00439-x (PMC7071719; doi:10.1186/s12986-020-00439-x)
Supplement: Supplementary file 3 — Additional file 3. [file 12986_2020_439_MOESM3_ESM.xlsx]

## Sheet: animals_AA_PCT
				Alanine	Cysteine	Asparate	Glutamate	phenylalanine	Glycine	Histidine	Isoleucine	Lysine	Leucine	Methionine	Asparagine	Pronine	Glutamine	Arginine	Serine	Threonine	Valine	Tryptophan	Tyrosine
Organism	Uniprot proteome	ProNum	Total Aa	A	C	D	E	F	G	H	I	K	L	M	N	P	Q	R	S	T	V	W	Y
Human	UP000005640	74468	25355868	6.97	2.22	4.77	7.07	3.58	6.56	2.6	4.29	5.67	9.9	2.19	3.54	6.34	4.77	5.66	8.41	5.47	5.99	1.24	2.61
Chicken	UP000000539	27804	17536058	7.04	2.24	4.91	7.16	3.51	6.42	2.54	4.52	5.93	9.52	2.22	3.83	5.91	4.72	5.59	8.45	5.34	6.14	1.21	2.71
Cow	UP000009136	37948	22656661	7.05	2.22	4.84	7.07	3.65	6.57	2.53	4.37	5.68	10	2.12	3.55	6.31	4.72	5.72	8.3	5.27	6.06	1.22	2.64
Dog	UP000002254	25496	14697481	7.09	2.2	4.77	7.06	3.6	6.73	2.55	4.33	5.72	9.88	2.1	3.55	6.5	4.73	5.79	8.27	5.24	5.96	1.2	2.61
Duck	UP000016666	27089	16441557	6.95	2.26	4.87	7.15	3.58	6.4	2.52	4.52	6.03	9.52	2.16	3.91	5.93	4.74	5.56	8.47	5.32	6.08	1.19	2.7
Goat	UP000291000	32608	19785054	7.07	2.21	4.86	7.1	3.66	6.53	2.55	4.32	5.69	9.98	2.1	3.56	6.29	4.73	5.72	8.37	5.24	6.08	1.19	2.65
Horse	UP000002281	41138	28220544	7.03	2.19	4.8	7.13	3.61	6.5	2.54	4.42	5.75	9.97	2.1	3.63	6.27	4.75	5.76	8.39	5.28	5.97	1.22	2.59
Panda	UP000008912	21136	11394908	6.94	2.26	4.79	7.01	3.73	6.55	2.58	4.38	5.7	10.03	2.08	3.57	6.27	4.69	5.66	8.28	5.3	6.14	1.21	2.69
Pig	UP000008227	40702	24094304	7.04	2.2	4.81	7.12	3.65	6.49	2.58	4.35	5.76	10	2.12	3.58	6.27	4.78	5.67	8.39	5.26	6.02	1.18	2.63
Sheep	UP000002356	23107	12216427	6.92	2.25	4.75	7.01	3.71	6.54	2.56	4.39	5.73	10.04	2.09	3.55	6.3	4.7	5.67	8.3	5.31	6.12	1.24	2.65
				Amino acids in percentage
