# Supplementary material for: Dietary restriction of amino acids for Cancer therapy
Source: Nutr Metab (Lond). 2020 Mar 14;17:20. doi: 10.1186/s12986-020-00439-x (PMC7071719; doi:10.1186/s12986-020-00439-x)
Supplement: Supplementary file 5 — Additional file 5. [file 12986_2020_439_MOESM5_ESM.xlsx]

## Sheet: Aas in Foods
FAO Item No.	Food	Protein (g/100 g)	Isoleucine	Leucine	Lysine	Methionine	Cystine	Phenylalanine	Tyrosine	Threonine	Tryptophan	Valine	Arginine	Histidine	Alanine	Aspartic acid	Glutamic acid	Glycine	Proline	Serine
	1. Cereals and grain products
1	Acha (Digitaria exilis) hulled	7.9	0.315	0.772	0.205	0.441	0.221	0.402	0.284	0.315	0.111	0.457	0.3	0.165	0.709	0.512	1.591	0.252	0.559	0.402
2	Barley (Hordeum vulgare) whole seed, hulls removed	11	0.421	0.784	0.406	0.196	0.267	0.603	0.365	0.389	-	0.592	0.555	0.248	0.464	0.666	2.771	0.453	1.282	0.476
3	Buckwheat (Fagopyrum sagittatum) hulled, groats, dark flour	12.2	0.415	0.72	0.464	0.183	0.293	0.464	0.293	0.439	-	0.817	1.195	0.255	0.573	1.084	2.114	0.78	0.525	0.61
4	Combe fringe (Dactyloctenium aegyptiacum)	15.7	0.705	1.506	0.236	0.439	-	0.879	0.502	0.472	-	0.816	0.424	0.329	1.052	0.816	4.927	0.361	0.956	0.69
5	Foxtail millet (Setaria italica)	10.6	0.803	1.764	0.233	0.296	-	0.708	-	0.328	0.103	0.728	0.38	0.221	-	-	-	-	-	-
6	Japanese millet (Echinocloa crusgalli) whole	10.5	0.484	1.218	0.178	0.19	0.294	0.608	0.252	0.388	0.106	0.652	0.388	0.2	1.06	0.64	2.52	0.252	1.06	0.598
7	Job's tfars (Coix lacrymajobi) hulled	13.8	0.608	1.901	0.285	0.318	0.188	0.636	0.457	0.409	0.099	0.851	0.568	0.305	1.319	0.877	3.275	0.409	1.589	0.63
8	Koda millet (Paspalum commersonii) husked	5.7	0.171	0.381	0.171	0.085	-	0.341	0.194	0.176	0.035	0.216	0.205	0.086	0.341	0.347	0.694	0.171	0.301	0.228
9	Maize opaque-2	11.6	0.372	0.977	0.489	0.164	0.197	0.511	0.453	0.383	0.151	0.569	0.791	0.407	0.755	1.163	2.174	0.558	1.001	0.5
Feedstuffs in Philippines	Corn grain, yellow, Philippines	9	0.55	0.35	0.08	0.13	0.13	0.39	0.39	0.35	0.08	0.55	0.43	0.25	-	-	-	-	-	-
	Corn grain, white, Philippines	8.55	0.41	0.34	0.08	0.09	0.09	0.35	0.35	0.34	0.08	0.41	0.32	0.21	-	-	-	-	-	-
	Corn grain, yellow, China	8.3	0.28	0.32	0.06	0.18	0.18	0.41	0.41	0.32	0.06	0.28	0.4	0.24	-	-	-	-	-	-
	Corn grain, yellow, USA	8.3	0.27	0.34	0.06	0.18	0.18	0.42	0.42	0.34	0.06	0.27	0.4	0.22	-	-	-	-	-	-
10	Millet (Pennisetum spp.) grain	9.7	0.397	0.927	0.332	0.239	0.229	0.467	0.315	0.374	0.189	0.535	0.512	0.237	0.769	0.777	1.801	0.364	0.595	0.471
11	Oats (Avena sativa) meal	13	0.526	1.012	0.517	0.234	0.372	0.698	0.459	0.462	0.176	0.711	0.876	0.292	0.633	1.075	2.919	0.656	0.723	0.656
12	Proso millet (Panicum miliaceum) husked	8.7	0.562	1.059	0.262	0.222	-	0.427	-	0.204	0.068	0.566	0.409	0.165	-	-	-	-	-	-
13	Quinoa (Chenopodium quinoa)	12	0.432	0.72	0.672	0.24	-	0.492	0.336	0.42	0.127	0.54	0.841	0.288	0.564	0.876	1.428	0.624	0.372	0.444
14	Ragi millet (Eleusine coracana)	7.4	0.324	0.701	0.213	0.229	0.192	0.383	0.266	0.31	0.107	0.487	0.331	0.163	0.458	0.479	1.497	0.295	0.517	0.376
15	Rice (Oryza spp.) brown or husked	7.5	0.3	0.648	0.299	0.183	0.084	0.406	0.275	0.307	0.098	0.433	0.65	0.197	0.474	0.808	1.622	0.393	0.369	0.427
16	Rice (Oryza spp.) milled polished	6.7	0.296	0.581	0.255	0.15	0.108	0.342	0.226	0.234	0.095	0.408	0.534	0.165	0.401	0.673	1.35	0.307	0.331	0.329
17	Rice IR-8	7.3	0.284	0.597	0.28	0.205	0.123	0.407	0.3	0.268	0.08	0.482	0.594	0.191	0.431	0.689	1.347	0.342	0.332	0.295
18	Rye (Secale cereale) whole meal	11	0.414	0.728	0.401	0.172	0.225	0.522	0.227	0.395	0.087	0.561	0.541	0.261	0.503	0.845	2.856	0.512	1.108	0.51
19	Sandbur (Cenchrus biflorus) hulled	17.8	0.892	2.745	0.214	0.393	-	0.926	0.624	0.658	-	1.052	0.482	0.339	1.89	1.371	4.56	3.01	1.65	0.855
20	Sorghum (Sorghum spp.)	10.1	0.397	1.348	0.204	0.141	0.152	0.496	0.271	0.306	0.123	0.507	0.311	0.217	0.946	0.638	2.141	0.301	0.821	0.416
21	Teff (Eragrostis tef) whole	9.8	0.378	0.724	0.273	0.246	0.226	0.474	0.207	0.334	0.146	0.491	0.337	0.188	0.474	0.6	2.471	0.363	0.487	0.413
22	Teosinte (Euchlaena mexicana)	23.8	1.12	4	0.308	0.286	0.263	1.356	1.048	0.712	0.091	1.143	0.689	0.453	2.023	1.261	4.739	0.522	2.286	1.238
23	Wheat (Triticum spp.) whole grain	12.2	0.426	0.871	0.374	0.196	0.332	0.589	0.391	0.382	0.142	0.577	0.602	0.299	0.472	0.644	3.9	0.512	1.298	0.6
24	Wheat germ	22.9	0.889	1.71	1.608	0.482	0.514	1.015	0.766	1.047	0.261	1.24	2.026	0.711	1.62	2.275	4.353	1.552	1.355	1.197
26	Wheat bran	13.6	0.451	0.896	0.583	0.22	0.363	0.568	0.425	0.482	0.173	0.68	1.058	0.421	0.749	1.108	2.769	0.875	0.853	0.657
27	Wheat flour 80_90% e.r.	11.7	0.476	0.777	0.326	0.199	0.26	0.566	0.381	0.394	0.139	0.554	0.531	0.248	0.357	0.529	4.42	0.414	1.496	0.697
28	Wheat flour 70_80% e.r.	10.9	0.435	0.84	0.248	0.174	0.304	0.581	0.277	0.321	0.128	0.493	0.422	0.248	0.367	0.491	4.171	0.424	1.387	0.562
29	Wheat flour 60_70% e.r.	9.2	0.349	0.644	0.182	0.14	0.229	0.468	0.212	0.246	0.093	0.386	0.311	0.195	0.283	0.374	3.288	0.311	1.108	0.433
30	parboiled (Bulgur)	11.2	0.39	0.766	0.309	0.19	0.23	0.486	0.351	0.34	0.127	0.468	0.524	0.248	0.426	0.557	2.682	0.463	1.223	0.499
	2. Starchy roots, tubers
31	Cassava (Manihot esculenta) meal	1.6	0.046	0.064	0.067	0.022	0.023	0.041	0.026	0.043	0.021	0.054	0.178	0.034	0.061	0.106	0.262	0.042	0.045	0.053
32	Cassava (Manihot esculenta) meal fermented	1	0.022	0.037	0.026	0.012	0.009	0.026	0.017	0.024	0.007	0.027	0.034	0.012	0.053	0.053	0.111	0.027	0.022	0.025
33	Giant arum (Amorphophallus aphyllus)	2.4	0.083	0.135	0.107	0.033	0.055	0.112	0.083	0.093	-	0.14	0.247	0.055	0.109	0.292	0.278	0.102	0.1	0.131
34	Hausa potato (Solenostemon rotundifolius)	1.3	0.06	0.076	0.075	0.03	0.009	0.069	0.052	0.075	0.013	0.081	0.106	0.029	0.07	0.136	0.158	0.066	0.064	0.065
35	Lotus, Egyptian (Nymphaea lotus)	5.2	0.223	0.41	0.26	0.099	-	0.265	0.218	0.192	-	0.265	0.415	0.15	0.286	0.784	0.509	0.26	0.187	0.244
36	Potato (Solanum tuberosum)	2	0.076	0.121	0.096	0.026	0.012	0.08	0.055	0.075	0.033	0.093	0.1	0.03	0.089	0.248	0.204	0.076	0.075	0.083
37	Sweet potato (Ipomoea batatas)	1.3	0.048	0.071	0.045	0.022	0.014	0.051	0.031	0.05	0.022	0.059	0.064	0.018	0.062	0.173	0.114	0.049	0.046	0.054
38	Tacca (Tacca leontopetaloides) Fiji-arrowroot	1.6	0.052	0.106	0.081	0.032	-	0.055	0.047	0.047	0.013	0.084	0.226	0.032	0.063	0.136	0.206	0.063	0.044	0.073
39	Taro (Colocasia esculenta)	1.8	0.064	0.133	0.07	0.024	0.047	0.092	0.066	0.074	0.033	0.111	0.162	0.032	0.1	0.228	0.212	0.096	0.08	0.12
40	Tigernut (Cyperus esculentus)	3.5	0.105	0.199	0.175	0.035	0.042	0.119	0.073	0.133	0.035	0.182	0.532	0.059	0.196	0.249	0.343	0.161	0.14	0.123
41	Whitespot giant arum(Amorphophallus campanulatus)	2.4	0.089	0.154	0.097	0.038	0.027	0.114	0.076	0.086	0.03	0.11	0.181	0.045	0.101	0.262	0.295	0.084	0.095	0.125
42	Yam (Dioscorea spp.)M	2.4	0.089	0.154	0.097	0.038	0.027	0.114	0.076	0.086	0.03	0.11	0.181	0.045	0.101	0.262	0.295	0.084	0.095	0.125
43	Yautia (Xanthosoma spp.)	2.2	0.059	0.124	0.07	0.018	0.061	0.096	0.062	0.065	0.03	0.112	0.153	0.032	0.093	0.233	0.212	0.099	0.08	0.108
	3. Dry legumes and legume products
44	African locust bean(Parkia spp.)	32.3	1.292	2.223	2.089	0.31	0.383	1.535	1.174	1.008	0.289	1.541	2.027	0.868	1.597	3.976	5.94	1.375	1.52	1.494
47	Bambarra groundnut(Voandzeia subterranea)	17.7	0.776	1.385	1.141	0.312	0.184	0.991	0.617	0.617	0.192	0.937	1.121	0.535	0.799	2.082	2.965	0.711	0.898	0.988
48	Bean (Phaseolus vulgaris)	22.1	0.927	1.685	1.593	0.234	0.188	1.154	0.559	0.878	0.223	1.016	1.257	0.627	0.927	2.648	3.271	0.839	0.789	1.228
49	Bonavist niger (Lablab niger)	22.8	0.934	1.795	1.591	0.131	0.208	1.091	0.719	0.755	0.164	1.073	1.434	0.679	0.97	2.652	3.568	0.876	1.051	1.178
50	Broad bean (Vicia faba)	23.4	0.936	1.659	1.513	0.172	0.187	1.011	0.749	0.786	0.202	1.03	2.082	0.554	0.976	2.628	3.527	0.966	0.932	1.048
51	Chick-pea (Cicer arietinum)	20.1	0.891	1.505	1.376	0.209	0.238	1.151	0.589	0.756	0.174	0.913	1.891	0.531	0.872	2.332	3.187	0.807	0.849	1.023
52	Cowpea (Vigna spp.)	23.4	0.895	1.647	1.599	0.273	0.255	1.209	0.61	0.842	0.254	1.06	1.498	0.764	0.962	2.58	3.845	0.876	0.914	1.003
55	Gemsbok bean (Bauhinia esculenta)	27.3	1.119	1.774	1.119	0.275	-	0.874	-	0.822	0.219	1.149	2.294	0.411	-	-	-	-	-	-
56	Ground bean (Kerstingiella geocarpa)	19.4	0.871	1.485	1.28	0.267	0.195	1.125	0.679	0.738	0.155	1.209	1.252	0.536	0.865	2.223	3.373	0.865	1.054	1.138
57	Groundnut (Arachis hypogaea)	25.6	0.99	1.876	1.036	0.338	0.366	1.459	1.144	0.764	0.305	1.224	3.269	0.694	1.14	3.339	5.351	1.637	1.276	1.402
62	Lentil (Lens culinaris)	24.2	1.045	1.847	1.739	0.194	0.221	1.266	0.789	0.96	0.231	1.211	2.101	0.662	1.041	2.798	4.013	1.022	1.033	1.273
63	Lima bean (Phaseolus lunatus)	19.7	0.977	1.604	1.466	0.246	0.199	1.195	0.637	0.823	0.199	1.015	1.169	0.621	0.917	2.421	2.578	0.826	0.924	1.289
64	Lupine (Lupinus spp.)	31.2	1.369	2.241	1.652	0.235	0.434	1.153	1.103	1.138	0.314	1.258	2.965	0.814	1.103	3.42	6.849	1.293	1.283	1.582
66	Mung bean (Vigna mungo)	23.9	0.891	1.686	1.927	0.126	0.168	1.17	0.597	0.799	0.191	0.99	1.319	0.696	0.925	2.738	3.308	0.803	0.876	1.132
68	Pea (Pisum sativum)	22.5	0.961	1.53	1.692	0.205	0.252	1.033	0.616	0.914	0.202	1.058	2.142	0.514	0.918	2.466	3.632	0.911	0.878	0.976
68	Pigeon pea (Cajanus cajan)	20.9	0.648	1.316	1.607	0.107	0.204	1.727	0.421	0.608	0.117	0.751	1.015	0.775	0.882	2.004	3.911	0.678	0.825	0.865
70	Sesbania (Sesbania spp.)	32	0.819	1.377	1.219	0.179	0.225	0.865	0.691	0.768	-	0.963	2.227	0.64	0.85	2.13	3.876	1.152	0.963	1.039
71	Soybean (Glycine max)	38	1.889	3.232	2.653	0.525	0.552	2.055	1.303	1.603	0.532	1.995	3.006	1.051	1.769	4.861	7.774	1.736	2.281	2.128
72	Soybean (Glycine max) cake	46	2.434	3.941	3.063	0.717	0.838	2.523	1.91	2.152	0.774	2.636	3.571	1.282	2.289	5.795	9.325	2.241	2.829	2.797
73	soya milk	3.2	0.171	0.278	0.195	0.05	0.057	0.175	0.133	0.128	0.048	0.165	0.253	0.084	0.147	0.39	0.608	0.142	0.171	0.171
74	fermented (tempeh)	17	0.924	1.517	1.12	0.259	0.283	0.912	0.614	0.742	0.235	0.921	1.216	0.447	0.825	2.121	3.183	0.79	0.948	0.971
74	Sword bean (Canavalia ensiformis)	24.5	0.98	1.779	1.348	0.333	0.294	1.262	0.858	1.078	0	1.129	1.152	0.662	1.078	2.368	2.524	0.945	1.019	1.239
75	Tamarind (Tamarindus indica)	18.8	0.978	1.279	1.111	0.169	-	0.584	-	0.394	0.057	0.677	1.186	0.301	-	-	-	-	-	-
76	Velvet bean (Mucuna spp.)	32.8	1.575	2.494	2.037	0.394	0.294	1.575	1.675	1.313	-	1.806	2.594	0.688	1.15	4.169	4.006	1.512	1.937	1.607
77	Vetch (Vicia sativa)	25.8	0.941	1.775	1.49	0.289	0.248	0.978	0.611	0.863	-	1.028	2.163	0.652	0.925	2.774	5.263	1.015	1.011	1.16
78	Yam bean (Sphenostylis stenocarpa)	18.5	0.814	1.424	1.258	0.352	0.278	0.98	0.796	0.758	-	1.036	1.148	0.684	0.796	1.998	2.48	0.796	0.852	1.148
	4. Nuts and seeds
81	African pan palm (Borassus flabellifer) kernel	0.9	0.036	0.065	0.053	0.015	0.022	0.043	0.037	0.045	0.017	0.048	0.041	0.019	0.057	0.088	0.097	0.049	0.047	0.054
82	African mammee-apple(Mammea africana)	2	0.062	0.121	0.095	0.019	-	0.083	-	0.071	0.022	0.081	0.373	0.057	0.09	0.166	0.342	0.095	0.069	0.086
85	Almond (Prunus amygdalus) green, dry	16.8	0.7	1.267	0.454	0.518	0.172	0.975	0.593	0.492	0.172	1.053	1.976	0.45	0.784	1.908	4.426	1.056	0.982	0.71
86	Amaranthus (Amaranthus hybridus)	16.6	0.695	1.03	0.97	0.344	-	0.707	0.657	0.676	-	0.842	1.449	0.451	0.667	1.624	3.005	1.703	0.707	1.38
90	Baobab (Adansonia digitata) seeds	30	1.347	2.406	1.307	0.458	-	1.806	1.024	1.132	-	1.913	3.288	0.849	1.2	3.113	7.5	2.089	1.24	1.84
96	Bombax (Bombax buonopozense)	19.3	0.728	1.343	1.023	0.251	-	1.07	0.568	0.728	0.167	1.114	2.322	0.433	1.001	1.911	5.416	0.954	0.728	1.092
97	Brazil nut (Bertholletia excelsa)	14.8	0.474	1.168	0.474	0.984	0.355	0.661	0.458	0.442	0.322	0.729	2.252	0.39	0.593	1.255	3.152	0.745	0.813	0.719
105	Cashew (Anacardium occidentale)	17.4	1.057	1.684	0.942	0.309	-	0.873	-	0.666	0.378	1.188	2.124	0.42	-	-	-	-	-	-
107	Chirauli nut (Buchanania latifolia)	29.3	2.146	4.081	1.316	0.553	-	1.83	-	1.04	0.382	2.245	6.669	0.935	-	-	-	-	-	-
109	Coconut (Cocos nucifera) dried kernel	6.6	0.305	0.524	0.275	0.15	0.095	0.354	0.209	0.265	0.085	0.424	1.028	0.16	0.349	0.691	1.464	0.351	0.291	0.379
110	Colewort (Crambe abyssinica)	32	1.239	1.715	1.587	0.527	0.87	1.193	0.84	1.393	0.481	1.551	1.884	0.758	1.285	2.294	5.263	1.608	1.869	1.239
115	Deccan hemp(Hibiscus cannabinus)	29.9	1.105	2.233	1.528	0.553	0.705	1.506	0.987	1.151	-	1.528	3.807	0.801	1.483	3.384	6.475	1.799	1.246	1.692
117	Desert date (Balanites aegyptiaca)	26.5	0.875	1.53	1.015	0.61	1.03	1.485	0.655	0.78	0.155	1.22	3.675	0.5	0.91	2.425	5.41	1.675	1.16	1
118	Dika nut (Irvingia gabonensis)	8.6	0.505	0.748	0.496	0.243	0.395	0.365	0.334	0.386	0.173	0.548	0.86	0.181	0.455	1.043	2.075	0.486	0.355	0.557
121	Dum palm (Hyphaene thebaica) nut	3.9	0.13	0.25	0.226	0.084	0.106	0.181	0.102	0.125	-	0.204	0.578	0.102	0.204	0.403	0.879	0.204	0.148	0.181
127	Gabon nut (Coula edulis)	8.5	0.461	0.75	0.49	0.17	0.17	0.381	0.301	0.4	-	0.55	0.87	0.23	0.51	0.99	1.421	0.44	0.47	0.49
132	Hazelnut (Corylus avellana)	19.9	1.463	1.455	0.69	0.188	0.101	0.833	0.878	0.623	0.263	1.5	3.506	0.424	-	1.688	4.815	2.04	1.313	2.261
134	Heisteria (Heisteria parvifolia)	11.1	0.627	1.005	0.627	0.184	0.274	0.535	0.497	0.51	-	0.811	1.137	0.313	0.692	1.15	1.933	0.679	1.032	0.627
138	Jackfruit (Artocarpus heterophylla)	9	0.51	0.563	0.617	0.085	0.107	0.435	-	0.457	0.117	0.702	-	-	-	-	-	-	-	-
139	Kola (Cola nitida) dried	5.8	0.259	0.388	0.491	0.109	-	0.245	0.164	0.239	0.034	0.348	0.633	0.184	0.463	1.103	0.75	0.314	0.402	0.306
141	Linseed (Linum usitatissimum)	18	0.921	1.299	0.806	0.415	0.408	1.017	0.578	0.813	0.33	1.153	2.033	0.442	1.047	1.924	4.104	1.244	0.813	1.054
142	Lotus, Egyptian (Nymphaea lotus)	9.9	0.395	0.771	0.246	0.228	-	0.523	0.435	0.346	-	0.613	1.194	0.267	0.583	0.771	1.857	0.346	0.267	0.544
143	Manketti (Ricinodendron rautanenii	21.2	0.864	1.316	1.176	0.376	0.34	0.924	0.456	0.9	0.244	1.528	4.4	0.776	0.876	1.904	3.184	1.064	1.076	1.128
147	Melon (Citrullus spp.)	25.8	1.203	1.963	0.833	0.648	0.36	1.69	0.886	1.076	0.458	1.373	4.344	0.716	1.368	2.503	5.171	1.529	1.081	1.325
148	Meni-oil tree (Lophira lanceolata)	16.3	0.847	1.445	1.214	0.29	-	1.096	1.041	0.829	-	1.214	1.599	0.348	0.964	1.907	1.54	0.964	0.675	1.386
149	Niger seed (Guizotia abyssinica)	17.3	0.857	1.337	0.903	0.31	0.339	0.867	0.355	0.789	-	0.74	1.728	0.483	0.838	2.005	4.502	1.121	0.857	1.112
151	Oysternut tree (Telfairia occidentalis)	24.2	1.426	2.312	1.001	0.343	-	1.485	1.316	1.257	-	1.654	2.568	0.544	1.344	3.025	4.428	1.654	1.028	1.545
153	Palm (Elaeis guineensis) kernel	6.6	0.298	0.522	0.305	0.203	0.153	0.317	0.226	0.275	0.078	0.467	1.157	0.182	0.351	0.713	1.487	0.388	0.284	0.407
154	Panda (Panda oleosa)	27.6	1.24	1.855	1.141	0.422	-	1.5	1.105	1.042	-	1.662	3.97	0.651	1.334	3.126	6.903	1.303	1.141	1.334
155	Papo-canary tree (Canarium schweinfurthii)	21.6	0.971	1.787	0.738	0.792	-	0.996	0.767	0.816	-	1.404	3.035	0.51	1.02	2.448	4.794	1.302	0.942	1.2
156	Parinarium (Parinari pumila) cake	52.9	1.451	2.794	1.58	0.808	1.128	1.493	0.809	0.812	0.677	2.684	3.553	0.792	1.807	3.227	8.215	3.977	1.984	2.711
157	Pecan (Carya illinoensis)	7.8	0.384	0.574	0.348	0.112	0.162	0.392	0.21	0.275	0.097	0.345	0.848	0.198	-	-	-	-	-	-
160	Pistachio (Pistacia spp.)	18.9	0.881	1.523	1.08	0.367	0.385	1.088	0.667	0.613	0.225	1.344	1.859	0.471	0.983	1.929	4.44	1.009	0.895	1.234
162	Raffia palm (Raphia hookeri)	7.8	0.331	0.588	0.523	0.129	0.147	0.322	0.294	0.322	-	0.45	0.486	0.184	0.534	0.681	1.102	0.404	0.45	0.46
166	Safflower (Carthamus tinctorius)	12.6	0.609	0.919	0.464	0.136	0.207	0.528	0.352	0.455	0.143	0.724	1.278	0.352	0.602	1.418	2.766	0.774	0.619	0.633
168	Sesame (Sesamum spp.)	18.1	0.773	1.433	0.585	0.602	0.386	0.947	0.667	0.763	0.287	0.985	2.586	0.523	0.964	1.754	4.148	1.043	0.79	0.995
170	Slugwood (Beilschmiedia manii)	7	0.314	0.553	0.347	0.149	-	0.47	0.256	0.182	-	0.462	0.71	0.182	0.363	0.743	1.493	0.264	0.413	0.454
171	Sopei (Klainedoxa gabonensis)	9.9	0.55	0.842	0.597	0.176	-	0.49	0.41	0.468	-	0.463	1.169	0.281	0.572	1.227	2.629	0.583	0.55	0.539
172	Sorleh (Pentadesma butyracea)	2.7	0.105	0.204	0.162	0.013	-	0.165	-	0.156	-	0.165	0.181	0.079	0.165	0.283	0.43	0.359	0.14	0.156
174	Sunflower (Helianthus spp.) seed	12.6	0.635	0.954	0.536	0.283	0.221	0.662	0.281	0.547	0.202	0.754	1.188	0.345	0.626	1.378	3.249	0.804	0.664	0.643
175	Sunflower (Helianthus spp.) seed cake	40.3	2.029	3.032	1.756	1.17	0.836	2.31	1.231	1.733	0.576	2.447	4.37	1.231	2.128	4.446	9.682	2.751	2.014	2.181
177	Tallow tree (Allanblackia floribunda)	4.3	0.203	0.344	0.167	0.132	0.126	0.223	-	0.182	-	0.243	0.567	0.218	0.218	0.441	0.835	0.263	0.213	0.218
182	Tropical almond(Terminalia catappa)	24	0.818	1.778	0.553	0.215	-	1.01	0.768	0.695	-	1.152	3.529	0.407	0.96	1.728	5.833	1.513	1.01	0.983
183	Turnip seed (Brassica rapa) cake	43.4	1.638	2.755	2.387	0.756	1.027	1.631	1.263	1.672	0.562	2.096	2.783	1.159	1.749	3.012	7.287	2.033	2.651	1.693
185	Walnut (Juglans regia)	15.6	0.717	1.376	0.285	0.247	-	0.753	-	0.494	0.185	0.809	2.261	0.359	-	-	-	-	-	-
	5. Vegetables
187	White and black mangrove (Avicennia nitida)	6.6	0.224	0.419	0.224	0.148	0.109	0.263	0.248	0.241	-	0.334	0.295	0.117	0.286	0.543	0.596	0.31	0.263	0.279
190	Aerva (Aerva anata) leaves	3.9	0.182	0.298	0.194	0.05	0.078	0.201	0.155	0.178	-	0.213	0.19	0.086	0.198	0.36	0.438	0.213	0.21	0.174
191	African fan palm (Borassus flabellifer) leaves	8	0.056	0.104	0.28	0.017	0.128	0.072	0.104	0.104	0.032	0.104	0.401	0.113	0.273	2.24	0.416	0.104	0.096	0.248
192	Aisen (Boscia senegalensis) leaves	3.1	0.119	0.162	0.122	0.032	-	0.178	0.112	0.097	-	0.134	0.116	0.038	0.131	0.225	0.225	0.138	0.134	0.119
193	Albizzia (Albizia zygia) leaves	7	0.222	0.367	0.333	0.07	0.098	0.25	0.188	0.209	-	0.298	0.25	0.472	0.25	0.431	0.506	0.215	0.264	0.264
194	Alternanthera (Alternanthera maritima) leaves	4.7	0.216	0.375	0.254	0.08	-	0.235	0.202	0.211	-	0.258	0.23	0.104	0.248	0.431	0.572	0.262	0.211	0.206
197	Asparagus (Asparagus officinalis) young shoots	2.1	0.055	0.096	0.096	0.028	0.019	0.055	0.044	0.06	0.025	0.079	0.083	0.034	0.121	0.23	0.442	0.072	0.121	0.068
199	Baobab (Adansonia digitata) leaves	0.8	0.19	0.324	0.225	0.08	-	0.267	0.141	0.183	0.068	0.225	0.202	0.076	0.251	0.381	0.434	0.217	0.156	0.194
201	Bean (Phaseolus vulgaris) young in pods	2.4	0.089	0.164	0.131	0.031	0.02	0.101	0.079	0.092	0.033	0.116	0.101	0.056	0.104	0.285	0.254	0.09	0.09	0.127
202	Beet (Beta vulgaris) leaves	2.1	0.04	0.093	0.06	0.017	0.02	0.054	0.05	0.062	0.021	0.06	0.06	0.033	0.078	0.125	0.258	0.078	0.05	0.068
203	Beet (Beta vulgaris) root	1.8	0.044	0.08	0.096	0.034	0.02	0.065	0.063	0.06	0.017	0.044	0.119	0.022	0.04	0.328	0.274	0.038	0.047	0.063
204	Beggarticks (Bidens bipinnata) leaves	3.8	0.171	0.351	0.176	0.054	0.042	0.24	0.176	0.16	-	0.237	0.19	0.068	0.202	0.431	0.385	0.194	0.454	0.145
205	Bitter leaf (Vernonia amygdalina)	5.3	0.218	0.372	0.196	0.08	-	0.26	0.17	0.218	-	0.265	0.255	0.085	0.255	0.451	0.547	0.26	0.234	0.202
206	Black plum (Vitex doniana) leaves	1.2	0.056	0.099	0.055	0.024	0.019	0.055	0.04	0.055	-	0.075	0.058	0.023	0.059	0.108	0.109	0.063	0.057	0.055
207	Bombax (Bombax buonopozense) leaves	2.3	0.109	0.201	0.12	0.044	0.035	0.143	0.097	0.106	-	0.144	0.141	0.048	0.132	0.22	0.254	0.122	0.127	0.1
208	Broccoli (Brassica oleracea italica) leaves	4.3	0.186	0.236	0.218	0.061	0.048	0.177	-	0.161	0.046	0.21	0.242	0.078	-	-	-	-	-	-
209	Brussel sprout (Brassica oleracea v. gemmifera) leaves	4.7	0.23	0.257	0.252	0.043	0.028	0.172	-	0.199	0.058	0.228	0.289	0.108	-	-	-	-	-	-
210	Burweed (Triumfetta spp.) leaves	4.2	0.214	0.4	0.226	0.098	0.05	0.249	0.18	0.184	-	0.281	0.23	0.09	0.268	0.385	0.417	0.247	0.285	0.174
211	Cabbage (Brassica oleracea capitata) leaves	1.6	0.05	0.086	0.05	0.017	0.018	0.049	0.03	0.061	0.017	0.068	0.135	0.041	0.082	0.106	0.141	0.077	0.059	0.067
212	Cadaba (Cadaba farinosa) leaves	9.2	0.423	0.634	0.387	0.203	-	0.534	0.313	0.276	-	0.34	0.588	0.119	0.35	0.597	0.681	0.46	0.395	0.331
213	Calabash (Lagenaria siceraria) leaves	4.4	0.179	0.284	0.21	0.066	0.048	0.218	0.162	0.153	-	0.28	0.197	0.097	0.202	0.463	0.587	0.175	0.162	0.153
214	Caper (Capparis corymbosa) leaves	8.4	0.386	0.67	0.436	0.176	0.151	0.486	0.319	0.376	-	0.536	0.444	0.185	0.444	0.778	1.046	0.436	0.444	0.368
216	Carrot (Daucus carota) root	1.1	0.033	0.05	0.044	0.014	0.012	0.031	0.025	0.032	0.008	0.05	0.05	0.016	0.054	0.132	0.218	0.033	0.032	0.036
217	Cassava (Manihot esculenta) leaves	7	0.339	0.9	0.437	0.118	0.077	0.386	0.274	0.327	0.102	0.401	0.381	0.157	0.421	0.671	0.717	0.365	0.342	0.332
218	Cauliflower (Brassica oleracea v. botrytis)	2.8	0.136	0.196	0.16	0.044	-	0.101	-	0.119	0.039	0.156	0.13	0.054	-	-	-	-	-	-
219	Celery (Apium graveolens) stems and leaves	1.1	0.044	0.076	0.027	0.025	-	0.051	-	0.038	0.014	0.054	0.045	0.017	0	0	0	0	0	0
220	Celosia (Celosia spp.) leaves	2.7	0.098	0.175	0.126	0.042	0.046	0.12	0.106	0.109	-	0.129	0.116	0.05	0.12	0.216	0.298	0.145	0.133	0.106
222	Corn salad (Valerianella) leaves	2.4	0.188	0.195	0.147	0.017	-	0.114	-	0.114	0.036	0.124	0.131	0.045	-	-	-	-	-	-
223	Cowpea (Vigna unguiculata) in pods	3.31	-	-	0.198	0.02	-	-	-	-	0.033	-	-	-	-	-	-	-	-	-
224	Crassocephalum (Crassocephalum rubens) leaves	3.2	0.147	0.255	0.15	0.073	-	0.169	0.118	0.14	-	0.175	0.191	0.061	0.172	0.293	0.351	0.172	0.147	0.137
225	Crateva (Crataeva adansonii) leaves	5.9	0.217	0.417	0.271	0.094	0.088	0.282	0.2	0.217	-	0.335	0.306	0.194	0.288	0.417	0.546	0.288	0.276	0.241
226	Cucumber (Cucumis sativus)	0.8	0.025	0.034	0.035	0.008	-	0.019	-	0.021	0.006	0.028	0.061	0.011	-	-	-	-	-	-
229	Eggplant (Solanum melongena) leaves	4.6	0.181	0.293	0.222	0.088	-	0.245	0.174	0.172	-	0.252	0.199	0.085	0.233	0.615	0.604	0.221	0.306	0.189
230	Eggplant (Solanum melongena) fruit	1.2	0.052	0.072	0.063	0.013	0.006	0.049	0.046	0.044	0.012	0.061	0.059	0.025	0.057	0.148	0.163	0.044	0.049	0.044
231	Egyptian marjoram (Origanum maru) leaves	4	0.124	0.142	0.078	-	-	-	-	0.129	0.064	0.176	-	-	-	-	-	-	-	-
232	Elephant grass (Pennisetum purpureum) leaves	2.6	-	-	0.063	0.05	-	-	-	-	-	-	-	-	-	-	-	-	-	-
233	Endive (Cichorium endivia)	1.8	0.072	0.123	0.078	0.022	0.013	0.078	0.054	0.071	0.03	0.081	0.076	0.031	0.083	0.174	0.206	0.071	0.06	0.069
234	Eryngo (Eryngium creticum) leaves	2.3	0.106	0.108	0.045	-	-	-	-	0.058	0.042	0.127	-	-	-	-	-	-	-	-
235	False sesame (Cerathoteca sesamoides)	4.2	0.209	0.36	0.214	0.088	-	0.23	0.172	0.18	-	0.242	0.238	0.1	0.242	0.419	0.502	0.222	0.205	0.159
236	Fameflower (Talinum triangulare) leaves	2.4	0.073	0.125	0.075	0.03	0.032	0.103	0.051	0.071	-	0.102	0.081	0.034	0.095	0.145	0.296	0.09	0.119	0.079
237	Fenugreek (Trigonella foenumgraecum) leaves	4.6	0.246	0.291	0.219	0.066	-	0.221	-	0.215	0.06	0.235	0.257	0.078	-	-	-	-	-	-
239	Fleurya (Fleurya aestuans) leaves	5.8	0.297	0.506	0.273	0.128	0.087	0.361	0.232	0.279	-	0.343	0.291	0.111	0.349	0.622	0.521	0.326	0.279	0.25
241	Groundnut (Arachis hypogaea) leaves	4.4	0.175	0.307	0.223	0.062	0.057	0.228	0.162	0.171	-	0.219	0.276	0.105	0.219	0.56	0.42	0.21	0.482	0.175
242	Hogweed (Boerhavia diffusa) leaves	4.5	0.171	0.302	0.207	0.063	0.058	0.18	0.122	0.166	-	0.216	0.153	0.076	0.202	0.387	0.482	0.202	0.212	0.18
243	Horseradish tree (Moringa oleifera) leaves	8.2	0.385	0.688	0.476	0.164	0.148	0.483	-	0.368	-	0.491	0.491	0.181	0.557	0.803	0.901	0.451	0.393	0.36
244	Inula (Inula sp.) leaves	0.9	0.036	0.039	0.02	-	-	-	-	0.038	0.02	0.05	-	-	-	-	-	-	-	-
245	Ipomoea (Ipomoea aquatica) leaves	4	0.116	0.208	0.144	0.06	-	0.192	0.112	0.132	0.052	0.16	0.224	0.076	0.156	0.744	0.356	0.148	0.128	0.148
246	Joint fir (Gnetum buchholzianum) leaves	6	0.24	0.438	0.252	0.09	0.126	0.282	0.174	0.258	0.066	0.336	0.258	0.114	0.336	0.661	0.672	0.336	0.312	0.234
247	Lannea (Lannea acida) leaves	3.4	0.145	0.256	0.199	0.064	0.041	0.172	0.118	0.141	-	0.182	0.186	0.081	0.172	0.287	0.438	0.162	0.216	0.145
248	Lead tree (Leucaena leucocephala) leaves	2.9	0.259	0.216	0.144	0.046	0.04	0.135	0.121	0.106	-	0.155	0.135	0.058	0.141	0.247	0.279	0.124	0.147	0.118
249	Leptadenia (Leptadenia hastata) leaves	4.4	0.179	0.28	0.192	0.052	-	0.197	0.136	0.158	-	0.223	0.197	0.07	0.192	0.398	0.56	0.206	0.192	0.171
250	Lettuce (Lactuca sativa) leaves	a1.3	0.05	0.083	0.05	0.024	-	0.067	0.035	0.054	0.01	0.071	0.059	0.021	0.056	0.151	0.134	0.054	0.068	0.043
252	Lucerne (Medicago sativa) leaves	4.2	0.194	0.331	0.247	0.064	0.052	0.206	0.155	0.194	0.072	0.239	0.239	0.093	0.243	0.445	0.415	0.226	0.198	0.192
253	Lupine (Lupinus) leaves	2.7	0.105	0.153	0.108	0.019	0.018	0.128	0.056	0.098	-	0.087	0.075	0.042	0.141	0.503	0.195	0.098	0.065	0.117
254	Mallow (Malva spp.) leaves	5	0.187	0.215	0.118	-	-	-	-	0.168	0.086	0.323	-	-	-	-	-	-	-	-
256	Mulberry (Morus spp.) leaves	6.97	0.301	0.534	0.276	0.133	-	0.371	0.259	0.232	-	0.382	0.401	0.152	0.41	0.554	0.572	0.362	0.335	0.208
258	Nigeria Afraegle (Afraegle paniculata) leaves	6.4	0.23	0.42	0.267	0.108	0.09	0.261	0.172	0.21	-	0.281	0.267	0.096	0.281	0.6	0.484	0.274	0.281	0.23
259	Okra (Hibiscus spp.) leaves	4.4	0.176	0.305	0.217	0.054	0.074	0.2	0.132	0.186	0.04	0.225	0.193	0.085	0.209	0.564	0.44	0.19	0.303	0.178
260	(Hibiscus esculentus) fruit	2.1	0.051	0.081	0.07	0.028	0.021	0.049	0.03	0.049	0.012	0.066	0.076	0.038	0.064	0.421	0.319	0.055	0.187	0.057
261	Onion (Allium cepa) bulbs	1.4	0.02	0.037	0.063	0.016	-	0.038	-	0.02	0.02	0.03	0.256	0.014	-	-	-	-	-	-
263	Pavetta (Pavetta crassipes) leaves	3.2	0.096	0.159	0.134	0.045	-	0.143	0.086	0.118	-	0.134	0.131	0.07	0.115	0.469	0.242	0.112	0.118	0.112
265	Pea (Pisum sativum) seed	6.6	0.273	0.457	0.479	0.061	0.063	0.289	0.204	0.247	0.066	0.311	0.575	0.14	0.295	0.651	0.956	0.258	0.252	0.295
266	Pepper (Piper umbellatum) leaves	4.6	0.199	0.352	0.226	0.078	0.065	0.232	0.176	0.195	-	0.259	0.213	0.084	0.273	0.485	0.435	0.245	0.245	0.197
268	Pigweed (Amaranthus spp.) leaves	4.6	0.218	0.359	0.234	0.096	0.074	0.255	0.172	0.197	0.057	0.256	0.213	0.094	0.248	0.429	0.565	0.251	0.227	0.211
269	Polygonum (Polygonum salicifolium)	3.6	0.174	0.316	0.177	0.058	-	0.203	0.153	0.177	-	0.214	0.163	0.072	0.225	0.33	0.443	0.214	0.177	0.171
270	Pumpkin (Cucurbita pepo) leaves	4	0.218	0.4	0.254	0.08	0.038	0.25	0.196	0.204	0.052	0.25	0.292	0.09	0.254	0.406	0.49	0.236	0.182	0.182
271	Pumpkin (Cucurbita pepo) fruit	1	0.037	0.052	0.043	0.009	-	0.033	-	0.027	0.011	0.048	0.036	0.016	-	-	-	-	-	-
272	Puncturevine (Tribulus terrestris) leaves	5.4	0.113	0.248	0.182	0.07	-	0.236	0.113	0.145	-	0.215	0.182	0.086	0.21	0.86	0.494	0.199	0.156	0.167
273	Radish (Raphanus sativus) root	1.1	0.054	0.075	0.048	0.01	-	0.048	-	0.042	0.004	0.071	0.126	0.029	-	-	-	-	-	-
276	Red pepper (Capsicum frutescens) fruit	4.1	-	-	0.252	0.04	-	-	-	-	0.041	-	-	-	-	-	-	-	-	-
277	Rosary pea (Abrus precatorius) leaves	5.6	0.242	0.432	0.298	0.085	0.073	0.292	0.208	0.237	-	0.287	0.292	0.112	0.287	0.574	0.568	0.265	0.355	0.23
279	Scratchbush (Urera obovata) leaves	2.8	0.126	0.211	0.135	0.048	-	0.155	0.104	0.138	-	0.163	0.126	0.051	0.171	0.338	0.321	0.149	0.126	0.138
280	Senna sickle (Cassia obtusifolia) leaves	5.6	0.287	0.529	0.326	0.146	0.095	0.332	0.253	0.281	-	0.349	0.349	0.124	0.321	0.562	0.63	0.304	0.355	0.248
281	Sesame (Sesamum spp.) leaves	4.7	0.214	0.364	0.203	0.058	0.061	0.236	0.167	0.218	-	0.251	0.238	0.089	0.255	0.659	0.584	0.26	0.206	0.191
283	Solenostemon (Solenostemon monostachyus) leaves	4.3	0.177	0.324	0.186	0.061	0.048	0.22	0.13	0.177	-	0.215	0.199	0.086	0.224	0.509	0.47	0.207	0.177	0.168
284	Spiderherb (Gynandropsis gynandra) leaves	4.8	0.183	0.313	0.28	0.048	-	0.284	-	0.188	-	0.308	0.226	0.053	0.241	0.443	0.438	0.226	0.188	0.183
285	Spinach (Spinacia oleracea) leaves	2.2	0.106	0.208	0.159	0.046	0.036	0.133	0.11	0.116	0.034	0.133	0.139	0.056	0.139	0.217	0.257	0.113	0.105	0.104
286	Sugarcane (Saccharum sp.) leaves	1.8	-	-	0.035	0.021	0	0	0	0	0	0	0	0	0	0	0	0	0	0
287	Tamarind (Tamarindus indica) leaves	3.1	0.166	0.291	0.184	0.022	0.028	0.194	0.11	0.144	-	0.181	0.184	0.072	0.175	0.275	0.312	0.156	0.228	0.144
288	Tassel flower (Emilia coccinea) leaves	4	0.182	0.315	0.216	0.08	0.052	0.202	0.136	0.18	-	0.224	0.186	0.074	0.212	0.368	0.458	0.194	0.256	0.164
289	Thyme (Thymus capitatus)	2.9	0.148	0.136	0.065	-	-	-	-	0.08	0.059	0.159	-	-	-	-	-	-	-	-
290	Tomato (Solanum lycopersicum) fruit	1.1	0.02	0.03	0.032	0.007	0.007	0.02	0.014	0.025	0.009	0.024	0.024	0.017	0.027	0.129	0.457	0.02	0.018	0.028
291	Turnip (Brassica rapa) root	0.9	0.022	0.036	0.017	0.01	0.001	0.018	0.013	0.025	0.011	0.022	0.014	0.007	0.041	0.05	0.081	0.023	0.031	0.029
292	Turnip (Brassica rapa) leaves	3.1	0.106	0.21	0.157	0.032	0.024	0.142	0.086	0.127	0.042	0.136	0.118	0.057	0.164	0.247	0.342	0.136	0.126	0.116
294	Vinespinach (Basella alba) leaves	1.8	0.054	0.103	0.089	0.02	0.027	0.087	0.049	0.056	-	0.067	0.072	0.04	0.078	0.11	0.292	0.069	0.072	0.058
296	(Psalliota bispora) canned	3.4	0.138	0.219	0.199	0.048	0.027	0.129	0.108	0.138	0.054	0.159	0.168	0.068	0.179	0.311	0.419	0.138	0.138	0.149
	6. Fruit
297	Apple (Malus sylvestris)	0.4	0.013	0.023	0.022	0.003	0.005	0.01	0.006	0.014	0.003	0.015	0.01	0.007	0.017	0.078	0.042	0.014	0.013	0.016
298	Apricot (Prunus armeniaca)	0.8	0.014	0.023	0.023	0.004	-	0.013	0.01	0.016	-	0.019	0.01	0.013	0.028	0.191	0.048	0.014	0.022	0.023
299	Avocado4/22/03 (Persea americana)	1.4	0.047	0.076	0.059	0.029	-	0.048	0.032	0.04	-	0.063	0.047	0.025	0.082	0.311	0.169	0.055	0.054	0.056
300	Banana (Musa spp.)	1.15	0.032	0.053	0.046	0.022	0.03	0.044	0.029	0.038	0.013	0.045	0.084	0.084	0.05	0.118	0.104	0.047	0.046	0.044
301	Baobab (Adansonia digitata)	2.2	0.077	0.105	0.105	0.02	-	0.079	0.05	0.107	-	0.09	0.088	0.033	0.11	0.195	0.21	0.101	0.136	0.127
302	Custard apple (Annona senegalensis)	2.1	-	-	0.106	0.012	-	-	-	-	0.017	-	-	-	-	-	-	-	-	-
303	Desert date (Balanites aegyptiaca)	5	0.095	0.15	0.095	0.08	0.07	0.104	0.07	0.215	-	0.14	0.135	0.04	0.155	0.25	0.315	0.138	-	0.115
304	Date (Phoenix dactylifera) dried	2.7	0.066	0.114	0.081	0.022	0.052	0.074	0.021	0.076	-	0.093	0.066	0.033	0.147	0.201	0.271	0.15	0.159	0.098
305	Ebentree (Dacryodes edulis)	4.6	0.25	0.328	0.176	0.074	0.056	0.185	0.236	0.185	-	0.282	0.194	0.074	0.305	0.536	0.462	0.222	0.305	0.213
306	Fig (Ficus carica)	1.2	0.036	0.051	0.048	0.01	0.019	0.028	0.051	0.038	0.01	0.046	0.027	0.017	0.072	0.285	0.114	0.04	0.078	0.059
307	Grape (Vitis sp.)	0.7	0.006	0.014	0.015	0.023	0.011	0.014	0.012	0.019	0.003	0.019	0.051	0.025	0.029	0.084	0.143	0.021	0.023	0.033
308	Guava (Psidium guajava)	0.8	-	-	0.024	0.008	-	-	-	-	0.008	-	0	0	0	0	0	0	0	0
309	Mango (Mangifera indica)	0.6	-	-	0.065	0.006	-	-	-	-	0.012	-	0	0	0	0	0	0	0	0
310	Nitta tree (Parkia spp.) fresh pulp	3.4	0.124	0.198	0.117	0.049	0.074	0.126	0.117	0.12	-	0.148	0.106	0.07	0.181	0.687	0.322	0.145	0.144	0.157
311	Orange (Citrus sinensis)	0.8	0.023	0.022	0.043	0.012	0.01	0.03	0.017	0.012	0.006	0.031	0.052	0.012	0.051	0.114	0.099	0.083	0.045	0.023
312	Pawpaw (Carica papaya)	0.4	-	-	0.024	0.002	-	-	-	-	0.008	-	-	-	-	0	0	0	0	0
313	Peach (Prunus persica)	0.8	0.013	0.029	0.03	0.031	0.009	0.018	0.021	0.027	0.004	0.04	0.017	0.017	0.04	0.092	0.143	0.016	0.027	0.034
314	Pear, Japanese (Chenomeles sp.)	0.5	0.014	0.02	0.014	0.005	0.004	0.012	0.019	0.013	0.004	0.02	0.006	0.005	0.022	0.224	0.043	0.012	0.011	0.025
315	Persimmon kaki (Diospyros kaki)	0.8	0.036	0.052	0.042	0.008	0.018	0.038	0.02	0.049	0.014	0.038	0.047	0.017	0.029	0.068	0.143	0.027	0.025	0.029
316	Prickly pear (Opuntia sp.)	1	0.04	0.052	0.04	0.007	-	0.054	-	0.048	0.008	0.037	0.038	0.015	-	-	-	-	-	-
317	Spiderling (Boerhavia diffusa)	8.3	0.366	0.582	0.499	0.207	-	0.357	0.35	0.399	-	0.44	0.649	0.225	0.407	0.11	1.471	0.624	0.2	0.44
318	Strawberry (Fragaria sp.)	0.8	0.018	0.042	0.032	0.001	0.007	0.023	0.027	0.025	0.009	0.023	0.035	0.016	0.042	0.182	0.12	0.032	0.026	0.031
318 s	Tangerine (Citrus reticulata)	0.8	0.021	0.018	0.039	0.022	0.007	0.023	0.011	0.014	0.01	0.038	0.061	0.018	0.036	0.083	0.065	0.081	0.035	0.033
	7. Meat and poultry
319	Beef and veal (Bos taurus) edible flesh	17.7	0.852	1.435	1.573	0.478	0.226	0.778	0.637	0.812	0.198	0.886	1.118	0.603	1.033	1.59	2.703	0.86	0.668	0.713
320	Beef and veal (Bos taurus) offals	16	0.94	1.452	1.249	0.376	0.205	0.783	0.627	0.714	0.172	0.947	1.037	0.407	1.001	1.398	2.202	0.899	0.755	0.911
323	Chicken (Gallus gallus) edible flesh	20	1.069	1.472	1.59	0.502	0.262	0.8	0.669	0.794	0.205	1.018	1.114	0.525	0.682	1.834	3.002	1.059	0.829	0.781
324	Chicken (Gallus gallus) offals	16	0.845	0.247	0.149	0.42	0.261	0.699	0.509	0.783	0.154	0.781	1.139	0.364	0.724	1.372	2.417	0.781	0.758	0.709
326	Horse (Equus caballus) edible flesh	20	1.299	1.901	2	0.56	0.259	0.762	0.682	0.781	0.202	1.002	1.44	0.56	1.082	1.661	2.442	0.861	0.8	0.842
327	Iguana (Iguanidae)	24	2.124	2.331	2.266	0.626	-	0.787	-	1.797	0.257	1.283	1.34	0.764	-	-	-	-	-	-
329	Kongoni (Alcelaphus caama) Meat, canned	16	0.817	1.208	1.206	0.371	0.241	0.64	0.545	0.645	-	0.878	1.014	0.504	-	1.498	2.112	1.196	0.85	0.668
331	Mutton and lamb (Ovis agnus) edible flesh	15.6	0.778	1.203	1.275	0.383	0.2	0.625	0.515	0.733	0.198	0.79	1.075	0.428	1.033	1.373	2.305	0.925	0.73	0.655
332	Mutton and lamb (Ovis agnus) offals	16	0.824	1.467	1.357	0.333	-	0.786	-	0.758	0.246	0.909	0.96	0.42	-	-	-	-	-	-
333	Pork (Suidae) edible flesh	11.9	0.608	0.897	0.961	0.321	0.133	0.496	0.426	0.583	0.162	0.616	0.756	0.391	0.654	1.06	1.718	0.676	0.542	0.496
334	Pork (Suidae) offals	16	0.968	1.331	1.354	0.407	0.218	0.773	0.55	0.722	0.207	0.952	1.016	0.42	0.975	1.306	1.871	1.083	0.847	0.753
338	Zebu (Bos indicus)	20	0.966	1.606	1.923	0.557	0.173	0.909	0.758	0.874	0.259	1.027	1.418	0.736	1.328	1.866	3.19	1.421	0.899	0.81
339	Wildebeest (Connochaetes spp.)	18	0.818	1.322	1.558	0.406	0.259	0.74	0.59	0.685	0.193	0.804	1.031	0.608	1.086	1.463	2.344	-	0.674	0.616
	8. Eggs
340	Hen, whole	12.4	0.778	1.091	0.863	0.416	0.301	0.709	0.515	0.634	0.184	0.847	0.754	0.301	0.733	1.19	1.576	0.41	0.515	0.946
341	yolk	16.1	0.82	1.37	1.202	0.364	0.235	0.728	0.704	0.753	0.24	0.998	1.143	0.4	0.759	1.685	2.208	0.506	0.617	1.419
342	egg white	11.1	0.571	0.922	0.739	0.441	0.267	0.662	0.39	0.532	0.176	0.536	0.635	0.262	0.676	1.223	1.668	0.395	0.406	0.812
343	Duck egg, white	-	0.469	0.866	0.743	0.662	0.326	0.774	0.499	0.652	0.173	0.734	0.499	0.245	0.499	0.999	1.539	0.377	0.417	0.836
	9. Fish, shellfish, and fish products
344	Fish, fresh, all types	18.8	0.9	1.445	1.713	0.539	0.22	0.737	0.689	0.861	0.211	1.15	1.066	0.665	1.126	1.947	2.655	0.906	0.692	0.816
345	Anguilliformes (incl. conger)	20	0.864	1.616	1.504	0.528	0.221	0.752	0.784	0.896	0.202	1.056	1.136	0.416	1.28	2.368	3.104	1.168	0.8	0.784
346	Beloniformes (incl. flying fish, saury)	17	0.762	1.251	1.673	0.449	0.277	0.585	0.585	0.83	0.223	0.857	0.966	0.816	1.129	1.822	2.543	0.83	0.585	0.694
347	Clupeiformes clupeoidei (incl. pilchard, anchovy, herring)	20	1.056	1.763	1.802	0.621	0.243	0.925	0.774	1.027	0.214	1.229	1.267	0.614	1.328	2.342	2.986	1.062	0.829	0.947
348	Clupeiformes salmonoidei (incl. trout, salmon, whitefish, smelt)	18	0.815	1.259	1.604	0.469	0.181	0.671	0.547	0.786	0.199	0.959	1.017	0.547	1.123	1.547	2.382	1.045	0.683	0.7
349	Cypriniformes (incl. loach, carp, catfish, channel-cat)	18	0.832	1.437	1.59	0.665	0.222	0.645	0.596	0.789	0.184	1.164	1.166	0.469	1.02	1.604	2.402	0.89	0.743	0.861
350	Gadiformes (incl. cod, hake, haddock, ling, torsk)	17	0.797	1.45	1.703	0.574	0.199	0.86	0.666	0.879	0.19	0.889	1.121	0.5	1.134	1.817	2.687	0.794	0.666	0.849
351	Galeiformes (incl. shark)	20	1.389	1.709	1.93	0.57	0.182	0.826	0.739	0.822	0.224	1.101	1.376	0.442	1.43	1.552	2.57	0.95	0.742	0.912
352	Mugiliformes (incl. barracuda)	18	0.919	1.44	1.813	0.478	0.19	0.703	0.541	0.919	0.184	1.045	1.117	0.559	1.279	1.765	2.575	0.991	0.685	0.757
353	Perciformes scombroidei (incl. tuna, mackerel, sword-fish, skipjack, albacore)	27	1.197	1.836	2.328	0.657	0.294	0.916	0.968	1.067	0.32	1.784	1.374	1.348	1.344	2.497	3.577	0.985	0.834	0.968
354	Perciformes, other suborders (incl. goby, mullet, meagre, dorado, perch)	17	0.797	1.213	1.605	0.484	0.201	0.639	0.623	0.718	0.185	1.102	0.96	0.604	0.922	1.904	2.277	0.715	0.53	0.685
355	Pleuronectiformes (incl. sole, flounder, turbot)	16	0.822	1.344	1.631	0.396	0.133	0.65	0.627	0.799	0.22	0.909	1.027	0.458	0.993	1.782	2.68	0.719	0.576	0.776
356	Rajiformes (incl. skate, white-skate)	20	1.488	1.67	2.182	0.634	-	0.774	1.082	0.723	0.275	1.078	1.571	0.384	-	-	-	-	-	-
357	Crustaceans	16	0.745	1.388	1.262	0.466	0.202	0.645	0.581	0.73	0.184	0.765	1.326	0.3	1.073	1.728	2.499	1.044	0.701	0.817
358	Molluscs	10	0.472	0.773	0.797	0.274	0.158	0.414	0.416	0.469	0.13	0.626	0.752	0.238	0.565	1.117	1.408	0.517	0.414	0.512
359	Fish, canned	22	1.095	1.658	1.844	0.644	-	0.82	-	0.964	0.211	1.144	1.348	0.764	-	1.918	2.883	1.331	-	-
360	Fish, cured	40	2.08	3.238	3.68	1.274	0.435	1.594	1.248	1.99	0.422	2.323	2.419	1.242	2.605	4.16	5.83	2.643	1.37	1.626
361	Fish, frozen	18.8	0.924	1.373	1.993	0.488	-	0.689	-	0.78	0.244	0.945	1.713	0.62	-	-	-	-	-	-
362	Fish, meal	75	3.228	5.424	5.808	2.052	0.924	2.892	2.316	3.18	0.72	3.816	4.608	1.932	4.944	6.78	10.044	5.352	3.18	3.108
363 a	Whale, fresh	20.4	1.731	1.855	1.712	0.489	0.388	0.897	0.672	1.02	0.205	1.02	0.939	0.509	0.857	1.793	2.22	0.877	0.815	0.939
363 b	Whale meat meal	86	4.347	6.555	6.293	1.435	0.731	3.795	2.001	5.589	0.883	2.401	4.278	1.96	-	-	-	-	-	-
	10. Milk and milk products
364	Buffalo's milk, untreated	4	0.21	0.397	0.308	0.105	0.053	0.177	0.197	0.194	0.058	0.239	0.128	0.083	-	-	-	-	-	-
365	Buffalo's milk, boiled	4.5	0.306	0.444	0.311	0.12	-	0.195	-	0.217	0.066	0.226	0.124	0.093	-	-	-	-	-	-
366	Buffalo's milk, pasteurized	4.2	0.285	0.402	0.276	0.109	-	0.176	-	0.193	0.06	0.205	0.113	0.084	-	-	-	-	-	-
367	Buffalo's milk, sterilized	4	0.266	0.382	0.248	0.098	-	0.161	-	0.181	0.058	0.193	0.106	0.083	-	-	-	-	-	-
369	Cow's milk, untreated	3.5	0.162	0.328	0.268	0.086	0.028	0.185	0.163	0.153	0.048	0.199	0.113	0.092	0.119	0.264	0.764	0.068	0.314	0.199
370	Cow's milk, pasteurized	3.5	0.219	0.43	0.248	0.086	-	0.239	0.218	0.153	0.05	0.255	0.088	0.118	0.14	0.233	0.633	0.079	0.283	0.188
371	Cow's milk, sterilized	3.5	0.213	0.373	0.239	0.079	0.024	0.192	0.175	0.148	0.051	0.246	0.099	0.106	0.131	0.24	0.667	0.079	0.317	0.186
372	Cow's milk, evaporated	7	0.481	0.726	0.48	0.142	-	0.328	0.363	0.332	0.091	0.448	0.22	0.153	0.284	0.586	1.688	0.114	0.815	0.613
373	Cow's milk powder	26	1.346	2.526	1.848	0.657	0.241	1.236	1.269	1.073	0.363	1.64	0.869	0.73	0.873	1.995	5.328	0.506	2.999	1.457
374	Cow's milk fluid irradiated	3.5	0.143	0.301	0.243	0.068	0.031	0.146	0.145	0.118	0.035	0.182	0.107	0.078	0.126	0.201	0.543	0.065	0.31	0.128
375	Cow's casein	13.3	0.718	1.262	1.077	0.37	0.048	0.695	0.772	0.618	-	0.894	0.497	0.387	0.408	0.946	2.924	0.262	1.535	0.801
376	Cow's colostrum	15	0.705	1.358	1.201	0.284	-	0.672	-	1.043	-	1.158	0.634	0.362	-	-	-	-	-	-
378	Cow's curd	3.5	0.203	0.388	0.276	0.118	0.035	0.219	0.22	0.159	0.042	0.281	0.123	0.097	0.134	0.314	0.791	0.079	0.386	0.227
379	Ewe's, untreated	4.7	0.264	0.462	0.406	0.122	-	0.224	-	0.209	-	0.356	0.154	0.132	-	-	-	-	-	-
381	Ewe's colostrum	18.3	0.881	1.768	1.458	0.347	-	0.821	-	1.263	-	1.484	0.726	0.459	-	-	-	-	-	-
382	Goat's milk, untreated	a3.8	0.197	0.353	0.196	0.05	-	0.142	0.121	0.164	0.045	0.242	0.05	0.137	0.1	0.286	0.685	0.053	0.311	0.154
383	Human milk	1.2	0.048	0.104	0.081	0.019	0.016	0.041	0.039	0.053	0.02	0.054	0.046	0.03	0.047	0.101	0.181	0.03	0.085	0.055
384	Cheese - all types	18	0.956	1.864	1.559	0.53	0.076	0.95	0.973	0.725	0.217	1.393	0.651	0.556	0.566	1.277	3.691	0.344	2.324	0.97
	11. Yeast and algae
386	Yeast, brewer's	38.8	2.267	3.105	3.509	0.621	0.348	1.882	1.608	2.149	0.429	2.85	1.944	0.969	2.621	4.21	4.154	1.863	1.497	-
390 a	Yeast, Strawberry's (Rhodotorula pilimanae)	49.8	2.014	3.319	4.107	1.186	0.111	1.6	1.274	2.523	0.151	2.531	3.534	1.25	-	-	-	-	-	-
390 b	Yeast, Torulopsis utilis		3.127	2.313	4.409	1.273	0.193	1.942	1.515	2.692	0.226	2.668	2.95	1.145	-	-	-	-	-	-
390 c	Petroleum yeast	70.5	3.74	5.514	5.514	1.13	0.633	3.39	2.825	3.819	0.915	4.102	3.537	1.48	4.102	7.063	8.543	3.164	2.61	3.605
390	Yeast, n-paraffin process	65	1.882	4.555	4.555	1.175	0.718	2.86	2.278	3.182	0.915	3.515	3.12	1.3	4.815	5.98	7.342	3.12	2.86	3.12
393	Yeast, Spirulina maxima, dried	62	3.74	4.97	2.847	0.853	0.248	3.085	2.45	2.827	0.873	4.028	4.028	1.101	4.216	5.337	7.817	2.946	2.42	2.609
392	Algea, Hijikia fusiformis	5.6	0.351	0.405	0.162	0.18	0.071	0.324	0.171	0.18	0.042	0.567	0.279	0.048	0.36	0.558	0.666	0.324	0.27	0.216
394	Algea, Undaria pinnatifica	12.7	0.365	1.076	0.467	0.264	0.118	0.467	0.203	0.69	0.148	0.873	0.386	0.063	0.568	0.751	0.832	0.467	0.386	0.325
